# Supplementary material for: Predicting psychiatric risk: IgG N-glycosylation traits as biomarkers for mental health
Source: Front Psychiatry. 2024 Nov 22;15:1431942. doi: 10.3389/fpsyt.2024.1431942 (PMC11622602; doi:10.3389/fpsyt.2024.1431942)
Supplement: Supplementary file 1 [file Table1.xls]

## Sheet: Tables
Supplementary Tables
Table S1. Definition and brief descriptions of directly measured and derived IgG N-Glycosylation traits.
Table S2. The instrumental variables for IgG N-glycosylation traits.
Table S3.The instrumental variables for psychiatric disorders.
Table S4. Association of genetically predicted IgG N-glycosylation traits with the risk of psychiatric disorders by different Mendelian randomization approaches.
Table S5. Association of genetically predicted psychiatric disorders with the risk of IgG N-glycosylation traits by different Mendelian randomization approaches.
Table S6. The Cochran Test of heterogeneity for IgG N-glycosylation traits on psychiatric disorders.
Table S7. The Cochran Test of heterogeneity for psychiatric disorders on IgG N-glycosylation traits.
Table S8. The leave-one-out analysis for IgG N-glycosylation traits on psychiatric disorders.
Table S9. The leave-one-out analysis for psychiatric disorders on IgG N-glycosylation traits.
Table S10. The MR Egger intercepts analysis for IgG N-glycosylation traits on psychiatric disorders.
Table S11. The MR Egger intercepts analysis for psychiatric disorders on IgG N-glycosylation traits.
Table S12. The MRPRESSO test for IgG N-glycosylation traits on psychiatric disorders.
Table S13. The MRPRESSO test for psychiatric disorders on IgG N-glycosylation traits.
Article title: The causal relationships between Immunoglobulin G (IgG) N-glycosylation traits and psychiatric disorders: A two-sample bidirectional Mendelian randomization study.
Journal name: Frontiers in Psychiatry

## Sheet: Table S1
Table S1. Definition and brief descriptions of directly measured and derived IgG N-Glycosylation traits.
Directly measured/derived	Group	Edinburgh Code	Zagreb Code	Structure	Description	Formula
23 directly measured traits	Total IgG glycans (neutral + charged)	IGP1	GP1		The percentage of FA1 glycan in total IgG glycans (GP)	GP1 / GP*100
		IGP2	GP2		The percentage of A2 glycan in total IgG glycans (GP)	GP2 / GP*100
		IGP3	GP4		The percentage of FA2 glycan in total IgG glycans (GP)	GP4 / GP*100
		IGP4	GP5		The percentage of M5 glycan in total IgG glycans (GP)	GP5 / GP*100
		IGP5	GP6		The percentage of FA2B glycan in total IgG glycans (GP)	GP6 / GP*100
		IGP6	GP7		The percentage of A2G1 glycan in total IgG glycans (GP)	GP7 / GP*100
		IGP7	GP8		The percentage of FA2[6]G1 glycan in total IgG glycans (GP)	GP8 / GP*100
		IGP8	GP9		The percentage of FA2[3]G1 glycan in total IgG glycans (GP)	GP9 / GP*100
		IGP9	GP10		The percentage of FA2[6]BG1 glycan in total IgG glycans (GP)	GP10 / GP*100
		IGP10	GP11		The percentage of FA2[3]BG1 glycan in total IgG glycans (GP)	GP11 / GP*100
		IGP11	GP12		The percentage of A2G2 glycan in total IgG glycans (GP)	GP12 / GP*100
		IGP12	GP13		The percentage of A2BG2 glycan in total IgG glycans (GP)	GP13 / GP*100
		IGP13	GP14		The percentage of FA2G2 glycan in total IgG glycans (GP)	GP14 / GP*100
		IGP14	GP15		The percentage of FA2BG2 glycan in total IgG glycans (GP)	GP15 / GP*100
		IGP15	GP16		The percentage of FA2G1S1 glycan in total IgG glycans (GP)	GP16 / GP*100
		IGP16	GP17		The percentage of A2G2S1 glycan in total IgG glycans (GP)	GP17/ GP*100
		IGP17	GP18		The percentage of FA2G2S1 glycan in total IgG glycans (GP)	GP18 / GP*100
		IGP18	GP19		The percentage of FA2BG2S1 glycan in total IgG glycans (GP)	GP19 / GP*100
		IGP19	GP20		The percentage of FA2FG2S1 glycan in total IgG glycans (GP)	GP20 / GP*100
		IGP20	GP21		The percentage of A2G2S2 glycan in total IgG glycans (GP)	GP21 / GP*100
		IGP21	GP22		The percentage of A2BG2S2 glycan in total IgG glycans (GP)	GP22 / GP*100
		IGP22	GP23		The percentage of FA2G2S2 glycan in total IgG glycans (GP)	GP23 / GP*100
		IGP23	GP24		The percentage of FA2BG2S2 glycan in total IgG glycans (GP)	GP24 / GP*100
54 derived traits	Total IgG glycans-derived parameters	IGP24	FGS/(FG+FGS)		The percentage of sialylation of fucosylated galactosylated structures without bisecting GlcNAc in total IgG glycans	SUM(GP16 + GP18 + GP23) / SUM(GP16 + GP18 + GP23 + GP8 + GP9 + GP14)*100
		IGP25	FBGS/(FBG+FBGS)		The percentage of sialylation of fucosylated galactosylated structures with bisecting GlcNAc in total IgG glycans	SUM(GP19 + GP24) / SUM(GP19 + GP24 + GP10 + GP11 + GP15)* 100
		IGP26	FGS/(F+FG+FGS)		The percentage of sialylation of all fucosylated structures without bisecting GlcNAc in total IgG glycans	SUM(GP16 + GP18 + GP23) / SUM(GP16 + GP18 + GP23 + GP4 + GP8 + GP9 + GP14)*100
		IGP27	FBGS/(FB+FBG+FBGS)		The percentage of sialylation of all fucosylated structures with bisecting GlcNAc in total IgG glycans	SUM(GP19 + GP24) / SUM(GP19 + GP24 + GP6 + GP10 + GP11 + GP15)* 100
		IGP28	FG1S1/(FG1+FG1S1)		The percentage of monosialylation of fucosylated monogalactosylated structures in total IgG glycans	GP16 / SUM(GP16 + GP8 + GP9)* 100
		IGP29	FG2S1/(FG2+FG2S1+FG2S2)		The percentage of monosialylation of fucosylated digalactosylated structures in total IgG glycans	GP18 / SUM(GP18 + GP14 + GP23)* 100
		IGP30	FG2S2/(FG2+FG2S1+FG2S2)		The percentage of disialylation of fucosylated digalactosylated structures in total IgG glycans	GP23 / SUM(GP23 + GP14 + GP18)* 100
		IGP31	FBG2S1/(FBG2+FBG2S1+FBG2S2)		The percentage of monosialylation of fucosylated digalactosylated structures with bisecting GlcNAc in total IgG glycans	GP19 / SUM(GP19 + GP15 + GP24)* 100
		IGP32	FBG2S2/(FBG2+FBG2S1+FBG2S2)		The percentage of disialylation of fucosylated digalactosylated structures with bisecting GlcNAc in total IgG glycans	GP24 / SUM(GP24 + GP15 + GP19)* 100
		IGP33	FtotalS1/FtotalS2		Ratio of all fucosylated (+/- bisecting GlyNAc) monosialylated and disialylated structures in total IgG glycans	SUM(GP16 + GP18 + GP19) / SUM(GP23 + GP24)
		IGP34	FS1/FS2		Ratio of fucosylated (without bisecting GlcNAc) monosialylated and disialylated structures in total IgG glycans	SUM(GP16 + GP18) / GP23
		IGP35	FBS1/FBS2		Ratio of fucosylated (with bisecting GlcNAc) monosialylated and disialylated structures in total IgG glycans	GP19 / GP24
		IGP36	FBStotal/FStotal		Ratio of all fucosylated sialylated structures with and without bisecting GlcNAc	SUM(GP19 + GP24) / SUM(GP16 + GP18 + GP23)
		IGP37	FBS1/FS1		Ratio of fucosylated monosialylated structures with and without bisecting GlcNAc	GP19 / SUM(GP16 + GP18)
		IGP38	FBS1/(FS1+FBS1)		The incidence of bisecting GlcNAc in all fucosylated monosialylated structures in total IgG glycans	GP19 / SUM(GP16 + GP18 + GP19)
		IGP39	FBS2/FS2		Ratio of fucosylated disialylated structures with and without bisecting GlcNAc	GP24 / GP23
		IGP40	FBS2/(FS2+FBS2)		The incidence of bisecting GlcNAc in all fucosylated disialylated structures in total IgG glycans	GP24 / SUM(GP23 + GP24)
	Neutral IgG glycans	IGP41	GP1n		The percentage of FA1 glycan in total neutral IgG glycans (GPn)	GP1 / GPn*100
		IGP42	GP2n		The percentage of A2 glycan in total neutral IgG glycans (GPn)	GP2 / GPn*100
		IGP43	GP4n		The percentage of FA2 glycan in total neutral IgG glycans (GPn)	GP4 / GPn*100
		IGP44	GP5n		The percentage of M5 glycan in total neutral IgG glycans (GPn)	GP5 / GPn*100
		IGP45	GP6n		The percentage of FA2B glycan in total neutral IgG glycans (GPn)	GP6 / GPn*100
		IGP46	GP7n		The percentage of A2G1 glycan in total Ineutral IgG glycans (GPn)	GP7 / GPn*100
		IGP47	GP8n		The percentage of FA2[6]G1 glycan in total neutral IgG glycans (GPn)	GP8 / GPn*100
		IGP48	GP9n		The percentage of FA2[3]G1 glycan in total neutral IgG glycans (GPn)	GP9 / GPn*100
		IGP49	GP10n		The percentage of FA2[6]BG1 glycan in total neutral IgG glycans (GPn)	GP10 / GPn*100
		IGP50	GP11n		The percentage of FA2[3]BG1 glycan in total neutral IgG glycans (GPn)	GP11 / GPn*100
		IGP51	GP12n		The percentage of A2G2 glycan in total neutral IgG glycans (GPn)	GP12 / GPn*100
		IGP52	GP13n		The percentage of A2BG2 glycan in total neutral IgG glycans (GPn)	GP13 / GPn*100
		IGP53	GP14n		The percentage of FA2G2 glycan in total neutral IgG glycans (GPn)	GP14 / GPn*100
		IGP54	GP15n		The percentage of FA2BG2 glycan in total neutral IgG glycans (GPn)	GP15 / GPn*100
	Neutral IgG glycans-derived parameters	IGP55	G0n		The percentage of agalactosylated structures in total neutral IgG glycans (GPn)	SUM(GP1n: GP6n)
		IGP56	G1n		The percentage of monogalactosylated structures in total neutral IgG glycans (GPn)	SUM(GP7n: GP11n)
		IGP57	G2n		The percentage of digalactosylated structures in total neutral IgG glycans (GPn)	SUM(GP12n: GP15n)
		IGP58	Fn total		The percentage of all fucosylated (+/- bisecting GlcNAc) structures in total neutral IgG glycans (GPn)	SUM(GP1n+ GP4n+ GP5n+ GP6n+ GP8n+ GP9n+ GP10n+ GP11n+ GP14n+ GP15n)
		IGP59	FG0n total/G0n		The percentage of fucosylation of agalactosylated structures	SUM(GP1n+ GP4n+ GP5n+ GP6n) / G0n *100
		IGP60	FG1n total/G1n		The percentage of fucosylation of monogalactosylated structures	SUM(GP8n+ GP9n+ GP10n+ GP11n) / G1n *100
		IGP61	FG2n total /G2n		The percentage of fucosylation of digalactosylated structures	SUM(GP14n+ GP15) / G2n *100
		IGP62	Fn		The percentage of fucosylated (without bisecting GlcNAc) structures in total neutral IgG glycans (GPn)	SUM(GP1n+ GP4n+ GP5n+ GP8n+ GP9n+ GP14n)
		IGP63	FG0n/G0n		The percentage of fucosylation (without bisecting GlcNAc) of agalactosylated structures	SUM(GP1n+ GP4n+ GP5n) / G0n *100
		IGP64	FG1n/G1n		The percentage of fucosylation (without bisecting GlcNAc) of monogalactosylated structures	SUM(GP8n+ GP9n) / G1n *100
		IGP65	FG2n/G2n		The percentage of fucosylation (without bisecting GlcNAc) of digalactosylated structures	GP14n/ G2n *100
		IGP66	FBn		The percentage of fucosylated (with bisecting GlcNAc) structures in total neutral IgG glycans (GPn)	SUM(GP6n + GP10n + GP11n + GP15n)
		IGP67	FBG0n/G0n		The percentage of fucosylation (with bisecting GlcNAc) of agalactosylated structures	GP6n/ G0n *100
		IGP68	FBG1n/G1n		The percentage of fucosylation (with bisecting GlcNAc) of monogalactosylated structures	SUM(GP10n + GP11n) / G1n *100
		IGP69	FBG2n/G2n		The percentage of fucosylation (with bisecting GlcNAc) of digalactosylated structures	GP15) / G2n *100
		IGP70	FBn/Fn		Ratio of fucosylated structures with and without bisecting GlcNAc	FBn/ Fn *100
		IGP71	FBn/Fn total		The incidence of bisecting GlcNAc in all fucosylated structures in total neutral IgG glycans (GPn)	FBn/ Fn total *100
		IGP72	Fn/(Bn + FBn)		Ratio of fucosylated non-bisecting GlcNAc structures and all structures with bisecting GlcNAc	Fn/(GP13n + FBn )
		IGP73	Bn/(Fn + FBn)		Ratio of structures with bisecting GlcNAc and all fucosylated structures (+/- bisecting GlcNAc)	GP13n/ (Fn+ FBn ) *1000
		IGP74	FBG2n/FG2n		Ratio of fucosylated digalactosylated structures with and without bisecting GlcNAc	GP15n/GP14n
		IGP75	FBG2n /(FG2n + FBG2n )		The incidence of bisecting GlcNAc in all fucosylated digalactosylated structures in total neutral IgG glycans (GPn)	GP15n/(GP14n + GP15n) *100
		IGP76	FG2n/(BG2n + FBG2n)		Ratio of fucosylated digalactosylated non-bisecting GlcNAc structures and all digalactosylated structures with bisecting GlcNAc	GP14n/(GP13n + GP15n)
		IGP77	BG2n/(FG2n + FBG2n)		Ratio of digalactosylated structures with bisecting GlcNAc and all fucosylated digalactosylated structures (+/- bisecting GlcNAc)	GP15n/(GP14n + GP15n) *1000

## Sheet: Table S2
Table S2. The instrumental variables for IgG N-glycosylation traits.
exposure	SNP	effect_allele	other_allele	eaf	beta	se	P	Estimated variance explained (%)	F Statistics
IGP2	rs10483775	A	G	0.0169	-0.4355	0.0645	1.5e-11	0.630218	50
IGP2	rs11847263	T	G	0.6468	-0.2729	0.0175	1.32e-54	3.40273	277
IGP2	rs7789913	T	C	0.3948	-0.1543	0.017	1.36e-19	1.13773	90
IGP2	rs7812088	A	G	0.1193	-0.2503	0.0257	2.06e-22	1.3165	105
IGP3	rs10813951	A	G	0.7316	-0.1514	0.0189	1.27e-15	0.900198	71
IGP5	rs17630758	A	G	0.1521	-0.161	0.0228	1.66e-12	0.668583	53
IGP5	rs3824459	T	C	0.0147	-0.4467	0.0751	2.79e-09	0.578026	46
IGP5	rs6421315	C	G	0.3832	-0.1051	0.0178	3.59e-09	0.522162	41
IGP5	rs7281587	A	G	0.2474	-0.1415	0.0193	2.18e-13	0.745602	59
IGP5	rs7812088	A	G	0.1193	-0.1963	0.0257	2.2e-14	0.809728	64
IGP5	rs909674	A	C	0.7337	-0.1728	0.0192	2.59e-19	1.16683	93
IGP6	rs11847263	T	G	0.6467	-0.2631	0.0175	4.91e-51	3.16314	257
IGP6	rs12451413	T	C	0.8041	0.1171	0.021	2.63e-08	0.432005	34
IGP6	rs12587616	T	G	0.0172	-0.3727	0.0655	1.25e-08	0.469615	37
IGP6	rs7789913	T	C	0.3948	-0.1618	0.017	2.13e-21	1.25102	100
IGP6	rs7812088	A	G	0.1193	-0.198	0.0257	1.3e-14	0.823813	65
IGP7	rs17303508	T	C	0.6115	-0.0942	0.0171	3.53e-08	0.421618	33
IGP7	rs2834838	A	G	0.9169	-0.1682	0.0308	4.59e-08	0.431127	34
IGP7	rs4074453	T	C	0.7583	0.1328	0.0193	5.9e-12	0.646463	51
IGP7	rs7865745	A	G	0.3182	0.1032	0.018	9.03e-09	0.462111	36
IGP8	rs10813950	A	G	0.3186	0.1202	0.0181	2.85e-11	0.627317	50
IGP8	rs4074453	T	C	0.7583	-0.2151	0.0194	1.52e-28	1.69601	136
IGP8	rs7621161	A	C	0.2842	0.152	0.0187	3.89e-16	0.940011	75
IGP9	rs17630758	A	G	0.152	-0.2953	0.0229	5.23e-38	2.248	181
IGP9	rs3848370	C	G	0.224	0.1831	0.0336	4.93e-08	1.16551	93
IGP9	rs4821897	A	G	0.2598	0.2151	0.0198	1.47e-27	1.7795	142
IGP9	rs6570330	A	G	0.427	-0.1401	0.0172	4.35e-16	0.960481	76
IGP9	rs7257072	T	C	0.515	-0.1224	0.0166	1.59e-13	0.748414	59
IGP9	rs7789913	T	C	0.3947	-0.1311	0.0171	1.89e-14	0.821246	65
IGP10	rs17630758	A	G	0.152	-0.2336	0.0227	9.45e-25	1.40674	112
IGP10	rs4821897	A	G	0.2597	0.1505	0.0196	1.61e-14	0.870929	69
IGP10	rs9385856	T	C	0.574	0.1058	0.0169	3.84e-10	0.547423	43
IGP11	rs11650354	T	C	0.1666	0.1379	0.0225	9.15e-10	0.528065	42
IGP11	rs11847263	T	G	0.6468	-0.2342	0.0176	1.43e-40	2.50608	202
IGP11	rs6421315	C	G	0.3832	-0.1197	0.0179	2.15e-11	0.677311	54
IGP12	rs17775791	T	C	0.7393	-0.1677	0.019	1.31e-18	1.08407	86
IGP12	rs7789913	T	C	0.3946	-0.1225	0.017	5.4e-13	0.716971	57
IGP12	rs874232	T	C	0.5645	0.1192	0.0166	7.85e-13	0.69861	55
IGP13	rs10096810	A	G	0.6273	0.1	0.0171	4.47e-09	0.467589	37
IGP13	rs10813951	A	G	0.7316	0.1763	0.019	1.61e-20	1.22065	97
IGP13	rs17775791	T	C	0.74	-0.1923	0.019	4.81e-24	1.42296	113
IGP13	rs7758383	A	G	0.5211	0.1252	0.0168	9.61e-14	0.782356	62
IGP14	rs17630758	A	G	0.152	-0.1806	0.0228	2.23e-15	0.840824	67
IGP14	rs17775791	T	C	0.7398	-0.155	0.0191	4.14e-16	0.924943	73
IGP14	rs4821897	A	G	0.2596	0.1397	0.0196	1.15e-12	0.750229	59
IGP14	rs6421315	C	G	0.3832	-0.1016	0.0178	1.17e-08	0.487963	39
IGP14	rs6570330	A	G	0.4272	-0.1245	0.0172	4.06e-13	0.758583	60
IGP14	rs741706	T	C	0.5426	-0.1054	0.017	6.15e-10	0.551426	44
IGP14	rs9319617	T	C	0.4993	0.1025	0.0169	1.26e-09	0.525312	41
IGP15	rs1122979	A	G	0.1121	0.2021	0.0269	6.33e-14	0.813078	64
IGP15	rs2745851	A	G	0.3766	0.0946	0.0172	3.95e-08	0.420203	33
IGP15	rs3777178	C	G	0.2152	-0.1402	0.0202	3.8e-12	0.663938	53
IGP15	rs4074453	T	C	0.7583	-0.1966	0.0192	1.33e-24	1.41682	113
IGP15	rs6764279	A	C	0.2847	-0.498	0.0181	7.2e-167	10.101	883
IGP16	rs11847263	T	G	0.6467	-0.191	0.0174	4.33e-28	1.66703	133
IGP16	rs6583437	A	G	0.3716	-0.0954	0.0174	4.22e-08	0.425049	34
IGP17	rs10813951	A	G	0.7317	0.2296	0.019	8.84e-34	2.0698	166
IGP17	rs250555	T	C	0.8603	-0.1547	0.0251	6.83e-10	0.57525	45
IGP17	rs2725391	T	C	0.4599	0.0999	0.0167	1.95e-09	0.495791	39
IGP17	rs7621161	A	C	0.2841	-0.1926	0.0185	2.37e-25	1.50892	120
IGP18	rs8137426	T	G	0.2552	0.1234	0.0198	4.63e-10	0.57887	46
IGP19	rs12986368	T	C	0.3707	0.1157	0.0175	3.39e-11	0.624564	49
IGP21	rs3742597	A	G	0.75	-0.1531	0.0191	1.03e-15	0.878985	70
IGP21	rs6583437	A	G	0.3717	-0.1246	0.0173	5.56e-13	0.725146	57
IGP21	rs7621161	A	C	0.2841	-0.1102	0.0184	2.06e-09	0.493988	39
IGP22	rs10813951	A	G	0.7317	0.1761	0.0189	1.37e-20	1.21759	97
IGP22	rs7621161	A	C	0.2842	-0.179	0.0185	4.28e-22	1.30362	104
IGP22	rs909674	A	C	0.7338	0.1859	0.0191	2.16e-22	1.35013	108
IGP23	rs7621161	A	C	0.2841	-0.2524	0.0185	1.65e-42	2.59139	209
IGP24	rs10813951	A	G	0.7317	0.2289	0.0189	1.2e-33	2.05719	165
IGP24	rs2268533	C	G	0.316	-0.1828	0.0294	5.12e-10	1.44453	115
IGP24	rs250555	T	C	0.8604	-0.1422	0.025	1.3e-08	0.485752	38
IGP24	rs2725391	T	C	0.46	0.1332	0.0166	9.91e-16	0.881435	70
IGP24	rs2745851	A	G	0.3765	0.1115	0.0172	9.72e-11	0.583689	46
IGP24	rs7621161	A	C	0.2842	-0.4307	0.0185	5.18e-120	7.54737	641
IGP25	rs7621161	A	C	0.2841	-0.1334	0.0185	6.16e-13	0.723878	57
IGP26	rs10813951	A	G	0.7317	0.2257	0.019	1.11e-32	2.00008	160
IGP26	rs250555	T	C	0.8603	-0.1547	0.0251	6.76e-10	0.57525	45
IGP26	rs2725391	T	C	0.4599	0.1131	0.0166	1.08e-11	0.635467	50
IGP26	rs7621161	A	C	0.2841	-0.2811	0.0185	5.32e-52	3.21422	261
IGP27	rs2834845	A	G	0.2293	0.1195	0.0198	1.52e-09	0.504726	40
IGP27	rs7621161	A	C	0.2841	-0.1182	0.0186	1.97e-10	0.568314	45
IGP28	rs2268533	C	G	0.316	-0.1621	0.0295	3.93e-08	1.1359	90
IGP28	rs2279913	A	C	0.5211	0.098	0.0165	3.11e-09	0.479345	38
IGP28	rs2745851	A	G	0.3765	0.096	0.0172	2.45e-08	0.432687	34
IGP28	rs3777178	C	G	0.2152	-0.1315	0.0202	7.3e-11	0.584094	46
IGP28	rs4074453	T	C	0.7583	-0.1697	0.0192	8.92e-19	1.05563	84
IGP28	rs7621161	A	C	0.2841	-0.4937	0.0185	2.12e-157	9.91471	865
IGP28	rs7812088	A	G	0.1192	0.1422	0.0256	2.81e-08	0.424603	34
IGP29	rs10113903	C	G	0.3169	-0.1178	0.018	5.97e-11	0.600796	47
IGP29	rs17775791	T	C	0.7401	0.6453	0.0189	1e-200	16.0195	1499
IGP29	rs2725391	T	C	0.4597	0.1318	0.0165	1.65e-15	0.862919	68
IGP29	rs2745851	A	G	0.3766	0.1064	0.0172	5.55e-10	0.53157	42
IGP29	rs4686844	A	G	0.5671	-0.2021	0.0291	3.97e-12	2.00544	161
IGP29	rs540719	T	C	0.8081	-0.1263	0.0216	4.99e-09	0.49474	39
IGP30	rs17775791	T	C	0.7399	0.1943	0.019	1.59e-24	1.45308	116
IGP30	rs4821897	A	G	0.2595	-0.1896	0.0195	2.14e-22	1.38156	110
IGP30	rs7257072	T	C	0.5144	0.0961	0.0164	4.76e-09	0.461377	36
IGP30	rs9385856	T	C	0.5739	-0.0976	0.0168	6.56e-09	0.465884	37
IGP31	rs10124479	T	G	0.6816	-0.1185	0.0179	3.33e-11	0.609494	48
IGP31	rs2659005	T	C	0.4597	-0.1866	0.0256	3.19e-13	1.72967	138
IGP31	rs7621161	A	C	0.2841	0.2008	0.0185	2.16e-27	1.64014	131
IGP32	rs11215031	T	G	0.8777	0.1596	0.0252	2.49e-10	0.54685	43
IGP32	rs2161318	T	C	0.7906	0.1129	0.0203	2.67e-08	0.422038	33
IGP32	rs7621161	A	C	0.284	-0.4086	0.0184	9e-109	6.78982	572
IGP34	rs17630758	A	G	0.1521	-0.1379	0.0227	1.17e-09	0.490492	39
IGP34	rs4821897	A	G	0.2595	0.226	0.0195	5.29e-31	1.96295	157
IGP34	rs6570330	A	G	0.4277	-0.0991	0.0171	6.52e-09	0.480773	38
IGP35	rs1048775	C	G	0.4895	-0.1565	0.0251	4.48e-10	1.22407	97
IGP35	rs11215031	T	G	0.8777	-0.1503	0.0253	2.83e-09	0.484976	38
IGP35	rs12342831	T	C	0.7328	-0.1041	0.0187	2.76e-08	0.424378	33
IGP35	rs1529869	T	C	0.4519	-0.0925	0.017	4.96e-08	0.423853	33
IGP35	rs2268533	C	G	0.316	0.1639	0.0295	2.89e-08	1.16126	92
IGP35	rs2745851	A	G	0.3766	-0.1044	0.0172	1.2e-09	0.511774	40
IGP35	rs7621161	A	C	0.284	0.4632	0.0185	1.63e-138	8.72566	751
IGP35	rs7700895	A	T	0.2153	0.1551	0.0201	1.2e-14	0.812833	64
IGP36	rs10113903	C	G	0.3169	0.1886	0.018	1.26e-25	1.54	123
IGP36	rs2745851	A	G	0.3765	-0.112	0.0172	7.3e-11	0.588935	47
IGP36	rs6001585	A	C	0.798	-0.1222	0.0208	4.04e-09	0.481423	38
IGP36	rs6764279	A	C	0.2847	0.1244	0.0181	5.77e-12	0.630299	50
IGP37	rs10113903	C	G	0.3169	0.1882	0.018	1.47e-25	1.53347	122
IGP37	rs1122979	A	G	0.1121	-0.15	0.0269	2.47e-08	0.447901	35
IGP37	rs2745851	A	G	0.3764	-0.1241	0.0172	5.26e-13	0.722985	57
IGP37	rs6764279	A	C	0.2847	0.2347	0.0181	1.25e-38	2.24353	180
IGP38	rs10113903	C	G	0.3169	0.191	0.018	3.03e-26	1.57944	126
IGP38	rs1122979	A	G	0.1121	-0.1483	0.0269	3.62e-08	0.437806	35
IGP38	rs2745851	A	G	0.3764	-0.1245	0.0172	4.61e-13	0.727653	58
IGP38	rs6764279	A	C	0.2847	0.2355	0.0181	7.57e-39	2.25885	182
IGP39	rs2745851	A	G	0.3764	-0.1206	0.0172	2.3e-12	0.682779	54
IGP39	rs3780486	T	C	0.2688	0.2075	0.019	6.73e-28	1.69251	135
IGP39	rs5750830	A	C	0.7399	-0.3427	0.0196	9.6e-69	4.52034	372
IGP39	rs7257072	T	C	0.5145	-0.1065	0.0164	8.58e-11	0.566636	45
IGP39	rs7789913	T	C	0.3948	-0.1271	0.0169	6.07e-14	0.771964	61
IGP39	rs9385856	T	C	0.5741	0.1361	0.0168	6.31e-16	0.905819	72
IGP39	rs9624334	C	G	0.1443	-0.2529	0.0232	1.25e-27	1.57949	126
IGP40	rs2745851	A	G	0.3765	-0.123	0.0172	9.4e-13	0.7103	56
IGP40	rs3780486	T	C	0.2688	0.2144	0.019	1.46e-29	1.80695	145
IGP40	rs5750830	A	C	0.7399	-0.3437	0.0196	7.74e-69	4.54676	374
IGP40	rs7257072	T	C	0.5146	-0.1057	0.0164	1.3e-10	0.558148	44
IGP40	rs7789913	T	C	0.3948	-0.1306	0.017	1.35e-14	0.815065	65
IGP40	rs9385856	T	C	0.5741	0.1298	0.0169	1.4e-14	0.8239	65
IGP40	rs9624334	C	G	0.1443	-0.2542	0.0233	8.47e-28	1.59577	127
IGP42	rs10483775	A	G	0.0169	-0.4429	0.0645	6.78e-12	0.651817	52
IGP42	rs11847263	T	G	0.6468	-0.2831	0.0175	1.13e-58	3.66185	299
IGP42	rs7789913	T	C	0.3947	-0.1585	0.017	1.37e-20	1.2004	95
IGP42	rs7812088	A	G	0.1193	-0.2486	0.0257	4e-22	1.29868	103
IGP43	rs10813951	A	G	0.7316	-0.1355	0.0189	8.08e-13	0.721049	57
IGP45	rs1122979	A	G	0.1122	-0.2083	0.0271	1.48e-14	0.864403	69
IGP45	rs17630758	A	G	0.1521	-0.1816	0.0228	1.83e-15	0.85062	67
IGP45	rs3824459	T	C	0.0147	-0.4376	0.0752	6.02e-09	0.554716	44
IGP45	rs6583437	A	G	0.3717	-0.1176	0.0174	1.49e-11	0.645958	51
IGP45	rs7281587	A	G	0.2474	-0.1436	0.0193	1.13e-13	0.767897	61
IGP45	rs909674	A	C	0.7336	-0.1937	0.0193	9.1e-24	1.4665	117
IGP46	rs11847263	T	G	0.6467	-0.2654	0.0175	6.79e-52	3.21868	261
IGP46	rs12451413	T	C	0.804	0.118	0.021	2.05e-08	0.43884	35
IGP46	rs12587616	T	G	0.0172	-0.369	0.0655	1.75e-08	0.460338	36
IGP46	rs7789913	T	C	0.3947	-0.1622	0.017	1.77e-21	1.2571	100
IGP46	rs7812088	A	G	0.1193	-0.1873	0.0257	3.17e-13	0.737181	58
IGP47	rs2063112	A	G	0.5087	-0.095	0.0169	1.86e-08	0.451113	36
IGP47	rs4074453	T	C	0.7583	0.1394	0.0194	6.14e-13	0.712317	56
IGP47	rs6764279	A	C	0.2848	-0.1504	0.0182	1.72e-16	0.921495	73
IGP47	rs7281587	A	G	0.2473	0.1333	0.0194	6.31e-12	0.66151	52
IGP48	rs4074453	T	C	0.7583	-0.2178	0.0194	3.82e-29	1.73886	139
IGP49	rs17630758	A	G	0.152	-0.3042	0.0229	3.77e-40	2.38555	192
IGP49	rs5750830	A	C	0.7401	-0.2207	0.0198	1.02e-28	1.87383	150
IGP49	rs6570330	A	G	0.4268	-0.1392	0.0173	7.3e-16	0.948067	75
IGP49	rs7257072	T	C	0.5151	-0.1187	0.0166	8.57e-13	0.703842	56
IGP49	rs7789913	T	C	0.3946	-0.1325	0.0171	1.04e-14	0.838805	66
IGP49	rs9319617	T	C	0.4994	0.0971	0.017	1.06e-08	0.47142	37
IGP50	rs17630758	A	G	0.1521	-0.2368	0.0227	1.94e-25	1.44633	115
IGP50	rs4821897	A	G	0.2598	0.154	0.0196	3.57e-15	0.912136	72
IGP50	rs9385856	T	C	0.5741	0.1061	0.0169	3.28e-10	0.550498	43
IGP51	rs11650354	T	C	0.1666	0.1362	0.0225	1.48e-09	0.515125	41
IGP51	rs11847263	T	G	0.6467	-0.2287	0.0176	9.49e-39	2.39006	192
IGP51	rs6421315	C	G	0.3832	-0.1148	0.0179	1.38e-10	0.622994	49
IGP52	rs17776120	A	C	0.3772	0.1698	0.0261	8.09e-11	1.35465	108
IGP52	rs3795464	A	G	0.3832	-0.0965	0.0172	2.02e-08	0.440204	35
IGP52	rs7789913	T	C	0.3947	-0.1167	0.017	6.65e-12	0.650743	51
IGP52	rs874232	T	C	0.5645	0.1156	0.0166	3.73e-12	0.657049	52
IGP53	rs10096810	A	G	0.6273	0.0973	0.017	1.13e-08	0.44268	35
IGP53	rs10813951	A	G	0.7316	0.1957	0.019	6.12e-25	1.50407	120
IGP53	rs17775791	T	C	0.74	-0.1263	0.019	3.13e-11	0.613821	49
IGP53	rs7758383	A	G	0.5212	0.1185	0.0168	1.78e-12	0.70085	55
IGP54	rs17630758	A	G	0.152	-0.1656	0.0228	3.52e-13	0.706952	56
IGP54	rs3864327	A	G	0.8137	0.1954	0.0357	4.53e-08	1.15759	92
IGP54	rs6570330	A	G	0.4273	-0.1101	0.0172	1.39e-10	0.593287	47
IGP54	rs8137426	T	G	0.2552	0.1285	0.0199	1.12e-10	0.627706	50
IGP54	rs9319617	T	C	0.4992	0.1118	0.0169	3.52e-11	0.62496	49
IGP55	rs10096810	A	G	0.6272	-0.0932	0.017	4.24e-08	0.406204	32
IGP55	rs2067749	A	G	0.8946	0.1733	0.027	1.3e-10	0.566365	45
IGP55	rs3824459	T	C	0.0147	-0.4955	0.0752	4.49e-11	0.711219	56
IGP55	rs7812088	A	G	0.1193	-0.1399	0.0257	4.97e-08	0.411276	32
IGP56	rs1122979	A	G	0.1122	0.1628	0.0271	1.78e-09	0.528016	42
IGP57	rs10813951	A	G	0.7316	0.1819	0.019	8.39e-22	1.29943	103
IGP57	rs17775791	T	C	0.7399	-0.1255	0.019	4.19e-11	0.606221	48
IGP57	rs7758383	A	G	0.5213	0.1161	0.0168	4.68e-12	0.672737	53
IGP58	rs11847263	T	G	0.6468	0.2778	0.0175	1.59e-56	3.52602	287
IGP58	rs12587616	T	G	0.0172	0.3961	0.0656	1.52e-09	0.530436	42
IGP58	rs7789913	T	C	0.3947	0.159	0.0171	1.17e-20	1.20799	96
IGP58	rs7812088	A	G	0.1193	0.1685	0.0257	5.97e-11	0.596621	47
IGP59	rs11847263	T	G	0.6468	0.2815	0.0175	4.85e-58	3.62057	295
IGP59	rs12587616	T	G	0.0172	0.4486	0.0655	7.33e-12	0.680365	54
IGP59	rs7789913	T	C	0.3947	0.1708	0.017	1.18e-23	1.39394	111
IGP59	rs7812088	A	G	0.1193	0.2081	0.0257	5.81e-16	0.910003	72
IGP59	rs8068453	T	C	0.2382	-0.1208	0.0202	2.09e-09	0.529598	42
IGP60	rs11847263	T	G	0.6467	0.2714	0.0175	2.7e-54	3.36586	274
IGP60	rs12451413	T	C	0.8041	-0.1218	0.021	6.77e-09	0.467379	37
IGP60	rs12587616	T	G	0.0172	0.3808	0.0654	5.78e-09	0.49025	39
IGP60	rs7789913	T	C	0.3948	0.1566	0.017	3.69e-20	1.1719	93
IGP60	rs7812088	A	G	0.1193	0.2041	0.0257	1.84e-15	0.875355	69
IGP61	rs11847263	T	G	0.6467	0.2614	0.0175	1.3e-50	3.12239	253
IGP61	rs6583437	A	G	0.3717	0.1452	0.0174	7.78e-17	0.984743	78
IGP62	rs11847263	T	G	0.6467	0.116	0.0175	3.54e-11	0.614883	49
IGP62	rs17630758	A	G	0.152	0.2641	0.0228	3.99e-31	1.79807	144
IGP62	rs2064056	T	C	0.2338	0.1391	0.0196	1.36e-12	0.69322	55
IGP62	rs6421315	C	G	0.3831	0.1916	0.0178	4.7e-27	1.73519	139
IGP62	rs8137426	T	G	0.2555	-0.216	0.0199	2.61e-27	1.77498	142
IGP62	rs9385856	T	C	0.5744	-0.1436	0.0169	2.13e-17	1.00822	80
IGP63	rs10758192	A	G	0.319	0.1182	0.018	5.06e-11	0.60702	48
IGP63	rs1122979	A	G	0.1122	0.1485	0.0272	4.6e-08	0.43933	35
IGP63	rs11847263	T	G	0.6466	0.1345	0.0176	2.07e-14	0.826755	66
IGP63	rs17630758	A	G	0.1521	0.2337	0.0229	1.64e-24	1.40871	112
IGP63	rs2064056	T	C	0.2338	0.1111	0.0197	1.75e-08	0.442227	35
IGP63	rs6421315	C	G	0.383	0.1922	0.0179	5.4e-27	1.74591	140
IGP63	rs8137426	T	G	0.2558	-0.2468	0.02	6.67e-35	2.31905	187
IGP63	rs9385856	T	C	0.5745	-0.1351	0.017	1.96e-15	0.89234	71
IGP64	rs10903118	T	C	0.4839	0.0971	0.0168	7.46e-09	0.470932	37
IGP64	rs17630758	A	G	0.152	0.2794	0.0228	1.76e-34	2.01244	161
IGP64	rs2064056	T	C	0.234	0.1305	0.0197	3.18e-11	0.610514	48
IGP64	rs6421315	C	G	0.3832	0.1595	0.0178	3.48e-19	1.2026	96
IGP64	rs7257072	T	C	0.515	0.1059	0.0165	1.44e-10	0.560236	44
IGP64	rs8137426	T	G	0.2553	-0.2018	0.02	6.03e-24	1.54848	124
IGP64	rs9319617	T	C	0.4993	-0.0942	0.0169	2.44e-08	0.443681	35
IGP64	rs9385856	T	C	0.5745	-0.1454	0.017	1.02e-17	1.03359	82
IGP65	rs10813951	A	G	0.7317	0.1248	0.019	4.75e-11	0.611523	48
IGP65	rs11847263	T	G	0.6469	0.1943	0.0175	9.68e-29	1.72469	138
IGP65	rs17630758	A	G	0.1521	0.1724	0.0227	3.39e-14	0.766617	61
IGP65	rs2064056	T	C	0.2337	0.1188	0.0196	1.33e-09	0.505499	40
IGP65	rs6583437	A	G	0.3717	0.1634	0.0174	6.36e-21	1.24708	99
IGP65	rs7555518	A	T	0.5146	-0.1059	0.017	4.42e-10	0.560262	44
IGP65	rs9385856	T	C	0.5741	-0.0933	0.0169	3.42e-08	0.425685	34
IGP66	rs10903118	T	C	0.4839	-0.0922	0.0168	4e-08	0.424601	34
IGP66	rs17630758	A	G	0.152	-0.3084	0.0228	1.2e-41	2.45187	198
IGP66	rs2064056	T	C	0.2339	-0.1404	0.0197	9.72e-13	0.706448	56
IGP66	rs5750830	A	C	0.7402	-0.2617	0.0197	4.05e-40	2.63406	213
IGP66	rs6421315	C	G	0.3832	-0.1587	0.0178	4.92e-19	1.19057	95
IGP66	rs7257072	T	C	0.5149	-0.0943	0.0165	1.12e-08	0.44423	35
IGP66	rs9385856	T	C	0.5744	0.1478	0.017	2.87e-18	1.06806	85
IGP67	rs10124479	T	G	0.6814	0.1283	0.0181	1.21e-12	0.714712	57
IGP67	rs17630758	A	G	0.1521	-0.277	0.0229	1.35e-33	1.97908	159
IGP67	rs2064056	T	C	0.2338	-0.1121	0.0198	1.45e-08	0.450223	36
IGP67	rs4821897	A	G	0.2601	0.2927	0.0198	1.59e-49	3.29753	268
IGP67	rs6421315	C	G	0.383	-0.1728	0.0179	5.08e-22	1.41124	112
IGP67	rs9385856	T	C	0.5746	0.1424	0.017	6.79e-17	0.991318	79
IGP68	rs10903118	T	C	0.4839	-0.0973	0.0168	7.65e-09	0.472874	37
IGP68	rs17630758	A	G	0.1519	-0.2901	0.0229	8.07e-37	2.16835	174
IGP68	rs2064056	T	C	0.2341	-0.1244	0.0197	2.85e-10	0.554938	44
IGP68	rs4807942	T	C	0.8778	0.1535	0.0271	1.54e-08	0.505491	40
IGP68	rs5750830	A	C	0.7403	-0.2142	0.0198	2.92e-27	1.7642	141
IGP68	rs6421315	C	G	0.3832	-0.1318	0.0179	1.58e-13	0.821165	65
IGP68	rs7257072	T	C	0.5151	-0.1104	0.0166	2.58e-11	0.608852	48
IGP68	rs9319617	T	C	0.4993	0.1032	0.0169	1.13e-09	0.532511	42
IGP68	rs9385856	T	C	0.5745	0.142	0.017	6.86e-17	0.985817	78
IGP69	rs10813951	A	G	0.7317	-0.1768	0.019	1.57e-20	1.22729	98
IGP69	rs10903118	T	C	0.484	-0.1181	0.0168	2.01e-12	0.696666	55
IGP69	rs11249231	A	G	0.1008	0.1668	0.0278	1.9e-09	0.504358	40
IGP69	rs17630758	A	G	0.152	-0.2477	0.0228	1.85e-27	1.58169	126
IGP69	rs6583437	A	G	0.3717	-0.1121	0.0174	1.29e-10	0.58695	46
IGP69	rs7281587	A	G	0.2476	-0.1208	0.0193	3.87e-10	0.543705	43
IGP69	rs909674	A	C	0.7338	-0.1637	0.0192	1.74e-17	1.04692	83
IGP69	rs9385856	T	C	0.5743	0.1127	0.017	2.97e-11	0.621041	49
IGP70	rs10903118	T	C	0.484	-0.0925	0.0168	3.61e-08	0.427374	34
IGP70	rs17630758	A	G	0.152	-0.3029	0.0228	2.77e-40	2.3652	190
IGP70	rs2064056	T	C	0.2339	-0.1421	0.0197	4.94e-13	0.723659	57
IGP70	rs5750830	A	C	0.7401	-0.254	0.0197	6.01e-38	2.48196	200
IGP70	rs6421315	C	G	0.3832	-0.168	0.0178	3.72e-21	1.33419	106
IGP70	rs7257072	T	C	0.5149	-0.0938	0.0165	1.33e-08	0.439531	35
IGP70	rs9385856	T	C	0.5744	0.151	0.0169	5.05e-19	1.11481	89
IGP71	rs10903118	T	C	0.484	-0.0923	0.0168	3.77e-08	0.425528	34
IGP71	rs17630758	A	G	0.152	-0.3039	0.0228	1.64e-40	2.38084	192
IGP71	rs2064056	T	C	0.2339	-0.1424	0.0197	4.45e-13	0.726718	58
IGP71	rs5750830	A	C	0.7401	-0.2549	0.0197	3.46e-38	2.49958	201
IGP71	rs6421315	C	G	0.3832	-0.1683	0.0178	3.19e-21	1.33896	107
IGP71	rs7257072	T	C	0.515	-0.0941	0.0165	1.2e-08	0.442342	35
IGP71	rs9385856	T	C	0.5744	0.1493	0.0169	1.23e-18	1.08985	87
IGP72	rs17630758	A	G	0.152	0.2982	0.0228	5.41e-39	2.29237	184
IGP72	rs2064056	T	C	0.2339	0.14	0.0197	1.14e-12	0.702428	56
IGP72	rs311438	A	G	0.0947	-0.1571	0.0285	3.75e-08	0.42318	33
IGP72	rs5750830	A	C	0.7401	0.2539	0.0198	8.72e-38	2.48	200
IGP72	rs6583437	A	G	0.3716	0.1673	0.0174	7.95e-22	1.30718	104
IGP72	rs7257072	T	C	0.515	0.0973	0.0165	3.93e-09	0.472938	37
IGP72	rs9385856	T	C	0.5745	-0.1424	0.017	4.92e-17	0.991379	79
IGP73	rs17776120	A	C	0.3772	0.1671	0.0261	1.59e-10	1.31191	104
IGP73	rs3795464	A	G	0.3833	-0.0986	0.0172	1.01e-08	0.459618	36
IGP73	rs7789913	T	C	0.3947	-0.1206	0.017	1.3e-12	0.694964	55
IGP73	rs874232	T	C	0.5645	0.1141	0.0166	7.23e-12	0.640108	51
IGP74	rs10813951	A	G	0.7317	-0.1753	0.019	3.02e-20	1.20656	96
IGP74	rs10903118	T	C	0.4841	-0.1212	0.0168	5.14e-13	0.733729	58
IGP74	rs11249231	A	G	0.1008	0.169	0.0278	1.14e-09	0.51775	41
IGP74	rs17630758	A	G	0.152	-0.2443	0.0228	8.53e-27	1.53857	123
IGP74	rs6583437	A	G	0.3717	-0.1263	0.0174	4.29e-13	0.745069	59
IGP74	rs7281587	A	G	0.2475	-0.1267	0.0193	5.13e-11	0.59795	47
IGP74	rs909674	A	C	0.7338	-0.1573	0.0192	2.76e-16	0.966659	77
IGP74	rs9385856	T	C	0.5742	0.117	0.0169	5e-12	0.669377	53
IGP75	rs10813951	A	G	0.7317	-0.1759	0.019	2.26e-20	1.21483	97
IGP75	rs10903118	T	C	0.4841	-0.121	0.0168	5.47e-13	0.73131	58
IGP75	rs11249231	A	G	0.1008	0.1699	0.0278	9.24e-10	0.523279	41
IGP75	rs17630758	A	G	0.152	-0.2457	0.0228	4.24e-27	1.55625	124
IGP75	rs6583437	A	G	0.3717	-0.1272	0.0174	2.98e-13	0.755725	60
IGP75	rs7281587	A	G	0.2476	-0.1271	0.0193	4.39e-11	0.601895	48
IGP75	rs909674	A	C	0.7338	-0.1583	0.0192	1.78e-16	0.978989	78
IGP75	rs9385856	T	C	0.5743	0.1164	0.0169	6.47e-12	0.662489	52
IGP76	rs10813951	A	G	0.7317	0.1808	0.019	1.8e-21	1.28345	102
IGP76	rs10903118	T	C	0.4841	0.1149	0.0168	6.97e-12	0.659433	52
IGP76	rs11249231	A	G	0.1008	-0.1714	0.0277	6.26e-10	0.53256	42
IGP76	rs17630758	A	G	0.152	0.2365	0.0228	2.81e-25	1.44189	115
IGP76	rs6583437	A	G	0.3717	0.1433	0.0174	1.9e-16	0.95914	76
IGP76	rs7281587	A	G	0.2475	0.1259	0.0193	6.37e-11	0.590423	47
IGP76	rs8137426	T	G	0.2553	-0.1556	0.0199	5.79e-15	0.920622	73
IGP76	rs9385856	T	C	0.5742	-0.1015	0.0169	1.97e-09	0.503768	40
IGP77	rs10096810	A	G	0.6274	-0.1099	0.017	9.52e-11	0.564693	45
IGP77	rs10813951	A	G	0.7316	-0.1063	0.019	2.08e-08	0.443765	35
IGP77	rs12986368	T	C	0.3707	0.122	0.0176	4.41e-12	0.694432	55
IGP77	rs4902393	C	G	0.593	-0.132	0.0174	2.83e-14	0.84106	67
IGP77	rs6583437	A	G	0.3717	-0.117	0.0174	1.91e-11	0.639383	51
Estimated variance explained (%) was calculated as: R²= (reported GWAS effect)² ´ 2 ´ minor allele frequency ´ (1 - minor allele frequency) / variance of trait. F statistics per variant was calculated as:(Sample size-2) × R2/(1-R2).

## Sheet: Table S3
Table S3. The instrumental variables for psychiatric disorders.
exposure	SNP	effect_allele	other_allele	eaf	beta	se	P	Estimated variance explained (%)	F Statistics
SCZ	rs6715366	G	A	0.728914	-0.0540972	0.0097	2.492e-08	0.115655	151
SCZ	rs10873538	T	G	0.661096	-0.0665031	0.0091	3.01e-13	0.198178	259
SCZ	rs2532240	C	T	0.601721	0.0608034	0.0091	2.578e-11	0.177202	232
SCZ	rs1892346	T	A	0.432731	-0.0484027	0.0088	3.557e-08	0.115021	150
SCZ	rs7515363	C	T	0.384269	0.0535029	0.0089	1.836e-09	0.13546	177
SCZ	rs3739118	G	A	0.713086	0.057004	0.0095	2.364e-09	0.132964	174
SCZ	rs4653164	C	T	0.328322	-0.0511038	0.0092	3.076e-08	0.115186	151
SCZ	rs56335113	A	G	0.308312	0.064701	0.0094	6.017e-12	0.178547	234
SCZ	rs1915019	A	G	0.25613	0.0570984	0.0098	6.574e-09	0.124232	163
SCZ	rs308697	C	A	0.568086	0.0501036	0.0087	8.832e-09	0.123191	161
SCZ	rs12833624	C	T	0.653096	-0.0501992	0.009	2.773e-08	0.114185	149
SCZ	rs1615350	C	T	0.262947	0.0736036	0.0098	4.918e-14	0.209988	275
SCZ	rs132582	C	T	0.461538	0.0509973	0.0086	3.259e-09	0.129267	169
SCZ	rs167924	A	G	0.364914	-0.0501992	0.009	2.339e-08	0.116801	153
SCZ	rs72943392	G	C	0.709365	-0.0534957	0.0096	2.393e-08	0.118001	154
SCZ	rs9876421	C	T	0.652096	-0.0625033	0.0092	9.192e-12	0.177258	232
SCZ	rs6549963	T	C	0.588904	0.0483043	0.0088	4.308e-08	0.112977	148
SCZ	rs6538539	G	T	0.455495	0.0567961	0.0086	4.428e-11	0.160012	209
SCZ	rs7575796	A	G	0.910495	0.0963006	0.0172	2.065e-08	0.151152	198
SCZ	rs10086619	A	G	0.835731	-0.0722052	0.0116	4.968e-10	0.143149	187
SCZ	rs4702	G	A	0.448581	0.0843044	0.0089	2.794e-21	0.351603	461
SCZ	rs11210892	G	A	0.336947	0.0635005	0.0091	2.678e-12	0.180175	236
SCZ	rs11136325	G	A	0.42713	0.0537967	0.0091	3.046e-09	0.14163	185
SCZ	rs4129585	A	C	0.445355	0.0749961	0.0087	5.109e-18	0.277862	364
SCZ	rs12303743	G	C	0.902731	-0.0874988	0.0145	1.59e-09	0.134452	176
SCZ	rs217336	C	A	0.572947	0.0503033	0.0087	8.051e-09	0.123828	162
SCZ	rs3824451	T	C	0.843322	-0.0655951	0.0118	2.539e-08	0.113703	149
SCZ	rs2381411	T	C	0.593096	-0.050399	0.0088	1.25e-08	0.1226	160
SCZ	rs12293670	A	G	0.667355	0.0704957	0.0092	1.557e-14	0.220645	289
SCZ	rs11740474	A	T	0.580914	-0.0536962	0.0088	1.128e-09	0.140389	184
SCZ	rs72802868	G	T	0.713355	0.0691995	0.0096	4.554e-13	0.195833	256
SCZ	rs12652777	T	C	0.482495	0.0487997	0.0086	1.523e-08	0.118925	156
SCZ	rs149165	T	G	0.56013	0.0481995	0.0087	3.005e-08	0.11448	150
SCZ	rs12771371	G	A	0.692269	0.0524027	0.0093	1.94e-08	0.116999	153
SCZ	rs7830315	T	C	0.484505	-0.0478046	0.0086	3.082e-08	0.114154	149
SCZ	rs6984242	G	A	0.405312	0.0546965	0.0087	3.855e-10	0.144221	189
SCZ	rs11941714	G	A	0.667678	0.0515957	0.0093	3.073e-08	0.118137	155
SCZ	rs58120505	T	C	0.590173	0.089603	0.0088	2.235e-24	0.388379	509
SCZ	rs17731	G	A	0.62887	-0.0523992	0.0089	4.37e-09	0.128164	168
SCZ	rs4766428	C	T	0.550827	-0.0750038	0.0089	3.931e-17	0.278372	365
SCZ	rs7251	C	G	0.676086	0.0641009	0.0094	8.292e-12	0.179966	236
SCZ	rs2999392	C	T	0.304914	-0.0517987	0.0094	3.05e-08	0.113732	149
SCZ	rs2333321	A	G	0.212086	0.0712038	0.0105	1.248e-11	0.169444	222
SCZ	rs1427633	G	C	0.411904	0.0483043	0.0088	4.097e-08	0.113044	148
SCZ	rs3791710	T	C	0.79986	0.0600033	0.0108	3.02e-08	0.115273	151
SCZ	rs6943762	T	C	0.875312	0.105098	0.0132	1.569e-15	0.241107	316
SCZ	rs13233308	C	T	0.520086	0.0487044	0.0086	1.749e-08	0.118415	155
SCZ	rs2252074	T	G	0.59887	-0.0685037	0.0088	6.192e-15	0.225463	295
SCZ	rs16851048	T	C	0.799688	-0.0744973	0.0107	4.149e-12	0.177803	233
SCZ	rs4636654	G	A	0.602086	0.0483043	0.0089	4.892e-08	0.111802	146
SCZ	rs11027839	A	C	0.495096	-0.0515038	0.0086	2.398e-09	0.13262	173
SCZ	rs778371	A	G	0.70787	-0.0806029	0.0095	1.495e-17	0.268695	352
SCZ	rs4575535	A	G	0.28987	-0.0557982	0.0096	5.77e-09	0.128177	168
SCZ	rs2456020	C	T	0.764721	0.0815984	0.0102	1.125e-15	0.239596	314
SCZ	rs10117	G	A	0.606495	0.0549994	0.0088	4.659e-10	0.144386	189
SCZ	rs9687282	T	G	0.659462	-0.0525994	0.0091	7.328e-09	0.124265	163
SCZ	rs13195636	A	C	0.915947	0.210504	0.0159	6.546e-40	0.6823	897
SCZ	rs7798283	T	G	0.870269	0.074003	0.0134	3.487e-08	0.123659	162
SCZ	rs728055	T	A	0.648538	0.0673969	0.009	8.849e-14	0.207073	271
SCZ	rs1593304	A	G	0.196548	-0.0641013	0.0111	7.448e-09	0.129775	170
SCZ	rs9461916	T	C	0.398645	-0.0532953	0.0088	1.641e-09	0.136184	178
SCZ	rs11693094	C	T	0.545947	0.054403	0.0087	4.292e-10	0.146734	192
SCZ	rs12129573	C	A	0.626645	-0.0777994	0.0089	2.282e-18	0.283221	371
SCZ	rs215412	G	A	0.667505	-0.0577033	0.0091	2.692e-10	0.147799	193
SCZ	rs7647398	C	T	0.804495	0.0774979	0.0109	1.074e-12	0.188926	247
SCZ	rs1430894	C	T	0.512505	-0.0532953	0.0086	6.154e-10	0.141931	186
SCZ	rs12489270	T	C	0.619688	-0.0579046	0.0089	7.468e-11	0.158041	207
SCZ	rs5751191	T	C	0.49287	-0.0655951	0.0086	3.004e-14	0.215092	282
SCZ	rs12151767	G	A	0.517495	0.0611045	0.0086	1.307e-12	0.186459	244
SCZ	rs1451488	A	G	0.439688	-0.0708947	0.0087	4.472e-16	0.247646	324
SCZ	rs3770754	C	G	0.637312	0.052896	0.0091	5.352e-09	0.129348	169
SCZ	rs4812325	G	A	0.378279	-0.0719042	0.0089	8.96e-16	0.243191	318
SCZ	rs60135207	G	T	0.589495	0.0495994	0.0088	1.526e-08	0.119064	156
SCZ	rs13016542	T	C	0.868904	0.0883039	0.0129	8.282e-12	0.177644	232
SCZ	rs500102	T	C	0.410635	0.0517002	0.0088	4.871e-09	0.129376	169
SCZ	rs2078266	A	G	0.17386	0.0696007	0.0126	2.941e-08	0.139159	182
SCZ	rs11191580	T	C	0.914086	0.131703	0.0155	1.772e-17	0.272442	357
SCZ	rs2815731	C	A	0.649355	0.0600033	0.0091	4.388e-11	0.163957	215
SCZ	rs10876446	G	C	0.682279	-0.0540022	0.0094	1.026e-08	0.126433	165
SCZ	rs61937595	C	T	0.911678	0.130098	0.0162	1.147e-15	0.272573	357
SCZ	rs73292401	T	A	0.804322	-0.0676045	0.0109	5.48e-10	0.143864	188
SCZ	rs57433322	C	G	0.88086	0.0830996	0.0139	1.992e-09	0.144941	190
SCZ	rs8055219	G	A	0.765688	-0.0665031	0.0101	5.693e-11	0.158694	208
SCZ	rs187557	C	T	0.156495	0.0666956	0.0119	2.029e-08	0.117439	154
SCZ	rs1901512	T	C	0.307947	0.058401	0.0094	5.723e-10	0.145374	190
SCZ	rs10861176	G	A	0.260548	-0.0555021	0.0098	1.588e-08	0.118699	155
SCZ	rs2455415	C	T	0.582914	-0.0494949	0.0088	1.69e-08	0.119119	156
SCZ	rs1604060	A	G	0.110096	-0.0772051	0.014	3.241e-08	0.116799	153
SCZ	rs10035564	A	G	0.661236	-0.0668024	0.0092	4.38e-13	0.199925	262
SCZ	rs1540840	G	C	0.531947	0.0556996	0.0093	2.212e-09	0.154489	202
SCZ	rs17194490	G	T	0.834096	-0.0781994	0.0116	1.795e-11	0.169242	221
SCZ	rs61857878	A	T	0.751721	0.0600974	0.0102	4.441e-09	0.134815	176
SCZ	rs2514218	C	T	0.660904	0.0704957	0.0092	1.348e-14	0.22275	292
SCZ	rs1881046	G	T	0.664086	0.0507026	0.0092	3.392e-08	0.114695	150
SCZ	rs79210963	T	C	0.888731	-0.0856015	0.0137	4.142e-10	0.144923	190
SCZ	rs12285419	C	A	0.807096	-0.0849045	0.011	1.048e-14	0.224469	294
SCZ	rs634940	G	T	0.743505	-0.0663962	0.0099	1.784e-11	0.168143	220
SCZ	rs117178087	C	T	0.935452	0.0964005	0.0177	4.888e-08	0.112226	147
SCZ	rs9304548	C	A	0.255678	0.0567016	0.01	1.594e-08	0.12237	160
SCZ	rs2710323	T	C	0.518581	0.0784044	0.0086	1.229e-19	0.306938	402
SCZ	rs7634476	A	G	0.407053	-0.0577033	0.0088	5.462e-11	0.16073	210
SCZ	rs4779050	T	G	0.372721	0.0579953	0.0089	7.274e-11	0.157275	206
SCZ	rs6673880	A	G	0.499688	-0.062301	0.0091	7.195e-12	0.194071	254
SCZ	rs708228	C	T	0.666914	-0.0527997	0.0091	6.556e-09	0.123857	162
SCZ	rs4921741	A	G	0.734914	-0.0559991	0.0098	1.205e-08	0.122184	160
SCZ	rs35351411	A	C	0.449053	-0.0635044	0.0087	2.211e-13	0.199547	261
SCZ	rs2332700	C	G	0.251495	0.0750982	0.0099	3.875e-14	0.212331	278
SCZ	rs1000237	T	A	0.637645	-0.0732053	0.0089	2.8e-16	0.247644	324
SCZ	rs72986630	C	T	0.929548	-0.112296	0.0179	3.594e-10	0.165166	216
SCZ	rs12138231	T	A	0.178096	-0.0669949	0.0116	7.99e-09	0.131398	172
SCZ	rs11587347	C	G	0.901505	-0.103895	0.0147	1.529e-12	0.191691	251
SCZ	rs145071536	T	C	0.804322	-0.0851005	0.012	1.615e-12	0.227964	298
SCZ	rs6482437	A	C	0.106851	-0.0989036	0.0142	3.326e-12	0.186706	244
SCZ	rs16867571	A	G	0.770312	0.0657035	0.0104	2.676e-10	0.152761	200
SCZ	rs11534045	G	A	0.679495	0.0627964	0.0093	1.396e-11	0.171759	225
SCZ	rs6974218	A	C	0.624538	0.0548953	0.0089	6.804e-10	0.141327	185
SCZ	rs1914399	C	G	0.483086	0.0491044	0.0087	1.401e-08	0.120424	158
SCZ	rs4700418	C	G	0.499645	-0.0701972	0.0087	5.366e-16	0.246382	323
SCZ	rs113264400	T	C	0.950365	-0.112296	0.0202	2.865e-08	0.118968	156
SCZ	rs13011472	C	G	0.508645	-0.070401	0.0087	4.282e-16	0.247741	324
SCZ	rs9636107	A	G	0.519601	-0.0698969	0.0086	5.115e-16	0.243903	319
SCZ	rs1953205	T	A	0.511322	-0.0499048	0.0089	2.215e-08	0.124461	163
SCZ	rs2053079	A	G	0.759322	-0.0598986	0.0101	3.007e-09	0.131137	172
SCZ	rs505061	C	A	0.505053	-0.0534957	0.0086	5.804e-10	0.143075	187
SCZ	rs12877581	G	C	0.72014	-0.0596014	0.0099	1.803e-09	0.143186	187
SCZ	rs9318627	A	C	0.605312	0.0611986	0.0088	4.352e-12	0.178956	234
SCZ	rs6546857	A	G	0.763505	-0.0603978	0.0102	2.744e-09	0.131736	172
SCZ	rs17016552	C	G	0.65686	0.0517002	0.0091	1.2e-08	0.120492	158
SCZ	rs1198588	A	T	0.204645	-0.102598	0.0108	1.731e-21	0.342662	449
SCZ	rs11165867	C	T	0.835505	-0.0743034	0.0116	1.3e-10	0.151757	199
SCZ	rs56205728	G	A	0.707688	-0.0630037	0.0097	1.007e-10	0.164229	215
SCZ	rs62018952	T	C	0.269914	-0.0584027	0.0097	1.941e-09	0.13443	176
SCZ	rs62183855	A	C	0.810452	0.0660967	0.0111	2.658e-09	0.134226	176
SCZ	rs10108980	C	T	0.789731	-0.0628014	0.0106	2.725e-09	0.130985	171
SCZ	rs11664298	G	A	0.801688	-0.0773995	0.0108	8.936e-13	0.190485	249
SCZ	rs76838079	C	T	0.851957	-0.0780048	0.0138	1.529e-08	0.153489	201
SCZ	rs11223774	A	G	0.29686	0.0524976	0.0094	2.739e-08	0.115054	150
SCZ	rs3802924	A	C	0.794947	0.0736036	0.0108	9.583e-12	0.176617	231
SCZ	rs7112616	T	C	0.507312	0.0522034	0.0086	1.517e-09	0.136231	178
SCZ	rs79445414	T	C	0.958365	-0.1234	0.0222	2.798e-08	0.121519	159
SCZ	rs6520064	A	G	0.792322	-0.0584981	0.0106	3.583e-08	0.112617	147
SCZ	rs713692	G	A	0.302548	-0.0566021	0.0095	2.666e-09	0.135208	177
SCZ	rs6798742	A	G	0.687688	-0.0610991	0.0093	4.569e-11	0.160354	210
SCZ	rs498591	A	T	0.85114	-0.0724954	0.0121	2.114e-09	0.133178	174
SCZ	rs2238057	T	G	0.58101	-0.0835012	0.0087	8.502e-22	0.339471	445
SCZ	rs12712510	T	C	0.47913	0.0574006	0.0087	5.144e-11	0.164454	215
SCZ	rs35734242	T	C	0.569096	-0.050704	0.0089	1.368e-08	0.12609	165
SCZ	rs6125656	G	A	0.814914	-0.0644959	0.0111	6.293e-09	0.125481	164
MDD	rs59283172	A	G	0.1081	-0.039	0.007	2.409e-08	0.0293293	31
MDD	rs3099439	T	C	0.5351	-0.0241	0.0043	2.777e-08	0.0288974	31
MDD	rs2111592	A	G	0.3141	0.0263	0.0046	1.35e-08	0.0298037	33
MDD	rs2876520	C	G	0.5312	-0.026	0.0043	2.241e-09	0.0336684	37
MDD	rs12631196	A	G	0.4226	0.0241	0.0044	3.279e-08	0.0283446	30
MDD	rs150346963	T	C	0.4118	0.0283	0.0044	1.157e-10	0.0387984	41
MDD	rs2232423	A	G	0.8944	0.062	0.007	1.135e-18	0.0726121	78
MDD	rs2247523	C	G	0.53	-0.0243	0.0043	1.713e-08	0.0294182	32
MDD	rs7241572	A	G	0.2047	0.0323	0.0054	2.433e-09	0.0339691	36
MDD	rs508502	T	C	0.2992	-0.0264	0.0048	3.556e-08	0.0292276	30
MDD	rs9831648	T	G	0.7739	-0.0292	0.0052	1.586e-08	0.0298388	32
MDD	rs198457	T	C	0.1886	-0.0315	0.0056	1.9e-08	0.0303688	32
MDD	rs17641524	T	C	0.2101	-0.03	0.0053	1.502e-08	0.0298724	32
MDD	rs7551758	T	G	0.4671	-0.0283	0.0043	5.107e-11	0.0398711	43
MDD	rs1950829	A	G	0.4827	0.0297	0.0043	4.738e-12	0.0440517	48
MDD	rs7725715	A	G	0.5343	0.029	0.0043	1.607e-11	0.0418521	45
MDD	rs12919291	C	G	0.1884	0.0327	0.0055	3.092e-09	0.0327001	35
MDD	rs4730387	A	T	0.4659	0.0238	0.0043	4.12e-08	0.0281903	31
MDD	rs2214123	A	G	0.3534	0.0261	0.0045	8.556e-09	0.0311324	34
MDD	rs1931388	A	G	0.5958	0.0295	0.0044	1.68e-11	0.0419151	45
MDD	rs62535714	A	G	0.1639	0.0339	0.0058	4.686e-09	0.0314968	34
MDD	rs61914045	A	G	0.2034	0.0309	0.0054	7.964e-09	0.0309413	33
MDD	rs2418449	T	C	0.719	0.0281	0.0048	4.245e-09	0.0319064	34
MDD	rs4141983	T	C	0.674	0.0264	0.0046	9.692e-09	0.0306278	33
MDD	rs10913112	T	C	0.378	-0.0262	0.0045	4.525e-09	0.0322786	34
MDD	rs6656912	T	C	0.4273	-0.0252	0.0043	6.503e-09	0.0310807	34
MDD	rs66511648	T	C	0.716	-0.0297	0.0048	6.03e-10	0.0358735	38
MDD	rs30266	A	G	0.3271	0.0366	0.0046	1.428e-15	0.0589689	63
MDD	rs1367635	T	C	0.4852	-0.0253	0.0043	4.354e-09	0.0319765	35
MDD	rs76954012	A	T	0.0931	0.0412	0.0074	2.41e-08	0.0286638	31
MDD	rs9364755	A	G	0.7738	-0.0283	0.0051	3.486e-08	0.0280365	31
MDD	rs354155	C	G	0.0923	-0.0449	0.0075	1.751e-09	0.0337805	36
MDD	rs10501696	A	G	0.5052	0.0295	0.0044	2.894e-11	0.0435078	45
MDD	rs9536381	T	C	0.3259	0.0255	0.0046	2.617e-08	0.0285706	31
MDD	rs72948506	A	G	0.2975	0.0265	0.0047	1.715e-08	0.0293532	32
MDD	rs9529218	T	C	0.2031	-0.034	0.0054	2.231e-10	0.0374198	40
MDD	rs150186873	A	C	0.9673	-0.0704	0.012	4.513e-09	0.0313534	34
MDD	rs59082935	T	C	0.1342	0.0363	0.0066	3.071e-08	0.0306206	30
MDD	rs4799949	T	C	0.6684	-0.0292	0.0046	1.403e-10	0.0377961	40
MDD	rs28541419	C	G	0.7692	0.0292	0.0052	1.756e-08	0.0302741	32
MDD	rs12967143	C	G	0.7012	-0.0345	0.0047	2.527e-13	0.0498759	54
MDD	rs754287	A	T	0.3664	-0.0289	0.0045	1.311e-10	0.038779	41
BIP	rs61554907	G	T	0.877096	-0.0868005	0.0154	1.636e-08	0.162438	673
BIP	rs10737496	C	T	0.446332	0.0542041	0.0094	7.172e-09	0.145211	601
BIP	rs7707252	A	G	0.724986	-0.0571949	0.0104	3.637e-08	0.130445	540
BIP	rs6954854	G	A	0.426115	0.0582972	0.0094	5.936e-10	0.166218	688
BIP	rs7108878	T	G	0.881304	-0.081004	0.0147	3.612e-08	0.137279	568
BIP	rs12575685	G	A	0.673101	-0.0652001	0.0101	1.243e-10	0.187077	775
BIP	rs10994415	T	C	0.916909	-0.118097	0.0174	1.14e-11	0.212514	881
BIP	rs13044225	A	G	0.556644	-0.0546991	0.0095	8.498e-09	0.147679	612
BIP	rs113779084	G	A	0.699479	-0.0754997	0.0102	1.423e-13	0.239646	993
BIP	rs13195402	G	T	0.919401	0.1364	0.0175	5.751e-15	0.275735	1143
BIP	rs10255167	G	A	0.220723	-0.0663962	0.0118	1.599e-08	0.151655	628
BIP	rs35958438	G	A	0.773825	0.0642041	0.0117	3.83e-08	0.144292	597
BIP	rs17183814	G	A	0.924906	0.102899	0.0185	2.678e-08	0.147081	609
BIP	rs13417268	C	G	0.759014	0.0618004	0.011	2.054e-08	0.139719	578
BIP	rs67712855	T	G	0.688888	0.067696	0.0103	4.221e-11	0.196436	814
BIP	rs237460	C	T	0.585466	-0.0553013	0.0094	4.253e-09	0.148444	615
BIP	rs4619651	G	A	0.672129	0.0660967	0.0101	4.776e-11	0.192551	798
BIP	rs2273738	C	T	0.863175	-0.0916987	0.0136	1.627e-11	0.198619	823
BIP	rs35306827	G	A	0.774797	0.0659001	0.0112	3.555e-09	0.151553	628
BIP	rs9834970	T	C	0.515756	-0.0830012	0.0093	6.634e-19	0.344118	1428
BIP	rs115694474	T	A	0.800318	0.0661996	0.0119	2.345e-08	0.140069	580
BIP	rs696366	C	A	0.550811	0.0515957	0.0094	4.464e-08	0.131731	545
BIP	rs228768	G	T	0.296839	0.064401	0.0102	2.827e-10	0.173137	717
BIP	rs62581014	C	T	0.632427	-0.0652001	0.0117	2.774e-08	0.197642	819
BIP	rs10791849	T	A	0.819	0.0693955	0.0121	9.891e-09	0.142776	591
BIP	rs2953928	G	A	0.933802	-0.116096	0.02	6.249e-09	0.166634	690
BIP	rs2011302	T	A	0.622797	-0.0529051	0.0097	4.254e-08	0.131506	544
BIP	rs5758064	T	C	0.523101	0.0524027	0.0093	2.011e-08	0.137009	567
BIP	rs11764361	A	G	0.668304	0.0614995	0.0104	3.471e-09	0.167683	694
BIP	rs12668848	G	A	0.577028	0.057004	0.0095	1.902e-09	0.158617	657
BIP	rs10455979	C	G	0.501258	-0.0555973	0.0095	4.218e-09	0.154552	640
BIP	rs4447398	A	C	0.131608	0.0821973	0.0138	2.613e-09	0.154434	640
BIP	rs10866641	T	C	0.575304	0.0625991	0.0094	2.79e-11	0.191488	793
BIP	rs6946056	A	C	0.377507	-0.0532004	0.0097	3.655e-08	0.133021	551
BIP	rs6992333	A	G	0.585985	-0.060196	0.01	1.621e-09	0.17582	728
BIP	rs28565152	G	A	0.76012	-0.0671018	0.0112	1.963e-09	0.164201	680
BIP	rs11062170	G	C	0.665479	-0.0778967	0.0098	1.869e-15	0.270163	1120
BIP	rs12932628	G	T	0.514049	-0.0570043	0.0098	6.711e-09	0.162346	672
BIP	rs4331993	T	A	0.619678	-0.0546991	0.0097	1.979e-08	0.141029	584
BIP	rs2126180	G	A	0.54229	-0.0566021	0.0094	1.621e-09	0.159044	659
BIP	rs28455634	G	A	0.620608	0.0627964	0.0099	2.626e-10	0.185697	769
BIP	rs7201930	T	C	0.68281	-0.0586042	0.0104	1.893e-08	0.148767	616
BIP	rs62489493	C	G	0.870378	-0.089695	0.0135	2.642e-11	0.181532	752
ADHD	rs61554907	G	T	0.877096	-0.0868005	0.0154	1.636e-08	0.162438	673
ADHD	rs10737496	C	T	0.446332	0.0542041	0.0094	7.172e-09	0.145211	601
ADHD	rs7707252	A	G	0.724986	-0.0571949	0.0104	3.637e-08	0.130445	540
ADHD	rs6954854	G	A	0.426115	0.0582972	0.0094	5.936e-10	0.166218	688
ADHD	rs7108878	T	G	0.881304	-0.081004	0.0147	3.612e-08	0.137279	568
ADHD	rs12575685	G	A	0.673101	-0.0652001	0.0101	1.243e-10	0.187077	775
ADHD	rs13044225	A	G	0.556644	-0.0546991	0.0095	8.498e-09	0.147679	612
ADHD	rs113779084	G	A	0.699479	-0.0754997	0.0102	1.423e-13	0.239646	993
ADHD	rs10255167	G	A	0.220723	-0.0663962	0.0118	1.599e-08	0.151655	628
ADHD	rs4790841	C	T	0.847506	-0.0729041	0.0132	3.141e-08	0.137382	569
ADHD	rs35958438	G	A	0.773825	0.0642041	0.0117	3.83e-08	0.144292	597
ADHD	rs17183814	G	A	0.924906	0.102899	0.0185	2.678e-08	0.147081	609
ADHD	rs13417268	C	G	0.759014	0.0618004	0.011	2.054e-08	0.139719	578
ADHD	rs67712855	T	G	0.688888	0.067696	0.0103	4.221e-11	0.196436	814
ADHD	rs237460	C	T	0.585466	-0.0553013	0.0094	4.253e-09	0.148444	615
ADHD	rs4619651	G	A	0.672129	0.0660967	0.0101	4.776e-11	0.192551	798
ADHD	rs2273738	C	T	0.863175	-0.0916987	0.0136	1.627e-11	0.198619	823
ADHD	rs35306827	G	A	0.774797	0.0659001	0.0112	3.555e-09	0.151553	628
ADHD	rs115694474	T	A	0.800318	0.0661996	0.0119	2.345e-08	0.140069	580
ADHD	rs696366	C	A	0.550811	0.0515957	0.0094	4.464e-08	0.131731	545
ADHD	rs228768	G	T	0.296839	0.064401	0.0102	2.827e-10	0.173137	717
ADHD	rs62581014	C	T	0.632427	-0.0652001	0.0117	2.774e-08	0.197642	819
ADHD	rs10791849	T	A	0.819	0.0693955	0.0121	9.891e-09	0.142776	591
ADHD	rs2953928	G	A	0.933802	-0.116096	0.02	6.249e-09	0.166634	690
ADHD	rs2011302	T	A	0.622797	-0.0529051	0.0097	4.254e-08	0.131506	544
ADHD	rs5758064	T	C	0.523101	0.0524027	0.0093	2.011e-08	0.137009	567
ADHD	rs11764361	A	G	0.668304	0.0614995	0.0104	3.471e-09	0.167683	694
ADHD	rs12668848	G	A	0.577028	0.057004	0.0095	1.902e-09	0.158617	657
ADHD	rs10455979	C	G	0.501258	-0.0555973	0.0095	4.218e-09	0.154552	640
ADHD	rs4447398	A	C	0.131608	0.0821973	0.0138	2.613e-09	0.154434	640
ADHD	rs10866641	T	C	0.575304	0.0625991	0.0094	2.79e-11	0.191488	793
ADHD	rs112481526	A	G	0.741567	-0.0630996	0.0105	1.856e-09	0.152609	632
ADHD	rs6946056	A	C	0.377507	-0.0532004	0.0097	3.655e-08	0.133021	551
ADHD	rs6992333	A	G	0.585985	-0.060196	0.01	1.621e-09	0.17582	728
ADHD	rs28565152	G	A	0.76012	-0.0671018	0.0112	1.963e-09	0.164201	680
ADHD	rs11062170	G	C	0.665479	-0.0778967	0.0098	1.869e-15	0.270163	1120
ADHD	rs12932628	G	T	0.514049	-0.0570043	0.0098	6.711e-09	0.162346	672
ADHD	rs6887473	G	A	0.737783	0.0603046	0.0105	8.814e-09	0.140708	583
ADHD	rs4331993	T	A	0.619678	-0.0546991	0.0097	1.979e-08	0.141029	584
ADHD	rs2126180	G	A	0.54229	-0.0566021	0.0094	1.621e-09	0.159044	659
ADHD	rs28455634	G	A	0.620608	0.0627964	0.0099	2.626e-10	0.185697	769
ADHD	rs7201930	T	C	0.68281	-0.0586042	0.0104	1.893e-08	0.148767	616
ADHD	rs1998820	T	A	0.887318	0.0836976	0.0152	4.1e-08	0.140084	580
ADHD	rs62489493	C	G	0.870378	-0.089695	0.0135	2.642e-11	0.181532	752
Estimated variance explained (%) was calculated as: R²= (reported GWAS effect)² ´ 2 ´ minor allele frequency ´ (1 - minor allele frequency) / variance of trait. F statistics per variant was calculated as:(Sample size-2) × R2/(1-R2).

## Sheet: Table S4
Table S5. Association of genetically predicted IgG N-glycosylation traits with the risk of psychiatric disorders by different Mendelian randomization approaches.
Outcomes	Exposure	MR methods	Number of SNPs*	OR (95% CI)	P
SCZ	IGP2	IVW	4	1.01(0.94,1.09)	0.6955
SCZ	IGP2	MR Egger	4	1.14(0.87,1.48)	0.4401
SCZ	IGP2	Weighted median	4	1(0.94,1.07)	0.9241
SCZ	IGP5	IVW	6	1.03(0.94,1.13)	0.5651
SCZ	IGP5	MR Egger	6	1.02(0.73,1.41)	0.9309
SCZ	IGP5	Weighted median	6	1(0.91,1.09)	0.9901
SCZ	IGP6	IVW	5	1(0.92,1.09)	0.9762
SCZ	IGP6	MR Egger	5	1.26(1.05,1.51)	0.0848
SCZ	IGP6	Weighted median	5	1(0.93,1.07)	0.9586
SCZ	IGP7	IVW	4	0.88(0.84,0.92)	2.97773e-07
SCZ	IGP7	MR Egger	4	0.77(0.51,1.17)	0.3479
SCZ	IGP7	Weighted median	4	0.86(0.78,0.96)	0.0048
SCZ	IGP8	IVW	3	1.04(0.92,1.18)	0.5316
SCZ	IGP8	MR Egger	3	1.42(0.92,2.2)	0.3595
SCZ	IGP8	Weighted median	3	1.09(1.01,1.18)	0.033
SCZ	IGP9	IVW	6	1.04(0.98,1.11)	0.1586
SCZ	IGP9	MR Egger	6	1.19(1.01,1.42)	0.1123
SCZ	IGP9	Weighted median	6	1.06(1,1.12)	0.0711
SCZ	IGP10	IVW	3	1.12(1.04,1.2)	0.004
SCZ	IGP10	MR Egger	3	1.12(0.8,1.57)	0.6331
SCZ	IGP10	Weighted median	3	1.1(1.01,1.2)	0.0256
SCZ	IGP11	IVW	3	1.03(0.91,1.16)	0.6667
SCZ	IGP11	MR Egger	3	1.36(1.1,1.67)	0.2124
SCZ	IGP11	Weighted median	3	1.02(0.95,1.09)	0.6625
SCZ	IGP12	IVW	3	1(0.92,1.1)	0.9421
SCZ	IGP12	MR Egger	3	1.25(0.64,2.44)	0.6253
SCZ	IGP12	Weighted median	3	1.04(0.95,1.14)	0.3941
SCZ	IGP13	IVW	4	1.06(1.01,1.12)	0.0166
SCZ	IGP13	MR Egger	4	1.16(0.91,1.48)	0.3609
SCZ	IGP13	Weighted median	4	1.07(1,1.15)	0.0664
SCZ	IGP14	IVW	7	1.04(0.96,1.13)	0.2969
SCZ	IGP14	MR Egger	7	1.53(1.15,2.03)	0.0334
SCZ	IGP14	Weighted median	7	1.05(0.97,1.14)	0.2034
SCZ	IGP15	IVW	5	1(0.96,1.04)	0.8839
SCZ	IGP15	MR Egger	5	0.96(0.9,1.04)	0.3988
SCZ	IGP15	Weighted median	5	0.99(0.96,1.03)	0.7419
SCZ	IGP17	IVW	4	1(0.92,1.09)	0.9839
SCZ	IGP17	MR Egger	4	1.12(0.81,1.55)	0.5603
SCZ	IGP17	Weighted median	4	0.97(0.9,1.06)	0.5184
SCZ	IGP21	IVW	3	0.97(0.87,1.09)	0.6519
SCZ	IGP21	MR Egger	3	1.78(0.96,3.33)	0.32
SCZ	IGP21	Weighted median	3	0.96(0.86,1.06)	0.4023
SCZ	IGP22	IVW	3	0.96(0.82,1.11)	0.57
SCZ	IGP22	MR Egger	3	0.01(2E-4,0.64)	0.2742
SCZ	IGP22	Weighted median	3	0.93(0.84,1.02)	0.1334
SCZ	IGP24	IVW	6	0.99(0.95,1.03)	0.6812
SCZ	IGP24	MR Egger	6	0.98(0.89,1.08)	0.7448
SCZ	IGP24	Weighted median	6	0.97(0.93,1.02)	0.2347
SCZ	IGP26	IVW	4	0.99(0.92,1.07)	0.8201
SCZ	IGP26	MR Egger	4	1(0.77,1.32)	0.9779
SCZ	IGP26	Weighted median	4	0.97(0.91,1.03)	0.2815
SCZ	IGP28	IVW	7	0.99(0.95,1.03)	0.6607
SCZ	IGP28	MR Egger	7	0.97(0.91,1.05)	0.5258
SCZ	IGP28	Weighted median	7	0.99(0.95,1.02)	0.4391
SCZ	IGP29	IVW	6	1(0.96,1.03)	0.8834
SCZ	IGP29	MR Egger	6	0.98(0.93,1.04)	0.5855
SCZ	IGP29	Weighted median	6	0.99(0.96,1.02)	0.5076
SCZ	IGP30	IVW	4	0.93(0.87,0.99)	0.0223
SCZ	IGP30	MR Egger	4	0.85(0.68,1.05)	0.2769
SCZ	IGP30	Weighted median	4	0.95(0.88,1.03)	0.2148
SCZ	IGP31	IVW	3	1.01(0.91,1.11)	0.8808
SCZ	IGP31	MR Egger	3	1.4(1.04,1.88)	0.2673
SCZ	IGP31	Weighted median	3	1.03(0.95,1.1)	0.4841
SCZ	IGP32	IVW	3	0.99(0.92,1.07)	0.7758
SCZ	IGP32	MR Egger	3	0.91(0.82,1)	0.2959
SCZ	IGP32	Weighted median	3	0.99(0.94,1.03)	0.5251
SCZ	IGP34	IVW	3	1.13(1.09,1.17)	7.3718e-13
SCZ	IGP34	MR Egger	3	1.18(0.96,1.45)	0.3559
SCZ	IGP34	Weighted median	3	1.13(1.05,1.22)	0.0011
SCZ	IGP35	IVW	8	1(0.96,1.05)	0.9194
SCZ	IGP35	MR Egger	8	1.06(0.99,1.13)	0.1344
SCZ	IGP35	Weighted median	8	1.02(0.98,1.06)	0.3376
SCZ	IGP36	IVW	4	1(0.9,1.11)	0.9885
SCZ	IGP36	MR Egger	4	0.69(0.51,0.93)	0.1364
SCZ	IGP36	Weighted median	4	1.02(0.93,1.12)	0.7064
SCZ	IGP37	IVW	4	0.99(0.92,1.07)	0.8442
SCZ	IGP37	MR Egger	4	1.05(0.71,1.54)	0.8401
SCZ	IGP37	Weighted median	4	1.04(0.97,1.13)	0.282
SCZ	IGP38	IVW	4	0.99(0.92,1.07)	0.8398
SCZ	IGP38	MR Egger	4	1.04(0.71,1.53)	0.8549
SCZ	IGP38	Weighted median	4	1.04(0.97,1.12)	0.2707
SCZ	IGP39	IVW	7	1.03(0.98,1.1)	0.2417
SCZ	IGP39	MR Egger	7	1.12(0.99,1.28)	0.1313
SCZ	IGP39	Weighted median	7	1.09(1.03,1.14)	0.0011
SCZ	IGP40	IVW	7	1.03(0.98,1.09)	0.255
SCZ	IGP40	MR Egger	7	1.12(0.98,1.27)	0.1537
SCZ	IGP40	Weighted median	7	1.09(1.03,1.14)	0.0011
SCZ	IGP42	IVW	4	1.01(0.95,1.09)	0.6802
SCZ	IGP42	MR Egger	4	1.14(0.89,1.46)	0.4012
SCZ	IGP42	Weighted median	4	1.01(0.95,1.07)	0.8489
SCZ	IGP45	IVW	6	1.03(0.95,1.12)	0.4686
SCZ	IGP45	MR Egger	6	1.04(0.75,1.44)	0.8166
SCZ	IGP45	Weighted median	6	1.01(0.93,1.1)	0.7889
SCZ	IGP46	IVW	5	1(0.92,1.09)	0.9649
SCZ	IGP46	MR Egger	5	1.27(1.07,1.5)	0.0722
SCZ	IGP46	Weighted median	5	1(0.93,1.07)	0.9747
SCZ	IGP47	IVW	4	0.93(0.89,0.98)	0.004
SCZ	IGP47	MR Egger	4	0.87(0.57,1.32)	0.5793
SCZ	IGP47	Weighted median	4	0.93(0.86,1.01)	0.1011
SCZ	IGP49	IVW	6	1.05(0.98,1.12)	0.1812
SCZ	IGP49	MR Egger	6	1.2(1.05,1.37)	0.0518
SCZ	IGP49	Weighted median	6	1.06(1,1.12)	0.0472
SCZ	IGP50	IVW	3	1.12(1.04,1.2)	0.0034
SCZ	IGP50	MR Egger	3	1.12(0.81,1.56)	0.62
SCZ	IGP50	Weighted median	3	1.1(1.01,1.2)	0.0261
SCZ	IGP51	IVW	3	1.03(0.91,1.17)	0.6642
SCZ	IGP51	MR Egger	3	1.36(1.1,1.68)	0.2133
SCZ	IGP51	Weighted median	3	1.02(0.95,1.09)	0.6223
SCZ	IGP52	IVW	4	0.99(0.9,1.09)	0.8767
SCZ	IGP52	MR Egger	4	0.78(0.51,1.21)	0.3891
SCZ	IGP52	Weighted median	4	0.98(0.89,1.06)	0.5686
SCZ	IGP53	IVW	4	1.07(1.02,1.13)	0.0043
SCZ	IGP53	MR Egger	4	1.22(0.95,1.58)	0.2589
SCZ	IGP53	Weighted median	4	1.09(1.01,1.18)	0.0325
SCZ	IGP54	IVW	5	1.09(1,1.18)	0.0586
SCZ	IGP54	MR Egger	5	1.25(0.83,1.87)	0.3616
SCZ	IGP54	Weighted median	5	1.09(1.01,1.19)	0.0346
SCZ	IGP55	IVW	4	0.96(0.92,1)	0.0522
SCZ	IGP55	MR Egger	4	0.91(0.78,1.07)	0.3639
SCZ	IGP55	Weighted median	4	0.95(0.87,1.04)	0.2364
SCZ	IGP57	IVW	3	1.1(1.07,1.12)	1.55042e-12
SCZ	IGP57	MR Egger	3	1.18(0.81,1.71)	0.5484
SCZ	IGP57	Weighted median	3	1.1(1.01,1.2)	0.0368
SCZ	IGP58	IVW	4	0.98(0.91,1.06)	0.6064
SCZ	IGP58	MR Egger	4	0.83(0.68,1.03)	0.2302
SCZ	IGP58	Weighted median	4	0.98(0.92,1.04)	0.5595
SCZ	IGP59	IVW	5	0.99(0.93,1.06)	0.8374
SCZ	IGP59	MR Egger	5	0.87(0.74,1.02)	0.1867
SCZ	IGP59	Weighted median	5	1(0.94,1.07)	0.9596
SCZ	IGP60	IVW	5	1(0.92,1.09)	0.9614
SCZ	IGP60	MR Egger	5	0.8(0.68,0.95)	0.0846
SCZ	IGP60	Weighted median	5	1(0.93,1.07)	0.9576
SCZ	IGP62	IVW	6	0.95(0.89,1.02)	0.1356
SCZ	IGP62	MR Egger	6	0.95(0.71,1.27)	0.7591
SCZ	IGP62	Weighted median	6	0.94(0.89,1)	0.0465
SCZ	IGP63	IVW	8	0.95(0.89,1)	0.0647
SCZ	IGP63	MR Egger	8	0.93(0.74,1.17)	0.5624
SCZ	IGP63	Weighted median	8	0.92(0.87,0.97)	0.0044
SCZ	IGP64	IVW	8	0.96(0.91,1.02)	0.2008
SCZ	IGP64	MR Egger	8	0.87(0.75,1)	0.102
SCZ	IGP64	Weighted median	8	0.94(0.89,1)	0.0394
SCZ	IGP65	IVW	7	0.97(0.91,1.05)	0.4865
SCZ	IGP65	MR Egger	7	0.87(0.65,1.18)	0.4186
SCZ	IGP65	Weighted median	7	0.95(0.88,1.02)	0.1458
SCZ	IGP66	IVW	7	1.05(1,1.1)	0.0585
SCZ	IGP66	MR Egger	7	1.13(1,1.26)	0.099
SCZ	IGP66	Weighted median	7	1.06(1.01,1.12)	0.0298
SCZ	IGP67	IVW	6	1.06(1,1.12)	0.0454
SCZ	IGP67	MR Egger	6	1.13(0.96,1.33)	0.2114
SCZ	IGP67	Weighted median	6	1.08(1.02,1.14)	0.0052
SCZ	IGP68	IVW	9	1.04(0.98,1.09)	0.1919
SCZ	IGP68	MR Egger	9	1.18(1.04,1.34)	0.0408
SCZ	IGP68	Weighted median	9	1.07(1.01,1.13)	0.0275
SCZ	IGP69	IVW	8	1.02(0.95,1.1)	0.5567
SCZ	IGP69	MR Egger	8	1.09(0.81,1.45)	0.5871
SCZ	IGP69	Weighted median	8	1.05(0.98,1.13)	0.1556
SCZ	IGP70	IVW	7	1.05(1,1.1)	0.0738
SCZ	IGP70	MR Egger	7	1.12(0.99,1.27)	0.1316
SCZ	IGP70	Weighted median	7	1.06(1,1.12)	0.0399
SCZ	IGP71	IVW	7	1.05(1,1.1)	0.0733
SCZ	IGP71	MR Egger	7	1.12(0.99,1.27)	0.1319
SCZ	IGP71	Weighted median	7	1.06(1.01,1.12)	0.0263
SCZ	IGP72	IVW	7	0.96(0.91,1.03)	0.2579
SCZ	IGP72	MR Egger	7	0.85(0.73,1)	0.1095
SCZ	IGP72	Weighted median	7	0.95(0.9,1)	0.0435
SCZ	IGP73	IVW	4	0.99(0.9,1.09)	0.8769
SCZ	IGP73	MR Egger	4	0.76(0.48,1.18)	0.3468
SCZ	IGP73	Weighted median	4	0.97(0.89,1.06)	0.5482
SCZ	IGP74	IVW	8	1.02(0.95,1.1)	0.5967
SCZ	IGP74	MR Egger	8	1.07(0.77,1.48)	0.6986
SCZ	IGP74	Weighted median	8	1.05(0.98,1.12)	0.1984
SCZ	IGP75	IVW	8	1.02(0.95,1.1)	0.5966
SCZ	IGP75	MR Egger	8	1.07(0.77,1.47)	0.7004
SCZ	IGP75	Weighted median	8	1.05(0.97,1.13)	0.2286
SCZ	IGP76	IVW	8	0.98(0.92,1.06)	0.6798
SCZ	IGP76	MR Egger	8	0.99(0.73,1.35)	0.9691
SCZ	IGP76	Weighted median	8	0.96(0.89,1.03)	0.2429
SCZ	IGP77	IVW	5	1(0.91,1.09)	0.9357
SCZ	IGP77	MR Egger	5	2.55(1.02,6.37)	0.1395
SCZ	IGP77	Weighted median	5	1.03(0.95,1.13)	0.4667
MDD	IGP2	IVW	4	1.02(1,1.04)	0.0371
MDD	IGP2	MR Egger	4	1.03(0.95,1.11)	0.5676
MDD	IGP2	Weighted median	4	1.03(1,1.05)	0.0511
MDD	IGP5	IVW	6	1.01(0.97,1.05)	0.539
MDD	IGP5	MR Egger	6	1.04(0.92,1.19)	0.5377
MDD	IGP5	Weighted median	6	0.99(0.95,1.03)	0.5676
MDD	IGP6	IVW	5	1.02(0.99,1.05)	0.2969
MDD	IGP6	MR Egger	5	1.09(1.01,1.18)	0.1167
MDD	IGP6	Weighted median	5	1.03(1,1.06)	0.0418
MDD	IGP7	IVW	4	0.92(0.9,0.95)	4.964e-12
MDD	IGP7	MR Egger	4	0.88(0.72,1.08)	0.3545
MDD	IGP7	Weighted median	4	0.91(0.87,0.96)	0.0006
MDD	IGP8	IVW	3	1.02(0.96,1.08)	0.5575
MDD	IGP8	MR Egger	3	1.2(1.04,1.38)	0.2405
MDD	IGP8	Weighted median	3	1.01(0.97,1.05)	0.5306
MDD	IGP9	IVW	6	0.99(0.97,1.01)	0.374
MDD	IGP9	MR Egger	6	0.98(0.91,1.05)	0.5561
MDD	IGP9	Weighted median	6	0.99(0.96,1.01)	0.278
MDD	IGP10	IVW	3	0.99(0.96,1.03)	0.6706
MDD	IGP10	MR Egger	3	0.96(0.84,1.09)	0.628
MDD	IGP10	Weighted median	3	0.99(0.95,1.03)	0.5812
MDD	IGP11	IVW	3	1.03(1,1.06)	0.0693
MDD	IGP11	MR Egger	3	1.06(0.95,1.19)	0.4923
MDD	IGP11	Weighted median	3	1.03(1,1.07)	0.0523
MDD	IGP12	IVW	3	1(0.97,1.02)	0.7593
MDD	IGP12	MR Egger	3	0.97(0.75,1.24)	0.8368
MDD	IGP12	Weighted median	3	0.99(0.95,1.04)	0.668
MDD	IGP13	IVW	4	1.01(0.99,1.02)	0.3912
MDD	IGP13	MR Egger	4	0.96(0.85,1.09)	0.6013
MDD	IGP13	Weighted median	4	1.01(0.97,1.05)	0.6568
MDD	IGP14	IVW	7	0.99(0.97,1.01)	0.4785
MDD	IGP14	MR Egger	7	0.97(0.85,1.11)	0.6709
MDD	IGP14	Weighted median	7	0.99(0.95,1.02)	0.498
MDD	IGP15	IVW	5	1.02(0.99,1.05)	0.2344
MDD	IGP15	MR Egger	5	0.98(0.95,1.01)	0.254
MDD	IGP15	Weighted median	5	1.01(0.99,1.02)	0.4965
MDD	IGP17	IVW	4	1.01(1,1.01)	0.0345
MDD	IGP17	MR Egger	4	1.02(0.93,1.12)	0.695
MDD	IGP17	Weighted median	4	1.01(0.98,1.04)	0.6354
MDD	IGP21	IVW	3	1.04(1,1.09)	0.0706
MDD	IGP21	MR Egger	3	1.29(0.94,1.77)	0.3595
MDD	IGP21	Weighted median	3	1.02(0.97,1.08)	0.3989
MDD	IGP22	IVW	3	1.02(1,1.03)	0.009
MDD	IGP22	MR Egger	3	1.54(0.39,6.01)	0.6487
MDD	IGP22	Weighted median	3	1.01(0.98,1.05)	0.5084
MDD	IGP24	IVW	6	1(0.99,1.02)	0.7502
MDD	IGP24	MR Egger	6	1(0.96,1.04)	0.9623
MDD	IGP24	Weighted median	6	1(0.99,1.02)	0.6266
MDD	IGP26	IVW	4	1.01(1,1.01)	0.0189
MDD	IGP26	MR Egger	4	1.02(0.95,1.09)	0.6843
MDD	IGP26	Weighted median	4	1.01(0.98,1.03)	0.573
MDD	IGP28	IVW	7	1.01(0.99,1.04)	0.3588
MDD	IGP28	MR Egger	7	0.99(0.95,1.04)	0.8082
MDD	IGP28	Weighted median	7	1.01(0.99,1.02)	0.5517
MDD	IGP29	IVW	6	1(0.99,1.02)	0.6128
MDD	IGP29	MR Egger	6	1(0.98,1.02)	0.8549
MDD	IGP29	Weighted median	6	1(0.99,1.02)	0.7793
MDD	IGP30	IVW	4	1.02(0.99,1.04)	0.2809
MDD	IGP30	MR Egger	4	1.03(0.93,1.14)	0.6329
MDD	IGP30	Weighted median	4	1.02(0.98,1.05)	0.3023
MDD	IGP31	IVW	3	0.98(0.97,1)	0.0233
MDD	IGP31	MR Egger	3	1.03(0.89,1.19)	0.7599
MDD	IGP31	Weighted median	3	0.99(0.95,1.02)	0.524
MDD	IGP32	IVW	3	1.01(0.98,1.05)	0.4935
MDD	IGP32	MR Egger	3	0.97(0.93,1.02)	0.4193
MDD	IGP32	Weighted median	3	1.01(0.99,1.03)	0.5062
MDD	IGP34	IVW	3	0.99(0.96,1.02)	0.475
MDD	IGP34	MR Egger	3	0.93(0.84,1.03)	0.4088
MDD	IGP34	Weighted median	3	0.98(0.94,1.02)	0.3228
MDD	IGP35	IVW	8	0.99(0.97,1.01)	0.5174
MDD	IGP35	MR Egger	8	1(0.96,1.04)	0.9354
MDD	IGP35	Weighted median	8	1(0.98,1.01)	0.6637
MDD	IGP36	IVW	4	0.97(0.95,0.99)	0.0031
MDD	IGP36	MR Egger	4	1.02(0.87,1.18)	0.8528
MDD	IGP36	Weighted median	4	0.97(0.93,1.01)	0.1437
MDD	IGP37	IVW	4	0.98(0.96,1)	0.0452
MDD	IGP37	MR Egger	4	1.05(0.94,1.17)	0.4944
MDD	IGP37	Weighted median	4	0.98(0.95,1.01)	0.2288
MDD	IGP38	IVW	4	0.98(0.96,1)	0.045
MDD	IGP38	MR Egger	4	1.05(0.94,1.17)	0.4998
MDD	IGP38	Weighted median	4	0.98(0.95,1.01)	0.2051
MDD	IGP39	IVW	7	0.99(0.97,1.01)	0.2479
MDD	IGP39	MR Egger	7	0.99(0.94,1.04)	0.688
MDD	IGP39	Weighted median	7	0.99(0.97,1.01)	0.3613
MDD	IGP40	IVW	7	0.99(0.97,1.01)	0.2414
MDD	IGP40	MR Egger	7	0.99(0.94,1.04)	0.6679
MDD	IGP40	Weighted median	7	0.99(0.97,1.01)	0.3649
MDD	IGP42	IVW	4	1.02(1,1.04)	0.0314
MDD	IGP42	MR Egger	4	1.03(0.95,1.11)	0.5303
MDD	IGP42	Weighted median	4	1.03(1,1.05)	0.0438
MDD	IGP45	IVW	6	1.01(0.97,1.04)	0.6945
MDD	IGP45	MR Egger	6	1.04(0.92,1.18)	0.5614
MDD	IGP45	Weighted median	6	0.99(0.95,1.03)	0.569
MDD	IGP46	IVW	5	1.02(0.99,1.05)	0.2878
MDD	IGP46	MR Egger	5	1.09(1.01,1.18)	0.1113
MDD	IGP46	Weighted median	5	1.03(1,1.06)	0.0461
MDD	IGP47	IVW	4	0.97(0.93,1.01)	0.098
MDD	IGP47	MR Egger	4	0.99(0.74,1.33)	0.9577
MDD	IGP47	Weighted median	4	0.96(0.92,1.01)	0.1436
MDD	IGP49	IVW	6	0.99(0.97,1.01)	0.4718
MDD	IGP49	MR Egger	6	0.99(0.93,1.05)	0.6899
MDD	IGP49	Weighted median	6	0.99(0.96,1.02)	0.466
MDD	IGP50	IVW	3	0.99(0.96,1.03)	0.6628
MDD	IGP50	MR Egger	3	0.96(0.84,1.09)	0.615
MDD	IGP50	Weighted median	3	0.99(0.95,1.03)	0.5865
MDD	IGP51	IVW	3	1.03(1,1.06)	0.0721
MDD	IGP51	MR Egger	3	1.06(0.94,1.2)	0.5088
MDD	IGP51	Weighted median	3	1.04(1,1.07)	0.0576
MDD	IGP52	IVW	4	0.99(0.96,1.02)	0.3472
MDD	IGP52	MR Egger	4	1.02(0.87,1.2)	0.8251
MDD	IGP52	Weighted median	4	0.98(0.94,1.03)	0.4514
MDD	IGP53	IVW	4	1.01(0.99,1.03)	0.2261
MDD	IGP53	MR Egger	4	1(0.88,1.13)	0.9484
MDD	IGP53	Weighted median	4	1.01(0.97,1.05)	0.5213
MDD	IGP54	IVW	5	0.99(0.97,1.01)	0.31
MDD	IGP54	MR Egger	5	0.96(0.84,1.09)	0.5517
MDD	IGP54	Weighted median	5	0.98(0.95,1.02)	0.4192
MDD	IGP55	IVW	4	1.03(0.98,1.08)	0.2803
MDD	IGP55	MR Egger	4	1.11(1.02,1.2)	0.1339
MDD	IGP55	Weighted median	4	1.02(0.97,1.08)	0.4456
MDD	IGP57	IVW	3	1.01(0.99,1.03)	0.4438
MDD	IGP57	MR Egger	3	1(0.83,1.21)	0.9757
MDD	IGP57	Weighted median	3	1.01(0.97,1.05)	0.6433
MDD	IGP58	IVW	4	0.98(0.96,0.99)	0.0058
MDD	IGP58	MR Egger	4	0.95(0.87,1.03)	0.3404
MDD	IGP58	Weighted median	4	0.97(0.95,1)	0.0445
MDD	IGP59	IVW	5	0.98(0.96,1.01)	0.1811
MDD	IGP59	MR Egger	5	0.94(0.88,1)	0.1479
MDD	IGP59	Weighted median	5	0.98(0.95,1)	0.0649
MDD	IGP60	IVW	5	0.98(0.96,1.01)	0.3016
MDD	IGP60	MR Egger	5	0.92(0.86,1)	0.1279
MDD	IGP60	Weighted median	5	0.97(0.94,1)	0.0468
MDD	IGP62	IVW	6	0.99(0.97,1.01)	0.4303
MDD	IGP62	MR Egger	6	1.08(0.99,1.17)	0.1456
MDD	IGP62	Weighted median	6	0.99(0.96,1.02)	0.4944
MDD	IGP63	IVW	8	0.99(0.97,1.01)	0.3499
MDD	IGP63	MR Egger	8	1.07(0.99,1.14)	0.132
MDD	IGP63	Weighted median	8	0.99(0.97,1.02)	0.6572
MDD	IGP64	IVW	8	1(0.98,1.02)	0.9684
MDD	IGP64	MR Egger	8	1.01(0.95,1.07)	0.7812
MDD	IGP64	Weighted median	8	1(0.97,1.03)	0.9596
MDD	IGP65	IVW	7	0.98(0.96,1)	0.0242
MDD	IGP65	MR Egger	7	0.98(0.89,1.08)	0.7064
MDD	IGP65	Weighted median	7	0.97(0.94,1)	0.0892
MDD	IGP66	IVW	7	1(0.98,1.02)	0.9732
MDD	IGP66	MR Egger	7	0.98(0.93,1.03)	0.5144
MDD	IGP66	Weighted median	7	1(0.97,1.02)	0.8545
MDD	IGP67	IVW	6	1(0.98,1.02)	0.7475
MDD	IGP67	MR Egger	6	0.95(0.9,1.01)	0.1566
MDD	IGP67	Weighted median	6	1(0.97,1.02)	0.7469
MDD	IGP68	IVW	8	1(0.98,1.02)	0.8697
MDD	IGP68	MR Egger	8	0.98(0.92,1.04)	0.5193
MDD	IGP68	Weighted median	8	0.99(0.97,1.02)	0.6667
MDD	IGP69	IVW	8	1(0.98,1.02)	0.967
MDD	IGP69	MR Egger	8	0.94(0.86,1.02)	0.2057
MDD	IGP69	Weighted median	8	0.99(0.96,1.02)	0.6196
MDD	IGP70	IVW	7	1(0.98,1.02)	0.9841
MDD	IGP70	MR Egger	7	0.98(0.93,1.04)	0.5736
MDD	IGP70	Weighted median	7	1(0.97,1.03)	0.9979
MDD	IGP71	IVW	7	1(0.98,1.02)	0.9894
MDD	IGP71	MR Egger	7	0.98(0.93,1.04)	0.5659
MDD	IGP71	Weighted median	7	1(0.97,1.03)	0.9789
MDD	IGP72	IVW	7	1.01(0.99,1.03)	0.5052
MDD	IGP72	MR Egger	7	1.01(0.95,1.07)	0.6965
MDD	IGP72	Weighted median	7	1.01(0.98,1.03)	0.6023
MDD	IGP73	IVW	4	0.99(0.96,1.02)	0.3551
MDD	IGP73	MR Egger	4	1.03(0.87,1.22)	0.7687
MDD	IGP73	Weighted median	4	0.98(0.95,1.02)	0.4198
MDD	IGP74	IVW	8	1(0.98,1.02)	0.9748
MDD	IGP74	MR Egger	8	0.94(0.85,1.03)	0.2264
MDD	IGP74	Weighted median	8	0.99(0.97,1.02)	0.6586
MDD	IGP75	IVW	8	1(0.98,1.02)	0.9796
MDD	IGP75	MR Egger	8	0.94(0.85,1.03)	0.224
MDD	IGP75	Weighted median	8	0.99(0.97,1.02)	0.6491
MDD	IGP76	IVW	8	1(0.98,1.02)	0.9584
MDD	IGP76	MR Egger	8	1.07(0.97,1.17)	0.209
MDD	IGP76	Weighted median	8	1.01(0.98,1.04)	0.6163
MDD	IGP77	IVW	5	1.01(0.98,1.03)	0.6236
MDD	IGP77	MR Egger	5	1.31(0.84,2.03)	0.3157
MDD	IGP77	Weighted median	5	1(0.96,1.04)	0.9961
BIP	IGP2	IVW	4	0.95(0.91,1)	0.041
BIP	IGP2	MR Egger	4	0.96(0.79,1.15)	0.6867
BIP	IGP2	Weighted median	4	0.96(0.9,1.02)	0.1549
BIP	IGP5	IVW	6	0.97(0.91,1.03)	0.2745
BIP	IGP5	MR Egger	6	0.95(0.77,1.19)	0.6958
BIP	IGP5	Weighted median	6	0.98(0.9,1.06)	0.596
BIP	IGP6	IVW	5	0.97(0.91,1.02)	0.232
BIP	IGP6	MR Egger	5	0.91(0.74,1.11)	0.4178
BIP	IGP6	Weighted median	5	0.97(0.91,1.03)	0.3259
BIP	IGP7	IVW	4	0.89(0.87,0.91)	2.88239e-21
BIP	IGP7	MR Egger	4	0.93(0.59,1.45)	0.7766
BIP	IGP7	Weighted median	4	0.89(0.8,1)	0.0428
BIP	IGP8	IVW	3	1.02(0.92,1.13)	0.7442
BIP	IGP8	MR Egger	3	1.38(1.01,1.88)	0.2885
BIP	IGP8	Weighted median	3	1.04(0.95,1.13)	0.3925
BIP	IGP9	IVW	6	0.99(0.96,1.03)	0.7021
BIP	IGP9	MR Egger	6	0.94(0.81,1.09)	0.471
BIP	IGP9	Weighted median	6	0.99(0.94,1.05)	0.7567
BIP	IGP10	IVW	3	0.99(0.93,1.05)	0.7
BIP	IGP10	MR Egger	3	0.86(0.68,1.1)	0.4437
BIP	IGP10	Weighted median	3	0.98(0.89,1.07)	0.5889
BIP	IGP11	IVW	3	0.99(0.94,1.03)	0.5866
BIP	IGP11	MR Egger	3	1.01(0.81,1.27)	0.9207
BIP	IGP11	Weighted median	3	0.99(0.92,1.06)	0.7253
BIP	IGP12	IVW	3	0.96(0.9,1.03)	0.2727
BIP	IGP12	MR Egger	3	1.31(0.77,2.22)	0.5061
BIP	IGP12	Weighted median	3	0.95(0.87,1.05)	0.327
BIP	IGP13	IVW	4	1.03(0.98,1.09)	0.2622
BIP	IGP13	MR Egger	4	1.08(0.82,1.4)	0.6425
BIP	IGP13	Weighted median	4	1.03(0.95,1.12)	0.4606
BIP	IGP14	IVW	7	0.98(0.93,1.03)	0.4525
BIP	IGP14	MR Egger	7	1.06(0.79,1.42)	0.6972
BIP	IGP14	Weighted median	7	0.96(0.9,1.04)	0.3313
BIP	IGP15	IVW	5	1.02(0.96,1.08)	0.501
BIP	IGP15	MR Egger	5	0.95(0.88,1.01)	0.2077
BIP	IGP15	Weighted median	5	1(0.96,1.04)	0.8419
BIP	IGP17	IVW	4	1(0.93,1.08)	0.9857
BIP	IGP17	MR Egger	4	1.2(0.97,1.47)	0.2318
BIP	IGP17	Weighted median	4	1.01(0.93,1.09)	0.8268
BIP	IGP21	IVW	3	0.96(0.9,1.02)	0.152
BIP	IGP21	MR Egger	3	1.07(0.54,2.11)	0.8742
BIP	IGP21	Weighted median	3	0.98(0.88,1.1)	0.754
BIP	IGP22	IVW	3	1.03(0.97,1.09)	0.3848
BIP	IGP22	MR Egger	3	0.34(0.02,7.16)	0.6147
BIP	IGP22	Weighted median	3	1.01(0.93,1.09)	0.8727
BIP	IGP24	IVW	6	1(0.94,1.06)	0.9868
BIP	IGP24	MR Egger	6	0.98(0.86,1.13)	0.8419
BIP	IGP24	Weighted median	6	0.99(0.95,1.04)	0.7552
BIP	IGP26	IVW	4	1(0.93,1.07)	0.953
BIP	IGP26	MR Egger	4	1.1(0.9,1.34)	0.4522
BIP	IGP26	Weighted median	4	1(0.94,1.07)	0.9336
BIP	IGP28	IVW	7	1.01(0.95,1.07)	0.8363
BIP	IGP28	MR Egger	7	0.98(0.88,1.09)	0.7488
BIP	IGP28	Weighted median	7	1(0.96,1.04)	0.8472
BIP	IGP29	IVW	6	0.99(0.94,1.04)	0.7476
BIP	IGP29	MR Egger	6	0.98(0.9,1.08)	0.7408
BIP	IGP29	Weighted median	6	0.99(0.96,1.02)	0.446
BIP	IGP30	IVW	4	0.99(0.96,1.02)	0.3378
BIP	IGP30	MR Egger	4	1.04(0.84,1.28)	0.7551
BIP	IGP30	Weighted median	4	0.99(0.92,1.07)	0.7418
BIP	IGP31	IVW	3	0.99(0.92,1.06)	0.767
BIP	IGP31	MR Egger	3	1.25(0.91,1.72)	0.3974
BIP	IGP31	Weighted median	3	1.01(0.94,1.09)	0.7783
BIP	IGP32	IVW	3	1(0.97,1.04)	0.8571
BIP	IGP32	MR Egger	3	0.97(0.88,1.07)	0.6679
BIP	IGP32	Weighted median	3	1(0.95,1.05)	0.9153
BIP	IGP34	IVW	3	1(0.92,1.1)	0.9462
BIP	IGP34	MR Egger	3	0.91(0.67,1.24)	0.6558
BIP	IGP34	Weighted median	3	0.99(0.91,1.08)	0.8423
BIP	IGP35	IVW	8	1(0.95,1.05)	0.928
BIP	IGP35	MR Egger	8	1.04(0.95,1.14)	0.4518
BIP	IGP35	Weighted median	8	1(0.96,1.05)	0.8319
BIP	IGP36	IVW	4	0.93(0.84,1.02)	0.1298
BIP	IGP36	MR Egger	4	0.97(0.57,1.66)	0.9191
BIP	IGP36	Weighted median	4	0.95(0.87,1.03)	0.2221
BIP	IGP37	IVW	4	0.94(0.85,1.03)	0.1713
BIP	IGP37	MR Egger	4	1.3(1.02,1.66)	0.1667
BIP	IGP37	Weighted median	4	0.95(0.88,1.03)	0.1926
BIP	IGP38	IVW	4	0.94(0.85,1.03)	0.1722
BIP	IGP38	MR Egger	4	1.3(1.02,1.65)	0.1675
BIP	IGP38	Weighted median	4	0.95(0.88,1.03)	0.1976
BIP	IGP39	IVW	7	0.97(0.92,1.02)	0.1982
BIP	IGP39	MR Egger	7	1.01(0.89,1.14)	0.9065
BIP	IGP39	Weighted median	7	0.98(0.94,1.03)	0.4495
BIP	IGP40	IVW	7	0.97(0.92,1.02)	0.1831
BIP	IGP40	MR Egger	7	1(0.89,1.13)	0.9695
BIP	IGP40	Weighted median	7	0.98(0.93,1.03)	0.4545
BIP	IGP42	IVW	4	0.96(0.92,1)	0.0477
BIP	IGP42	MR Egger	4	0.96(0.8,1.16)	0.7389
BIP	IGP42	Weighted median	4	0.96(0.91,1.02)	0.1685
BIP	IGP45	IVW	6	0.96(0.91,1.02)	0.2242
BIP	IGP45	MR Egger	6	0.96(0.76,1.21)	0.7544
BIP	IGP45	Weighted median	6	0.98(0.91,1.05)	0.5433
BIP	IGP46	IVW	5	0.97(0.91,1.02)	0.2491
BIP	IGP46	MR Egger	5	0.92(0.74,1.13)	0.4757
BIP	IGP46	Weighted median	5	0.97(0.91,1.03)	0.35
BIP	IGP47	IVW	4	0.92(0.88,0.97)	0.002
BIP	IGP47	MR Egger	4	1.09(0.69,1.73)	0.7373
BIP	IGP47	Weighted median	4	0.91(0.83,1)	0.0483
BIP	IGP49	IVW	6	0.98(0.94,1.03)	0.4689
BIP	IGP49	MR Egger	6	0.98(0.86,1.11)	0.7397
BIP	IGP49	Weighted median	6	0.98(0.92,1.04)	0.4485
BIP	IGP50	IVW	3	0.99(0.93,1.05)	0.6959
BIP	IGP50	MR Egger	3	0.87(0.68,1.1)	0.4427
BIP	IGP50	Weighted median	3	0.98(0.9,1.06)	0.5852
BIP	IGP51	IVW	3	0.99(0.94,1.04)	0.5961
BIP	IGP51	MR Egger	3	1.02(0.81,1.28)	0.9057
BIP	IGP51	Weighted median	3	0.99(0.91,1.07)	0.7423
BIP	IGP52	IVW	4	0.98(0.92,1.04)	0.5269
BIP	IGP52	MR Egger	4	1.08(0.77,1.52)	0.6973
BIP	IGP52	Weighted median	4	0.99(0.9,1.08)	0.7426
BIP	IGP53	IVW	4	1.04(0.98,1.1)	0.1653
BIP	IGP53	MR Egger	4	1.16(0.88,1.53)	0.4069
BIP	IGP53	Weighted median	4	1.06(0.97,1.15)	0.2202
BIP	IGP54	IVW	5	0.99(0.93,1.05)	0.7366
BIP	IGP54	MR Egger	5	0.94(0.69,1.29)	0.7257
BIP	IGP54	Weighted median	5	1(0.92,1.08)	0.9104
BIP	IGP55	IVW	4	0.93(0.87,0.99)	0.0317
BIP	IGP55	MR Egger	4	0.98(0.81,1.18)	0.8333
BIP	IGP55	Weighted median	4	0.94(0.84,1.04)	0.2489
BIP	IGP57	IVW	3	1.04(0.96,1.12)	0.3477
BIP	IGP57	MR Egger	3	1.34(0.89,2.01)	0.3932
BIP	IGP57	Weighted median	3	1.04(0.95,1.14)	0.3813
BIP	IGP58	IVW	4	1.04(0.99,1.1)	0.1115
BIP	IGP58	MR Egger	4	0.98(0.8,1.2)	0.8642
BIP	IGP58	Weighted median	4	1.03(0.97,1.1)	0.2842
BIP	IGP59	IVW	5	1.03(0.98,1.09)	0.2231
BIP	IGP59	MR Egger	5	1.09(0.93,1.29)	0.3724
BIP	IGP59	Weighted median	5	1.03(0.97,1.09)	0.2986
BIP	IGP60	IVW	5	1.04(0.98,1.1)	0.2387
BIP	IGP60	MR Egger	5	1.09(0.89,1.33)	0.4516
BIP	IGP60	Weighted median	5	1.03(0.97,1.1)	0.3117
BIP	IGP62	IVW	6	1.01(0.97,1.05)	0.6869
BIP	IGP62	MR Egger	6	1.11(0.93,1.32)	0.3247
BIP	IGP62	Weighted median	6	1.02(0.97,1.08)	0.4041
BIP	IGP63	IVW	8	1.01(0.96,1.06)	0.7402
BIP	IGP63	MR Egger	8	1.13(0.96,1.32)	0.1804
BIP	IGP63	Weighted median	8	1.02(0.96,1.07)	0.5429
BIP	IGP64	IVW	8	1(0.95,1.05)	0.989
BIP	IGP64	MR Egger	8	1.07(0.94,1.23)	0.3333
BIP	IGP64	Weighted median	8	1.01(0.96,1.08)	0.6243
BIP	IGP65	IVW	7	1.01(0.95,1.08)	0.6977
BIP	IGP65	MR Egger	7	1.22(0.97,1.53)	0.1489
BIP	IGP65	Weighted median	7	1.04(0.97,1.11)	0.3194
BIP	IGP66	IVW	7	1(0.96,1.05)	0.9213
BIP	IGP66	MR Egger	7	0.92(0.83,1.02)	0.1876
BIP	IGP66	Weighted median	7	0.99(0.94,1.04)	0.5929
BIP	IGP67	IVW	6	1(0.96,1.05)	0.91
BIP	IGP67	MR Egger	6	0.9(0.8,1.03)	0.1911
BIP	IGP67	Weighted median	6	0.99(0.93,1.04)	0.6313
BIP	IGP68	IVW	9	1(0.96,1.04)	0.8991
BIP	IGP68	MR Egger	9	0.93(0.82,1.06)	0.3163
BIP	IGP68	Weighted median	9	0.98(0.93,1.04)	0.5353
BIP	IGP69	IVW	8	0.98(0.91,1.05)	0.501
BIP	IGP69	MR Egger	8	0.84(0.66,1.06)	0.1902
BIP	IGP69	Weighted median	8	0.97(0.9,1.03)	0.3189
BIP	IGP70	IVW	7	1(0.96,1.05)	0.9177
BIP	IGP70	MR Egger	7	0.91(0.82,1.02)	0.1753
BIP	IGP70	Weighted median	7	0.99(0.93,1.04)	0.6003
BIP	IGP71	IVW	7	1(0.96,1.05)	0.9224
BIP	IGP71	MR Egger	7	0.91(0.82,1.02)	0.1739
BIP	IGP71	Weighted median	7	0.99(0.93,1.04)	0.582
BIP	IGP72	IVW	7	1.02(0.97,1.08)	0.432
BIP	IGP72	MR Egger	7	1.06(0.89,1.26)	0.5393
BIP	IGP72	Weighted median	7	1.02(0.96,1.08)	0.4996
BIP	IGP73	IVW	4	0.98(0.92,1.04)	0.5198
BIP	IGP73	MR Egger	4	1.09(0.75,1.57)	0.6962
BIP	IGP73	Weighted median	4	0.99(0.9,1.08)	0.7614
BIP	IGP74	IVW	8	0.98(0.91,1.05)	0.5055
BIP	IGP74	MR Egger	8	0.81(0.63,1.04)	0.1452
BIP	IGP74	Weighted median	8	0.96(0.9,1.03)	0.3016
BIP	IGP75	IVW	8	0.98(0.91,1.04)	0.5012
BIP	IGP75	MR Egger	8	0.81(0.63,1.03)	0.1409
BIP	IGP75	Weighted median	8	0.96(0.9,1.03)	0.2928
BIP	IGP76	IVW	8	1.03(0.96,1.1)	0.4482
BIP	IGP76	MR Egger	8	1.29(1.04,1.59)	0.059
BIP	IGP76	Weighted median	8	1.05(0.98,1.12)	0.1817
BIP	IGP77	IVW	5	0.95(0.9,1.01)	0.1345
BIP	IGP77	MR Egger	5	1.87(0.72,4.87)	0.2919
BIP	IGP77	Weighted median	5	0.97(0.88,1.06)	0.4564
PTSD	IGP2	IVW	4	1(0.91,1.1)	0.9723
PTSD	IGP2	MR Egger	4	0.85(0.62,1.17)	0.4236
PTSD	IGP2	Weighted median	4	1.02(0.93,1.13)	0.6624
PTSD	IGP5	IVW	6	0.96(0.89,1.03)	0.2719
PTSD	IGP5	MR Egger	6	0.75(0.55,1.02)	0.1365
PTSD	IGP5	Weighted median	6	0.95(0.84,1.07)	0.3772
PTSD	IGP6	IVW	5	0.98(0.88,1.1)	0.7892
PTSD	IGP6	MR Egger	5	1.04(0.69,1.59)	0.8508
PTSD	IGP6	Weighted median	5	1.03(0.93,1.14)	0.5427
PTSD	IGP7	IVW	4	0.92(0.82,1.04)	0.2038
PTSD	IGP7	MR Egger	4	0.57(0.27,1.18)	0.2667
PTSD	IGP7	Weighted median	4	0.94(0.78,1.12)	0.4708
PTSD	IGP8	IVW	3	1.04(0.97,1.11)	0.3125
PTSD	IGP8	MR Egger	3	1.14(0.69,1.88)	0.6989
PTSD	IGP8	Weighted median	3	1.05(0.92,1.2)	0.4419
PTSD	IGP9	IVW	6	1.01(0.98,1.05)	0.505
PTSD	IGP9	MR Egger	6	0.9(0.71,1.14)	0.445
PTSD	IGP9	Weighted median	6	0.99(0.91,1.09)	0.8958
PTSD	IGP10	IVW	3	1(0.94,1.06)	0.9118
PTSD	IGP10	MR Egger	3	0.9(0.61,1.32)	0.6819
PTSD	IGP10	Weighted median	3	0.98(0.86,1.11)	0.7425
PTSD	IGP11	IVW	3	1.08(1.03,1.12)	0.00036
PTSD	IGP11	MR Egger	3	1.01(0.7,1.43)	0.9811
PTSD	IGP11	Weighted median	3	1.07(0.95,1.2)	0.2528
PTSD	IGP12	IVW	3	1.01(0.92,1.11)	0.8403
PTSD	IGP12	MR Egger	3	0.65(0.28,1.5)	0.497
PTSD	IGP12	Weighted median	3	1.03(0.89,1.2)	0.6688
PTSD	IGP13	IVW	4	0.99(0.95,1.03)	0.6207
PTSD	IGP13	MR Egger	4	0.91(0.6,1.38)	0.6951
PTSD	IGP13	Weighted median	4	1.01(0.89,1.15)	0.8225
PTSD	IGP14	IVW	7	0.98(0.93,1.04)	0.5074
PTSD	IGP14	MR Egger	7	0.89(0.56,1.4)	0.6279
PTSD	IGP14	Weighted median	7	0.97(0.87,1.09)	0.6343
PTSD	IGP15	IVW	5	1.04(1,1.08)	0.0553
PTSD	IGP15	MR Egger	5	0.99(0.89,1.09)	0.8025
PTSD	IGP15	Weighted median	5	1.03(0.97,1.09)	0.3898
PTSD	IGP17	IVW	4	0.99(0.94,1.05)	0.835
PTSD	IGP17	MR Egger	4	1.16(0.85,1.58)	0.4497
PTSD	IGP17	Weighted median	4	1.02(0.91,1.14)	0.7775
PTSD	IGP21	IVW	3	1.09(1.04,1.14)	8.67317e-05
PTSD	IGP21	MR Egger	3	1.1(0.38,3.22)	0.8856
PTSD	IGP21	Weighted median	3	1.09(0.92,1.28)	0.3201
PTSD	IGP22	IVW	3	1.04(1.01,1.06)	0.0016
PTSD	IGP22	MR Egger	3	2.14(0.02,233.07)	0.8036
PTSD	IGP22	Weighted median	3	1.03(0.91,1.17)	0.6199
PTSD	IGP24	IVW	6	1.02(0.97,1.07)	0.4404
PTSD	IGP24	MR Egger	6	1(0.89,1.14)	0.9416
PTSD	IGP24	Weighted median	6	1.01(0.95,1.08)	0.6834
PTSD	IGP26	IVW	4	1(0.95,1.05)	0.9015
PTSD	IGP26	MR Egger	4	1.12(0.89,1.42)	0.4352
PTSD	IGP26	Weighted median	4	1.02(0.93,1.12)	0.7244
PTSD	IGP28	IVW	7	1.03(0.98,1.09)	0.2493
PTSD	IGP28	MR Egger	7	1(0.91,1.1)	0.9853
PTSD	IGP28	Weighted median	7	1.02(0.96,1.08)	0.542
PTSD	IGP29	IVW	6	1.03(0.98,1.08)	0.3092
PTSD	IGP29	MR Egger	6	1.02(0.93,1.11)	0.6857
PTSD	IGP29	Weighted median	6	1.02(0.97,1.07)	0.4554
PTSD	IGP30	IVW	4	1(0.93,1.08)	0.9029
PTSD	IGP30	MR Egger	4	1.21(0.88,1.67)	0.3668
PTSD	IGP30	Weighted median	4	1.03(0.91,1.16)	0.6482
PTSD	IGP31	IVW	3	1.03(0.97,1.09)	0.4197
PTSD	IGP31	MR Egger	3	0.94(0.57,1.55)	0.8461
PTSD	IGP31	Weighted median	3	1.06(0.94,1.19)	0.3669
PTSD	IGP32	IVW	3	1.02(1,1.04)	0.097
PTSD	IGP32	MR Egger	3	0.99(0.86,1.16)	0.9567
PTSD	IGP32	Weighted median	3	1.01(0.94,1.09)	0.7153
PTSD	IGP34	IVW	3	0.99(0.96,1.02)	0.4463
PTSD	IGP34	MR Egger	3	0.95(0.67,1.34)	0.8077
PTSD	IGP34	Weighted median	3	0.98(0.86,1.12)	0.7795
PTSD	IGP35	IVW	8	0.98(0.93,1.02)	0.3141
PTSD	IGP35	MR Egger	8	1.01(0.92,1.12)	0.7821
PTSD	IGP35	Weighted median	8	0.99(0.92,1.05)	0.6793
PTSD	IGP36	IVW	4	0.95(0.87,1.04)	0.2481
PTSD	IGP36	MR Egger	4	1.28(0.76,2.15)	0.4486
PTSD	IGP36	Weighted median	4	0.97(0.85,1.11)	0.6331
PTSD	IGP37	IVW	4	0.95(0.89,1.02)	0.1448
PTSD	IGP37	MR Egger	4	1.13(0.77,1.67)	0.5886
PTSD	IGP37	Weighted median	4	0.96(0.87,1.07)	0.466
PTSD	IGP38	IVW	4	0.95(0.89,1.02)	0.1492
PTSD	IGP38	MR Egger	4	1.14(0.78,1.67)	0.5765
PTSD	IGP38	Weighted median	4	0.96(0.86,1.08)	0.4974
PTSD	IGP39	IVW	7	0.99(0.95,1.04)	0.821
PTSD	IGP39	MR Egger	7	0.96(0.82,1.11)	0.6028
PTSD	IGP39	Weighted median	7	0.98(0.91,1.07)	0.6966
PTSD	IGP40	IVW	7	0.99(0.95,1.04)	0.8071
PTSD	IGP40	MR Egger	7	0.96(0.82,1.11)	0.5843
PTSD	IGP40	Weighted median	7	0.98(0.91,1.06)	0.6805
PTSD	IGP42	IVW	4	1(0.91,1.09)	0.9876
PTSD	IGP42	MR Egger	4	0.86(0.63,1.19)	0.462
PTSD	IGP42	Weighted median	4	1.02(0.93,1.12)	0.6281
PTSD	IGP45	IVW	6	0.97(0.89,1.05)	0.4305
PTSD	IGP45	MR Egger	6	0.72(0.53,0.98)	0.1041
PTSD	IGP45	Weighted median	6	0.96(0.85,1.07)	0.4344
PTSD	IGP46	IVW	5	0.99(0.88,1.1)	0.802
PTSD	IGP46	MR Egger	5	1.05(0.7,1.6)	0.8184
PTSD	IGP46	Weighted median	5	1.03(0.94,1.14)	0.4992
PTSD	IGP47	IVW	4	1.02(0.89,1.18)	0.7396
PTSD	IGP47	MR Egger	4	0.65(0.31,1.36)	0.3727
PTSD	IGP47	Weighted median	4	1(0.86,1.16)	0.9994
PTSD	IGP49	IVW	6	1(0.95,1.05)	0.999
PTSD	IGP49	MR Egger	6	0.97(0.8,1.19)	0.7964
PTSD	IGP49	Weighted median	6	0.98(0.9,1.08)	0.7434
PTSD	IGP50	IVW	3	1(0.94,1.05)	0.9053
PTSD	IGP50	MR Egger	3	0.9(0.62,1.31)	0.678
PTSD	IGP50	Weighted median	3	0.98(0.86,1.12)	0.7497
PTSD	IGP51	IVW	3	1.08(1.03,1.12)	0.00033
PTSD	IGP51	MR Egger	3	1.01(0.7,1.44)	0.9752
PTSD	IGP51	Weighted median	3	1.07(0.95,1.2)	0.2425
PTSD	IGP52	IVW	4	0.99(0.9,1.09)	0.8412
PTSD	IGP52	MR Egger	4	0.99(0.58,1.71)	0.9845
PTSD	IGP52	Weighted median	4	1(0.87,1.16)	0.9635
PTSD	IGP53	IVW	4	1(0.95,1.05)	0.8951
PTSD	IGP53	MR Egger	4	1.03(0.67,1.59)	0.9057
PTSD	IGP53	Weighted median	4	1.02(0.9,1.15)	0.797
PTSD	IGP54	IVW	5	0.93(0.88,0.99)	0.0145
PTSD	IGP54	MR Egger	5	0.84(0.53,1.32)	0.4975
PTSD	IGP54	Weighted median	5	0.93(0.82,1.05)	0.2498
PTSD	IGP55	IVW	4	0.86(0.79,0.93)	0.00029
PTSD	IGP55	MR Egger	4	0.79(0.6,1.05)	0.2415
PTSD	IGP55	Weighted median	4	0.85(0.72,1.01)	0.0594
PTSD	IGP57	IVW	3	0.99(0.93,1.06)	0.7972
PTSD	IGP57	MR Egger	3	1.1(0.58,2.07)	0.8179
PTSD	IGP57	Weighted median	3	1.02(0.89,1.17)	0.8157
PTSD	IGP58	IVW	4	1(0.9,1.11)	0.9457
PTSD	IGP58	MR Egger	4	1.09(0.71,1.67)	0.7279
PTSD	IGP58	Weighted median	4	0.96(0.87,1.06)	0.3764
PTSD	IGP59	IVW	5	1(0.92,1.09)	0.969
PTSD	IGP59	MR Egger	5	1.1(0.85,1.43)	0.5275
PTSD	IGP59	Weighted median	5	0.96(0.88,1.05)	0.3531
PTSD	IGP60	IVW	5	1.02(0.91,1.13)	0.777
PTSD	IGP60	MR Egger	5	0.97(0.65,1.45)	0.8897
PTSD	IGP60	Weighted median	5	0.97(0.89,1.07)	0.5992
PTSD	IGP62	IVW	6	0.97(0.93,1.02)	0.2708
PTSD	IGP62	MR Egger	6	1.15(0.87,1.52)	0.3763
PTSD	IGP62	Weighted median	6	0.98(0.89,1.07)	0.5879
PTSD	IGP63	IVW	8	0.99(0.95,1.03)	0.6187
PTSD	IGP63	MR Egger	8	1.08(0.85,1.38)	0.5546
PTSD	IGP63	Weighted median	8	1.01(0.93,1.1)	0.7941
PTSD	IGP64	IVW	8	1(0.94,1.06)	0.9811
PTSD	IGP64	MR Egger	8	0.97(0.79,1.2)	0.7816
PTSD	IGP64	Weighted median	8	0.99(0.91,1.09)	0.9117
PTSD	IGP65	IVW	7	0.97(0.9,1.04)	0.4196
PTSD	IGP65	MR Egger	7	0.86(0.62,1.2)	0.4194
PTSD	IGP65	Weighted median	7	0.93(0.84,1.04)	0.2002
PTSD	IGP66	IVW	7	1.01(0.95,1.07)	0.802
PTSD	IGP66	MR Egger	7	0.98(0.83,1.16)	0.8463
PTSD	IGP66	Weighted median	7	0.99(0.91,1.08)	0.8422
PTSD	IGP67	IVW	6	1.01(0.97,1.05)	0.6605
PTSD	IGP67	MR Egger	6	0.94(0.77,1.14)	0.5548
PTSD	IGP67	Weighted median	6	0.99(0.91,1.07)	0.7461
PTSD	IGP68	IVW	9	1(0.95,1.06)	0.924
PTSD	IGP68	MR Egger	9	1.01(0.83,1.23)	0.9368
PTSD	IGP68	Weighted median	9	1(0.91,1.09)	0.9138
PTSD	IGP69	IVW	8	0.98(0.91,1.04)	0.4906
PTSD	IGP69	MR Egger	8	0.9(0.67,1.2)	0.4965
PTSD	IGP69	Weighted median	8	0.98(0.89,1.08)	0.6957
PTSD	IGP70	IVW	7	1.01(0.95,1.07)	0.7766
PTSD	IGP70	MR Egger	7	0.99(0.83,1.18)	0.8901
PTSD	IGP70	Weighted median	7	1(0.92,1.09)	0.9686
PTSD	IGP71	IVW	7	1.01(0.95,1.07)	0.778
PTSD	IGP71	MR Egger	7	0.99(0.83,1.17)	0.8882
PTSD	IGP71	Weighted median	7	1(0.92,1.08)	0.9588
PTSD	IGP72	IVW	7	0.99(0.93,1.05)	0.6594
PTSD	IGP72	MR Egger	7	1.1(0.9,1.34)	0.3859
PTSD	IGP72	Weighted median	7	1(0.92,1.09)	0.944
PTSD	IGP73	IVW	4	0.99(0.9,1.09)	0.8451
PTSD	IGP73	MR Egger	4	1(0.56,1.79)	0.9988
PTSD	IGP73	Weighted median	4	1.01(0.87,1.16)	0.9437
PTSD	IGP74	IVW	8	0.98(0.92,1.05)	0.534
PTSD	IGP74	MR Egger	8	0.91(0.66,1.25)	0.5867
PTSD	IGP74	Weighted median	8	0.98(0.89,1.08)	0.6921
PTSD	IGP75	IVW	8	0.98(0.92,1.05)	0.5344
PTSD	IGP75	MR Egger	8	0.91(0.67,1.25)	0.5907
PTSD	IGP75	Weighted median	8	0.98(0.89,1.08)	0.6999
PTSD	IGP76	IVW	8	1.02(0.95,1.09)	0.6259
PTSD	IGP76	MR Egger	8	1.06(0.78,1.44)	0.723
PTSD	IGP76	Weighted median	8	1.02(0.92,1.13)	0.6995
PTSD	IGP77	IVW	5	1.08(0.99,1.18)	0.0949
PTSD	IGP77	MR Egger	5	2.95(0.65,13.27)	0.2541
PTSD	IGP77	Weighted median	5	1.06(0.92,1.23)	0.4204
ADHD	IGP2	IVW	4	1.04(0.99,1.1)	0.1276
ADHD	IGP2	MR Egger	4	1.2(0.93,1.55)	0.2907
ADHD	IGP2	Weighted median	4	1.05(0.97,1.14)	0.2474
ADHD	IGP5	IVW	6	1.06(0.99,1.13)	0.0967
ADHD	IGP5	MR Egger	6	1.09(0.81,1.46)	0.6107
ADHD	IGP5	Weighted median	6	1.04(0.93,1.16)	0.4631
ADHD	IGP6	IVW	5	1.04(0.98,1.09)	0.1779
ADHD	IGP6	MR Egger	5	1.21(0.94,1.56)	0.2389
ADHD	IGP6	Weighted median	5	1.04(0.96,1.14)	0.3373
ADHD	IGP7	IVW	2	0.98(0.89,1.07)	0.6362
ADHD	IGP8	IVW	2	1.07(1.01,1.12)	0.0113
ADHD	IGP9	IVW	5	1(0.88,1.13)	0.9821
ADHD	IGP9	MR Egger	5	1.38(1.11,1.72)	0.0617
ADHD	IGP9	Weighted median	5	1.05(0.95,1.16)	0.3164
ADHD	IGP10	IVW	3	1.07(0.95,1.21)	0.2428
ADHD	IGP10	MR Egger	3	1.38(0.97,1.95)	0.3215
ADHD	IGP10	Weighted median	3	1.1(0.97,1.25)	0.1521
ADHD	IGP11	IVW	3	1.01(0.84,1.2)	0.9487
ADHD	IGP11	MR Egger	3	1.38(0.82,2.32)	0.4429
ADHD	IGP11	Weighted median	3	1.03(0.92,1.16)	0.5864
ADHD	IGP12	IVW	3	1.01(0.93,1.09)	0.8128
ADHD	IGP12	MR Egger	3	1.42(0.65,3.09)	0.5386
ADHD	IGP12	Weighted median	3	1(0.87,1.15)	0.9638
ADHD	IGP13	IVW	4	1.11(0.94,1.3)	0.2149
ADHD	IGP13	MR Egger	4	0.72(0.43,1.19)	0.3299
ADHD	IGP13	Weighted median	4	1.06(0.93,1.21)	0.3906
ADHD	IGP14	IVW	7	1.01(0.9,1.13)	0.9307
ADHD	IGP14	MR Egger	7	1.65(1.07,2.53)	0.0714
ADHD	IGP14	Weighted median	7	1.07(0.95,1.2)	0.2447
ADHD	IGP15	IVW	4	0.98(0.92,1.05)	0.6096
ADHD	IGP15	MR Egger	4	0.98(0.85,1.13)	0.8127
ADHD	IGP15	Weighted median	4	0.98(0.92,1.03)	0.4349
ADHD	IGP17	IVW	4	0.95(0.92,0.99)	0.0063
ADHD	IGP17	MR Egger	4	0.9(0.67,1.23)	0.5793
ADHD	IGP17	Weighted median	4	0.95(0.86,1.05)	0.309
ADHD	IGP21	IVW	3	1.1(0.88,1.36)	0.409
ADHD	IGP21	MR Egger	3	3.5(1.32,9.29)	0.2408
ADHD	IGP21	Weighted median	3	1.08(0.9,1.28)	0.4212
ADHD	IGP22	IVW	3	0.95(0.93,0.96)	1.43043e-10
ADHD	IGP22	MR Egger	3	1.24(0.02,97.65)	0.939
ADHD	IGP22	Weighted median	3	0.95(0.85,1.06)	0.3485
ADHD	IGP24	IVW	6	0.97(0.93,1)	0.0514
ADHD	IGP24	MR Egger	6	0.99(0.88,1.11)	0.8618
ADHD	IGP24	Weighted median	6	0.97(0.91,1.03)	0.3229
ADHD	IGP26	IVW	4	0.96(0.93,0.99)	0.004
ADHD	IGP26	MR Egger	4	0.93(0.74,1.16)	0.5755
ADHD	IGP26	Weighted median	4	0.96(0.88,1.04)	0.287
ADHD	IGP28	IVW	6	0.98(0.92,1.03)	0.4126
ADHD	IGP28	MR Egger	6	0.99(0.89,1.1)	0.8562
ADHD	IGP28	Weighted median	6	0.98(0.92,1.03)	0.4011
ADHD	IGP29	IVW	6	0.98(0.95,1.01)	0.2247
ADHD	IGP29	MR Egger	6	0.99(0.93,1.06)	0.8506
ADHD	IGP29	Weighted median	6	0.98(0.94,1.03)	0.491
ADHD	IGP30	IVW	4	1.01(0.87,1.18)	0.8743
ADHD	IGP30	MR Egger	4	0.7(0.52,0.95)	0.1469
ADHD	IGP30	Weighted median	4	0.95(0.84,1.06)	0.3339
ADHD	IGP31	IVW	3	1.03(0.99,1.08)	0.1069
ADHD	IGP31	MR Egger	3	1.08(0.68,1.72)	0.8042
ADHD	IGP31	Weighted median	3	1.02(0.92,1.15)	0.6789
ADHD	IGP32	IVW	3	0.99(0.9,1.09)	0.8672
ADHD	IGP32	MR Egger	3	0.88(0.76,1.01)	0.3195
ADHD	IGP32	Weighted median	3	0.98(0.92,1.05)	0.647
ADHD	IGP34	IVW	3	1.05(0.9,1.23)	0.5539
ADHD	IGP34	MR Egger	3	1.18(0.64,2.17)	0.6892
ADHD	IGP34	Weighted median	3	1.06(0.93,1.2)	0.3997
ADHD	IGP35	IVW	8	1.02(0.97,1.07)	0.4671
ADHD	IGP35	MR Egger	8	1.01(0.91,1.11)	0.889
ADHD	IGP35	Weighted median	8	1.02(0.96,1.08)	0.4838
ADHD	IGP36	IVW	4	1.06(0.99,1.14)	0.0958
ADHD	IGP36	MR Egger	4	0.89(0.55,1.44)	0.6776
ADHD	IGP36	Weighted median	4	1.05(0.93,1.19)	0.4538
ADHD	IGP37	IVW	4	1.06(1,1.11)	0.0361
ADHD	IGP37	MR Egger	4	0.94(0.66,1.34)	0.7665
ADHD	IGP37	Weighted median	4	1.04(0.94,1.15)	0.412
ADHD	IGP38	IVW	4	1.06(1,1.11)	0.0364
ADHD	IGP38	MR Egger	4	0.94(0.66,1.33)	0.7669
ADHD	IGP38	Weighted median	4	1.04(0.94,1.15)	0.4145
ADHD	IGP39	IVW	7	1.02(0.94,1.1)	0.6776
ADHD	IGP39	MR Egger	7	1.13(0.94,1.35)	0.2534
ADHD	IGP39	Weighted median	7	1.03(0.96,1.11)	0.4222
ADHD	IGP40	IVW	7	1.02(0.94,1.1)	0.6636
ADHD	IGP40	MR Egger	7	1.13(0.95,1.35)	0.2367
ADHD	IGP40	Weighted median	7	1.03(0.96,1.11)	0.4096
ADHD	IGP42	IVW	4	1.04(0.99,1.1)	0.1224
ADHD	IGP42	MR Egger	4	1.2(0.94,1.54)	0.2831
ADHD	IGP42	Weighted median	4	1.05(0.97,1.14)	0.244
ADHD	IGP45	IVW	6	1.06(1.01,1.12)	0.0128
ADHD	IGP45	MR Egger	6	1.04(0.77,1.4)	0.8161
ADHD	IGP45	Weighted median	6	1.04(0.93,1.15)	0.4789
ADHD	IGP46	IVW	5	1.04(0.98,1.09)	0.1733
ADHD	IGP46	MR Egger	5	1.21(0.94,1.56)	0.2361
ADHD	IGP46	Weighted median	5	1.05(0.96,1.14)	0.3164
ADHD	IGP47	IVW	3	0.98(0.83,1.14)	0.7645
ADHD	IGP47	MR Egger	3	0.56(0.28,1.11)	0.3442
ADHD	IGP47	Weighted median	3	0.92(0.78,1.08)	0.329
ADHD	IGP49	IVW	6	1(0.9,1.11)	0.9757
ADHD	IGP49	MR Egger	6	1.23(0.99,1.53)	0.1354
ADHD	IGP49	Weighted median	6	1.04(0.95,1.14)	0.3546
ADHD	IGP50	IVW	3	1.07(0.95,1.2)	0.2391
ADHD	IGP50	MR Egger	3	1.37(0.98,1.93)	0.3205
ADHD	IGP50	Weighted median	3	1.1(0.97,1.24)	0.1314
ADHD	IGP51	IVW	3	1.01(0.84,1.2)	0.951
ADHD	IGP51	MR Egger	3	1.37(0.79,2.37)	0.4594
ADHD	IGP51	Weighted median	3	1.03(0.92,1.16)	0.577
ADHD	IGP52	IVW	4	0.97(0.89,1.05)	0.4453
ADHD	IGP52	MR Egger	4	1.32(0.8,2.18)	0.384
ADHD	IGP52	Weighted median	4	0.98(0.87,1.12)	0.7882
ADHD	IGP53	IVW	4	1.11(0.93,1.34)	0.2501
ADHD	IGP53	MR Egger	4	0.67(0.43,1.04)	0.2155
ADHD	IGP53	Weighted median	4	1.06(0.92,1.24)	0.4147
ADHD	IGP54	IVW	5	1.05(0.95,1.16)	0.3311
ADHD	IGP54	MR Egger	5	1.27(0.82,1.96)	0.3577
ADHD	IGP54	Weighted median	5	1.05(0.92,1.19)	0.4832
ADHD	IGP55	IVW	4	1(0.86,1.16)	0.9705
ADHD	IGP55	MR Egger	4	1.18(0.87,1.59)	0.3934
ADHD	IGP55	Weighted median	4	1.02(0.87,1.2)	0.7943
ADHD	IGP57	IVW	3	1.1(0.87,1.39)	0.4405
ADHD	IGP57	MR Egger	3	0.52(0.26,1.03)	0.3125
ADHD	IGP57	Weighted median	3	1.04(0.89,1.22)	0.6214
ADHD	IGP58	IVW	4	0.96(0.91,1.01)	0.1139
ADHD	IGP58	MR Egger	4	0.83(0.64,1.08)	0.3032
ADHD	IGP58	Weighted median	4	0.95(0.87,1.03)	0.2201
ADHD	IGP59	IVW	5	0.98(0.9,1.08)	0.7309
ADHD	IGP59	MR Egger	5	0.78(0.63,0.96)	0.0974
ADHD	IGP59	Weighted median	5	0.94(0.86,1.02)	0.1334
ADHD	IGP60	IVW	5	0.97(0.92,1.01)	0.1625
ADHD	IGP60	MR Egger	5	0.83(0.66,1.06)	0.2325
ADHD	IGP60	Weighted median	5	0.96(0.88,1.04)	0.3115
ADHD	IGP62	IVW	6	0.95(0.89,1.02)	0.1882
ADHD	IGP62	MR Egger	6	0.95(0.7,1.3)	0.7789
ADHD	IGP62	Weighted median	6	0.95(0.87,1.04)	0.2905
ADHD	IGP63	IVW	8	0.96(0.9,1.02)	0.19
ADHD	IGP63	MR Egger	8	0.95(0.76,1.2)	0.6979
ADHD	IGP63	Weighted median	8	0.97(0.89,1.06)	0.5141
ADHD	IGP64	IVW	8	1(0.91,1.09)	0.9235
ADHD	IGP64	MR Egger	8	0.8(0.63,1)	0.1019
ADHD	IGP64	Weighted median	8	0.96(0.87,1.05)	0.3396
ADHD	IGP65	IVW	7	0.94(0.87,1.03)	0.1891
ADHD	IGP65	MR Egger	7	0.73(0.54,1)	0.1034
ADHD	IGP65	Weighted median	7	0.92(0.83,1.02)	0.1071
ADHD	IGP66	IVW	7	1.01(0.92,1.11)	0.8529
ADHD	IGP66	MR Egger	7	1.25(1.06,1.47)	0.0419
ADHD	IGP66	Weighted median	7	1.04(0.95,1.13)	0.4055
ADHD	IGP67	IVW	6	1.03(0.97,1.1)	0.2894
ADHD	IGP67	MR Egger	6	1.09(0.91,1.32)	0.4003
ADHD	IGP67	Weighted median	6	1.03(0.95,1.11)	0.4829
ADHD	IGP68	IVW	8	1.01(0.91,1.11)	0.9091
ADHD	IGP68	MR Egger	8	1.24(1,1.54)	0.0994
ADHD	IGP68	Weighted median	8	1.04(0.95,1.14)	0.3763
ADHD	IGP69	IVW	8	1.05(0.97,1.13)	0.2161
ADHD	IGP69	MR Egger	8	1.33(1.03,1.73)	0.0755
ADHD	IGP69	Weighted median	8	1.05(0.96,1.16)	0.2964
ADHD	IGP70	IVW	7	1.01(0.92,1.11)	0.8702
ADHD	IGP70	MR Egger	7	1.26(1.07,1.49)	0.0388
ADHD	IGP70	Weighted median	7	1.03(0.95,1.13)	0.4691
ADHD	IGP71	IVW	7	1.01(0.92,1.11)	0.867
ADHD	IGP71	MR Egger	7	1.26(1.07,1.48)	0.0387
ADHD	IGP71	Weighted median	7	1.03(0.95,1.13)	0.4498
ADHD	IGP72	IVW	7	0.97(0.89,1.06)	0.48
ADHD	IGP72	MR Egger	7	0.8(0.65,0.98)	0.08
ADHD	IGP72	Weighted median	7	0.96(0.88,1.04)	0.2849
ADHD	IGP73	IVW	4	0.97(0.89,1.05)	0.4264
ADHD	IGP73	MR Egger	4	1.35(0.79,2.3)	0.388
ADHD	IGP73	Weighted median	4	0.98(0.86,1.11)	0.7557
ADHD	IGP74	IVW	8	1.05(0.97,1.13)	0.2309
ADHD	IGP74	MR Egger	8	1.39(1.04,1.86)	0.0664
ADHD	IGP74	Weighted median	8	1.05(0.96,1.16)	0.2766
ADHD	IGP75	IVW	8	1.05(0.97,1.13)	0.2275
ADHD	IGP75	MR Egger	8	1.39(1.04,1.85)	0.0652
ADHD	IGP75	Weighted median	8	1.05(0.95,1.16)	0.303
ADHD	IGP76	IVW	8	0.95(0.88,1.03)	0.1973
ADHD	IGP76	MR Egger	8	0.71(0.54,0.94)	0.0547
ADHD	IGP76	Weighted median	8	0.95(0.86,1.04)	0.2473
ADHD	IGP77	IVW	5	1.04(0.91,1.18)	0.5562
ADHD	IGP77	MR Egger	5	2.84(0.62,12.97)	0.2716
ADHD	IGP77	Weighted median	5	1.1(0.96,1.26)	0.1905
ASD	IGP2	IVW	4	0.95(0.9,0.99)	0.028
ASD	IGP2	MR Egger	4	0.92(0.71,1.18)	0.5721
ASD	IGP2	Weighted median	4	0.96(0.88,1.04)	0.3341
ASD	IGP5	IVW	6	0.97(0.86,1.08)	0.556
ASD	IGP5	MR Egger	6	0.9(0.6,1.35)	0.6467
ASD	IGP5	Weighted median	6	0.95(0.84,1.08)	0.4264
ASD	IGP6	IVW	5	0.95(0.91,0.99)	0.0254
ASD	IGP6	MR Egger	5	0.95(0.74,1.22)	0.7174
ASD	IGP6	Weighted median	5	0.97(0.88,1.06)	0.4644
ASD	IGP7	IVW	4	0.96(0.83,1.12)	0.6385
ASD	IGP7	MR Egger	4	0.53(0.27,1.05)	0.2087
ASD	IGP7	Weighted median	4	0.99(0.83,1.19)	0.9431
ASD	IGP8	IVW	3	1.04(0.99,1.09)	0.0882
ASD	IGP8	MR Egger	3	1(0.61,1.62)	0.9977
ASD	IGP8	Weighted median	3	1.02(0.9,1.15)	0.7647
ASD	IGP9	IVW	6	1.01(0.93,1.09)	0.9002
ASD	IGP9	MR Egger	6	1.08(0.82,1.43)	0.6221
ASD	IGP9	Weighted median	6	1.04(0.95,1.15)	0.3915
ASD	IGP10	IVW	3	1.02(0.84,1.23)	0.8768
ASD	IGP10	MR Egger	3	1.19(0.53,2.67)	0.7435
ASD	IGP10	Weighted median	3	1.08(0.94,1.25)	0.2542
ASD	IGP11	IVW	3	0.94(0.82,1.07)	0.3365
ASD	IGP11	MR Egger	3	1.1(0.64,1.91)	0.7825
ASD	IGP11	Weighted median	3	0.97(0.87,1.08)	0.5959
ASD	IGP12	IVW	3	1.01(0.92,1.1)	0.8681
ASD	IGP12	MR Egger	3	1.5(0.68,3.29)	0.4999
ASD	IGP12	Weighted median	3	0.99(0.86,1.14)	0.8881
ASD	IGP13	IVW	4	1.12(0.98,1.27)	0.088
ASD	IGP13	MR Egger	4	0.77(0.52,1.14)	0.3256
ASD	IGP13	Weighted median	4	1.07(0.93,1.23)	0.3365
ASD	IGP14	IVW	7	1.03(0.93,1.14)	0.5231
ASD	IGP14	MR Egger	7	1.17(0.69,1.98)	0.5909
ASD	IGP14	Weighted median	7	1.06(0.94,1.2)	0.3065
ASD	IGP15	IVW	5	0.99(0.95,1.04)	0.8255
ASD	IGP15	MR Egger	5	0.95(0.86,1.05)	0.376
ASD	IGP15	Weighted median	5	0.98(0.92,1.04)	0.4492
ASD	IGP17	IVW	4	0.97(0.91,1.03)	0.2864
ASD	IGP17	MR Egger	4	0.92(0.67,1.25)	0.6382
ASD	IGP17	Weighted median	4	0.97(0.87,1.07)	0.5156
ASD	IGP21	IVW	3	0.92(0.88,0.97)	0.001
ASD	IGP21	MR Egger	3	1.19(0.43,3.24)	0.7959
ASD	IGP21	Weighted median	3	0.92(0.79,1.07)	0.2866
ASD	IGP22	IVW	3	1.03(0.9,1.18)	0.6893
ASD	IGP22	MR Egger	3	40.37(0.34,4761.77)	0.3706
ASD	IGP22	Weighted median	3	0.99(0.87,1.14)	0.9361
ASD	IGP24	IVW	6	0.98(0.95,1.02)	0.3344
ASD	IGP24	MR Egger	6	0.96(0.85,1.07)	0.5028
ASD	IGP24	Weighted median	6	0.98(0.92,1.04)	0.5405
ASD	IGP26	IVW	4	0.97(0.92,1.02)	0.2226
ASD	IGP26	MR Egger	4	0.92(0.73,1.16)	0.55
ASD	IGP26	Weighted median	4	0.97(0.89,1.06)	0.4702
ASD	IGP28	IVW	7	0.99(0.95,1.04)	0.7593
ASD	IGP28	MR Egger	7	0.96(0.88,1.05)	0.4204
ASD	IGP28	Weighted median	7	0.98(0.92,1.04)	0.4575
ASD	IGP29	IVW	6	0.98(0.95,1.02)	0.3382
ASD	IGP29	MR Egger	6	0.98(0.92,1.05)	0.6245
ASD	IGP29	Weighted median	6	0.98(0.94,1.03)	0.4165
ASD	IGP30	IVW	4	1.02(0.91,1.15)	0.699
ASD	IGP30	MR Egger	4	1.12(0.73,1.71)	0.654
ASD	IGP30	Weighted median	4	0.96(0.85,1.09)	0.5231
ASD	IGP31	IVW	3	0.99(0.9,1.1)	0.9075
ASD	IGP31	MR Egger	3	0.99(0.5,1.95)	0.9841
ASD	IGP31	Weighted median	3	1.02(0.9,1.15)	0.7504
ASD	IGP32	IVW	3	0.98(0.93,1.04)	0.5703
ASD	IGP32	MR Egger	3	0.91(0.79,1.05)	0.4251
ASD	IGP32	Weighted median	3	0.98(0.92,1.05)	0.5905
ASD	IGP34	IVW	3	0.96(0.8,1.15)	0.6558
ASD	IGP34	MR Egger	3	0.73(0.44,1.2)	0.4276
ASD	IGP34	Weighted median	3	0.95(0.83,1.07)	0.3906
ASD	IGP35	IVW	8	1(0.97,1.03)	0.8709
ASD	IGP35	MR Egger	8	1.05(0.95,1.15)	0.3918
ASD	IGP35	Weighted median	8	1.02(0.96,1.08)	0.5632
ASD	IGP36	IVW	4	0.98(0.84,1.14)	0.824
ASD	IGP36	MR Egger	4	1.13(0.5,2.57)	0.7999
ASD	IGP36	Weighted median	4	1.02(0.89,1.16)	0.8101
ASD	IGP37	IVW	4	1.01(0.94,1.1)	0.7265
ASD	IGP37	MR Egger	4	1.19(0.83,1.7)	0.4521
ASD	IGP37	Weighted median	4	1.03(0.93,1.14)	0.5738
ASD	IGP38	IVW	4	1.01(0.94,1.1)	0.7205
ASD	IGP38	MR Egger	4	1.19(0.83,1.7)	0.4427
ASD	IGP38	Weighted median	4	1.03(0.93,1.14)	0.5687
ASD	IGP39	IVW	7	0.98(0.93,1.03)	0.3818
ASD	IGP39	MR Egger	7	0.92(0.8,1.06)	0.3143
ASD	IGP39	Weighted median	7	0.98(0.91,1.06)	0.7003
ASD	IGP40	IVW	7	0.98(0.93,1.03)	0.3776
ASD	IGP40	MR Egger	7	0.92(0.8,1.06)	0.3107
ASD	IGP40	Weighted median	7	0.99(0.91,1.06)	0.7129
ASD	IGP42	IVW	4	0.95(0.9,1)	0.033
ASD	IGP42	MR Egger	4	0.92(0.72,1.19)	0.6039
ASD	IGP42	Weighted median	4	0.96(0.89,1.04)	0.3365
ASD	IGP45	IVW	6	0.96(0.86,1.07)	0.4727
ASD	IGP45	MR Egger	6	0.92(0.6,1.39)	0.7022
ASD	IGP45	Weighted median	6	0.9(0.8,1.02)	0.0945
ASD	IGP46	IVW	5	0.95(0.91,1)	0.0318
ASD	IGP46	MR Egger	5	0.96(0.74,1.23)	0.7673
ASD	IGP46	Weighted median	5	0.97(0.89,1.06)	0.4703
ASD	IGP47	IVW	4	0.96(0.88,1.05)	0.3332
ASD	IGP47	MR Egger	4	0.64(0.33,1.27)	0.3342
ASD	IGP47	Weighted median	4	0.93(0.81,1.07)	0.2918
ASD	IGP49	IVW	6	1(0.92,1.08)	0.9432
ASD	IGP49	MR Egger	6	1.04(0.83,1.31)	0.7312
ASD	IGP49	Weighted median	6	1.01(0.91,1.12)	0.843
ASD	IGP50	IVW	3	1.01(0.84,1.23)	0.8823
ASD	IGP50	MR Egger	3	1.18(0.53,2.61)	0.7563
ASD	IGP50	Weighted median	3	1.08(0.94,1.25)	0.2674
ASD	IGP51	IVW	3	0.93(0.81,1.07)	0.3316
ASD	IGP51	MR Egger	3	1.1(0.63,1.92)	0.799
ASD	IGP51	Weighted median	3	0.97(0.87,1.08)	0.5859
ASD	IGP52	IVW	4	0.99(0.86,1.14)	0.9407
ASD	IGP52	MR Egger	4	1.72(1.03,2.87)	0.172
ASD	IGP52	Weighted median	4	0.98(0.85,1.13)	0.8124
ASD	IGP53	IVW	4	1.13(0.98,1.3)	0.1067
ASD	IGP53	MR Egger	4	0.74(0.49,1.12)	0.2867
ASD	IGP53	Weighted median	4	1.09(0.94,1.26)	0.272
ASD	IGP54	IVW	5	0.98(0.86,1.1)	0.713
ASD	IGP54	MR Egger	5	0.95(0.51,1.75)	0.8713
ASD	IGP54	Weighted median	5	0.97(0.85,1.11)	0.7
ASD	IGP55	IVW	4	0.86(0.78,0.96)	0.0061
ASD	IGP55	MR Egger	4	1.02(0.78,1.34)	0.9047
ASD	IGP55	Weighted median	4	0.83(0.7,0.98)	0.0265
ASD	IGP57	IVW	3	1.11(0.93,1.32)	0.249
ASD	IGP57	MR Egger	3	0.63(0.35,1.16)	0.3779
ASD	IGP57	Weighted median	3	1.07(0.92,1.24)	0.3853
ASD	IGP58	IVW	4	1.05(1,1.11)	0.0758
ASD	IGP58	MR Egger	4	0.99(0.76,1.3)	0.9698
ASD	IGP58	Weighted median	4	1.03(0.95,1.13)	0.4489
ASD	IGP59	IVW	5	1.07(1,1.14)	0.0646
ASD	IGP59	MR Egger	5	0.94(0.76,1.16)	0.6176
ASD	IGP59	Weighted median	5	1.04(0.95,1.13)	0.3923
ASD	IGP60	IVW	5	1.05(1.01,1.09)	0.0259
ASD	IGP60	MR Egger	5	1.05(0.82,1.33)	0.7217
ASD	IGP60	Weighted median	5	1.03(0.95,1.13)	0.4621
ASD	IGP62	IVW	6	1(0.92,1.08)	0.9303
ASD	IGP62	MR Egger	6	0.98(0.71,1.37)	0.9318
ASD	IGP62	Weighted median	6	0.99(0.9,1.1)	0.9187
ASD	IGP63	IVW	8	1.02(0.95,1.09)	0.6294
ASD	IGP63	MR Egger	8	1.08(0.84,1.4)	0.5735
ASD	IGP63	Weighted median	8	1.03(0.94,1.13)	0.5074
ASD	IGP64	IVW	8	1(0.93,1.06)	0.9052
ASD	IGP64	MR Egger	8	0.94(0.77,1.15)	0.5628
ASD	IGP64	Weighted median	8	0.99(0.9,1.09)	0.869
ASD	IGP65	IVW	7	0.99(0.93,1.06)	0.8225
ASD	IGP65	MR Egger	7	1.02(0.74,1.39)	0.9271
ASD	IGP65	Weighted median	7	1.02(0.92,1.12)	0.7443
ASD	IGP66	IVW	7	1(0.93,1.07)	0.9279
ASD	IGP66	MR Egger	7	1.02(0.84,1.23)	0.8845
ASD	IGP66	Weighted median	7	1.01(0.92,1.11)	0.8517
ASD	IGP67	IVW	6	0.99(0.92,1.07)	0.8295
ASD	IGP67	MR Egger	6	0.92(0.73,1.15)	0.5123
ASD	IGP67	Weighted median	6	0.97(0.9,1.06)	0.5497
ASD	IGP68	IVW	8	1(0.93,1.07)	0.9839
ASD	IGP68	MR Egger	8	1.05(0.85,1.29)	0.6607
ASD	IGP68	Weighted median	8	1.01(0.92,1.11)	0.7954
ASD	IGP69	IVW	8	1(0.92,1.08)	0.9779
ASD	IGP69	MR Egger	8	1.15(0.86,1.53)	0.3784
ASD	IGP69	Weighted median	8	1.01(0.91,1.12)	0.8466
ASD	IGP70	IVW	7	1(0.93,1.07)	0.9368
ASD	IGP70	MR Egger	7	1.02(0.83,1.24)	0.859
ASD	IGP70	Weighted median	7	1.01(0.92,1.1)	0.8564
ASD	IGP71	IVW	7	1(0.93,1.07)	0.9354
ASD	IGP71	MR Egger	7	1.02(0.84,1.24)	0.863
ASD	IGP71	Weighted median	7	1.01(0.92,1.1)	0.866
ASD	IGP72	IVW	7	1.01(0.94,1.08)	0.8497
ASD	IGP72	MR Egger	7	1.01(0.81,1.28)	0.9058
ASD	IGP72	Weighted median	7	1(0.91,1.09)	0.9188
ASD	IGP73	IVW	4	0.99(0.86,1.14)	0.919
ASD	IGP73	MR Egger	4	1.78(1.03,3.08)	0.1742
ASD	IGP73	Weighted median	4	0.97(0.84,1.13)	0.736
ASD	IGP74	IVW	8	1(0.92,1.08)	0.9761
ASD	IGP74	MR Egger	8	1.19(0.87,1.62)	0.3197
ASD	IGP74	Weighted median	8	1.01(0.91,1.11)	0.8799
ASD	IGP75	IVW	8	1(0.92,1.08)	0.9752
ASD	IGP75	MR Egger	8	1.18(0.87,1.6)	0.327
ASD	IGP75	Weighted median	8	1.01(0.91,1.11)	0.8824
ASD	IGP76	IVW	8	1(0.93,1.08)	0.9637
ASD	IGP76	MR Egger	8	0.88(0.65,1.19)	0.4419
ASD	IGP76	Weighted median	8	1(0.9,1.1)	0.9406
ASD	IGP77	IVW	5	0.95(0.86,1.05)	0.3575
ASD	IGP77	MR Egger	5	1.81(0.44,7.47)	0.4717
ASD	IGP77	Weighted median	5	0.99(0.86,1.14)	0.9145
IVW, inverse-variance weighted; OR, odds ratio; SNP, single nucleotide polymorphism; CI: Confidence intervals; *Number of SNPs retained for this analysis.

## Sheet: Table S5
Table S5. Association of genetically predicted psychiatric disorders with the risk of IgG N-glycosylation traits by different Mendelian randomization approaches.
Outcomes	Exposure	MR methods	Number of SNPs*	OR (95% CI)	P
IGP1	SCZ	IVW	78	0.97(0.9,1.05)	0.445
IGP1	SCZ	MR Egger	78	0.94(0.68,1.29)	0.6804
IGP1	SCZ	Weighted median	78	0.94(0.86,1.04)	0.2592
IGP2	SCZ	IVW	78	0.98(0.91,1.05)	0.561
IGP2	SCZ	MR Egger	78	1.01(0.74,1.38)	0.954
IGP2	SCZ	Weighted median	78	0.94(0.85,1.03)	0.1895
IGP3	SCZ	IVW	78	0.96(0.89,1.03)	0.2439
IGP3	SCZ	MR Egger	78	0.89(0.64,1.23)	0.4748
IGP3	SCZ	Weighted median	78	0.98(0.89,1.09)	0.7513
IGP4	SCZ	IVW	78	0.96(0.89,1.02)	0.1732
IGP4	SCZ	MR Egger	78	1.11(0.83,1.48)	0.5003
IGP4	SCZ	Weighted median	78	0.94(0.86,1.04)	0.2559
IGP5	SCZ	IVW	78	0.96(0.9,1.03)	0.2946
IGP5	SCZ	MR Egger	78	0.94(0.68,1.28)	0.6792
IGP5	SCZ	Weighted median	78	0.95(0.86,1.05)	0.3616
IGP6	SCZ	IVW	78	1.02(0.95,1.09)	0.6003
IGP6	SCZ	MR Egger	78	1.26(0.93,1.72)	0.1421
IGP6	SCZ	Weighted median	78	1.06(0.96,1.17)	0.2626
IGP7	SCZ	IVW	78	1.02(0.96,1.09)	0.4656
IGP7	SCZ	MR Egger	78	0.98(0.72,1.31)	0.8689
IGP7	SCZ	Weighted median	78	0.99(0.9,1.1)	0.8934
IGP8	SCZ	IVW	78	0.98(0.92,1.05)	0.5815
IGP8	SCZ	MR Egger	78	0.95(0.7,1.28)	0.7277
IGP8	SCZ	Weighted median	78	0.97(0.87,1.07)	0.5017
IGP9	SCZ	IVW	78	1.01(0.95,1.08)	0.7899
IGP9	SCZ	MR Egger	78	0.85(0.63,1.15)	0.3019
IGP9	SCZ	Weighted median	78	1.02(0.93,1.12)	0.6746
IGP10	SCZ	IVW	78	0.99(0.93,1.05)	0.6491
IGP10	SCZ	MR Egger	78	0.93(0.69,1.25)	0.6181
IGP10	SCZ	Weighted median	78	0.99(0.9,1.09)	0.8249
IGP11	SCZ	IVW	78	1.05(0.97,1.12)	0.213
IGP11	SCZ	MR Egger	78	1.29(0.95,1.76)	0.1068
IGP11	SCZ	Weighted median	78	1.05(0.95,1.16)	0.3576
IGP12	SCZ	IVW	78	1.03(0.95,1.1)	0.4891
IGP12	SCZ	MR Egger	78	1.19(0.88,1.63)	0.2657
IGP12	SCZ	Weighted median	78	1.02(0.92,1.12)	0.7483
IGP13	SCZ	IVW	78	1.05(0.97,1.13)	0.2235
IGP13	SCZ	MR Egger	78	1.13(0.81,1.56)	0.4761
IGP13	SCZ	Weighted median	78	1.02(0.92,1.12)	0.7342
IGP14	SCZ	IVW	78	1.04(0.97,1.11)	0.2953
IGP14	SCZ	MR Egger	78	1(0.74,1.36)	0.9804
IGP14	SCZ	Weighted median	78	1.05(0.95,1.16)	0.3852
IGP15	SCZ	IVW	78	1(0.92,1.08)	0.9709
IGP15	SCZ	MR Egger	78	1.06(0.75,1.51)	0.7385
IGP15	SCZ	Weighted median	78	1.05(0.95,1.17)	0.3249
IGP16	SCZ	IVW	78	1.01(0.94,1.07)	0.8794
IGP16	SCZ	MR Egger	78	1.25(0.93,1.68)	0.1373
IGP16	SCZ	Weighted median	78	1(0.91,1.11)	0.929
IGP17	SCZ	IVW	78	1.07(1,1.15)	0.0632
IGP17	SCZ	MR Egger	78	1.14(0.84,1.57)	0.3997
IGP17	SCZ	Weighted median	78	1.04(0.94,1.15)	0.4936
IGP18	SCZ	IVW	78	1.03(0.96,1.1)	0.4542
IGP18	SCZ	MR Egger	78	0.93(0.69,1.25)	0.6375
IGP18	SCZ	Weighted median	78	1.01(0.91,1.12)	0.8572
IGP19	SCZ	IVW	78	1.01(0.94,1.08)	0.7473
IGP19	SCZ	MR Egger	78	1.12(0.83,1.5)	0.4644
IGP19	SCZ	Weighted median	78	1.04(0.95,1.15)	0.3847
IGP20	SCZ	IVW	78	0.99(0.93,1.05)	0.7426
IGP20	SCZ	MR Egger	78	1.15(0.86,1.54)	0.3359
IGP20	SCZ	Weighted median	78	1.01(0.91,1.12)	0.8464
IGP21	SCZ	IVW	78	1.03(0.96,1.1)	0.4363
IGP21	SCZ	MR Egger	78	0.97(0.71,1.31)	0.8238
IGP21	SCZ	Weighted median	78	1.04(0.94,1.15)	0.4705
IGP22	SCZ	IVW	78	1.03(0.96,1.1)	0.3604
IGP22	SCZ	MR Egger	78	1.1(0.82,1.48)	0.5382
IGP22	SCZ	Weighted median	78	1.01(0.92,1.12)	0.7824
IGP23	SCZ	IVW	78	1.05(0.99,1.12)	0.1193
IGP23	SCZ	MR Egger	78	0.99(0.73,1.32)	0.9257
IGP23	SCZ	Weighted median	78	1.01(0.92,1.11)	0.7719
IGP24	SCZ	IVW	78	1.04(0.97,1.11)	0.2986
IGP24	SCZ	MR Egger	78	1.23(0.91,1.66)	0.1742
IGP24	SCZ	Weighted median	78	1.05(0.96,1.16)	0.29
IGP25	SCZ	IVW	78	1.02(0.95,1.1)	0.5181
IGP25	SCZ	MR Egger	78	1.09(0.81,1.48)	0.5701
IGP25	SCZ	Weighted median	78	0.96(0.87,1.06)	0.4249
IGP26	SCZ	IVW	78	1.05(0.98,1.13)	0.1414
IGP26	SCZ	MR Egger	78	1.17(0.86,1.59)	0.3281
IGP26	SCZ	Weighted median	78	1.05(0.94,1.17)	0.3683
IGP27	SCZ	IVW	78	1.05(0.98,1.12)	0.2008
IGP27	SCZ	MR Egger	78	1.05(0.78,1.42)	0.7573
IGP27	SCZ	Weighted median	78	0.97(0.88,1.07)	0.5711
IGP28	SCZ	IVW	78	0.99(0.93,1.06)	0.8451
IGP28	SCZ	MR Egger	78	1.11(0.82,1.49)	0.5148
IGP28	SCZ	Weighted median	78	0.99(0.89,1.09)	0.8098
IGP29	SCZ	IVW	78	1.04(0.97,1.12)	0.2528
IGP29	SCZ	MR Egger	78	1.19(0.85,1.65)	0.3104
IGP29	SCZ	Weighted median	78	1.08(0.97,1.19)	0.155
IGP30	SCZ	IVW	78	0.99(0.92,1.06)	0.6895
IGP30	SCZ	MR Egger	78	1.02(0.75,1.39)	0.8985
IGP30	SCZ	Weighted median	78	0.97(0.88,1.07)	0.528
IGP31	SCZ	IVW	78	0.97(0.91,1.04)	0.3517
IGP31	SCZ	MR Egger	78	0.91(0.67,1.22)	0.5321
IGP31	SCZ	Weighted median	78	0.96(0.88,1.06)	0.4329
IGP32	SCZ	IVW	78	1.04(0.97,1.11)	0.2629
IGP32	SCZ	MR Egger	78	1.02(0.76,1.37)	0.8925
IGP32	SCZ	Weighted median	78	1.04(0.94,1.14)	0.4772
IGP33	SCZ	IVW	78	1(0.93,1.07)	0.9634
IGP33	SCZ	MR Egger	78	1.06(0.79,1.43)	0.7043
IGP33	SCZ	Weighted median	78	0.96(0.88,1.06)	0.4444
IGP34	SCZ	IVW	78	1.01(0.95,1.08)	0.7453
IGP34	SCZ	MR Egger	78	1(0.74,1.34)	0.9866
IGP34	SCZ	Weighted median	78	1.02(0.92,1.12)	0.7536
IGP35	SCZ	IVW	78	0.95(0.89,1.01)	0.1187
IGP35	SCZ	MR Egger	78	0.93(0.7,1.26)	0.6543
IGP35	SCZ	Weighted median	78	0.98(0.88,1.08)	0.6243
IGP36	SCZ	IVW	78	0.99(0.92,1.06)	0.742
IGP36	SCZ	MR Egger	78	0.81(0.6,1.11)	0.1924
IGP36	SCZ	Weighted median	78	0.99(0.89,1.09)	0.7915
IGP37	SCZ	IVW	78	0.98(0.91,1.05)	0.5906
IGP37	SCZ	MR Egger	78	0.83(0.61,1.13)	0.2405
IGP37	SCZ	Weighted median	78	1(0.91,1.11)	0.9726
IGP38	SCZ	IVW	78	0.98(0.91,1.05)	0.5849
IGP38	SCZ	MR Egger	78	0.83(0.61,1.14)	0.255
IGP38	SCZ	Weighted median	78	1.01(0.91,1.12)	0.8663
IGP39	SCZ	IVW	78	1.03(0.97,1.1)	0.3714
IGP39	SCZ	MR Egger	78	0.83(0.61,1.11)	0.2129
IGP39	SCZ	Weighted median	78	1.04(0.94,1.14)	0.4712
IGP40	SCZ	IVW	78	1.03(0.97,1.09)	0.4053
IGP40	SCZ	MR Egger	78	0.86(0.64,1.16)	0.321
IGP40	SCZ	Weighted median	78	1.01(0.92,1.1)	0.8822
IGP41	SCZ	IVW	78	0.97(0.9,1.05)	0.4788
IGP41	SCZ	MR Egger	78	0.94(0.68,1.3)	0.6955
IGP41	SCZ	Weighted median	78	0.96(0.86,1.06)	0.3772
IGP42	SCZ	IVW	78	0.98(0.91,1.05)	0.5873
IGP42	SCZ	MR Egger	78	1.03(0.75,1.41)	0.8549
IGP42	SCZ	Weighted median	78	0.96(0.86,1.06)	0.3975
IGP43	SCZ	IVW	78	0.95(0.88,1.03)	0.2063
IGP43	SCZ	MR Egger	78	0.91(0.65,1.27)	0.5734
IGP43	SCZ	Weighted median	78	0.97(0.88,1.07)	0.5247
IGP44	SCZ	IVW	78	0.96(0.9,1.03)	0.2822
IGP44	SCZ	MR Egger	78	1.13(0.84,1.52)	0.4094
IGP44	SCZ	Weighted median	78	0.94(0.85,1.03)	0.1945
IGP45	SCZ	IVW	78	0.96(0.89,1.03)	0.26
IGP45	SCZ	MR Egger	78	0.96(0.7,1.32)	0.8012
IGP45	SCZ	Weighted median	78	0.93(0.83,1.03)	0.1398
IGP46	SCZ	IVW	78	1.02(0.95,1.1)	0.5126
IGP46	SCZ	MR Egger	78	1.29(0.95,1.76)	0.1096
IGP46	SCZ	Weighted median	78	1.07(0.97,1.18)	0.1776
IGP47	SCZ	IVW	78	1.04(0.97,1.12)	0.2466
IGP47	SCZ	MR Egger	78	1.04(0.76,1.43)	0.8038
IGP47	SCZ	Weighted median	78	0.98(0.89,1.09)	0.6969
IGP48	SCZ	IVW	78	0.99(0.92,1.06)	0.7793
IGP48	SCZ	MR Egger	78	0.99(0.73,1.35)	0.9607
IGP48	SCZ	Weighted median	78	0.97(0.88,1.07)	0.5118
IGP49	SCZ	IVW	78	1.02(0.96,1.09)	0.5497
IGP49	SCZ	MR Egger	78	0.88(0.65,1.19)	0.4006
IGP49	SCZ	Weighted median	78	1(0.91,1.11)	0.9554
IGP50	SCZ	IVW	78	1(0.94,1.05)	0.8678
IGP50	SCZ	MR Egger	78	0.96(0.71,1.29)	0.7922
IGP50	SCZ	Weighted median	78	0.98(0.89,1.08)	0.6573
IGP51	SCZ	IVW	78	1.05(0.98,1.13)	0.1737
IGP51	SCZ	MR Egger	78	1.3(0.96,1.77)	0.0967
IGP51	SCZ	Weighted median	78	1.04(0.94,1.15)	0.4534
IGP52	SCZ	IVW	78	1.03(0.96,1.11)	0.3583
IGP52	SCZ	MR Egger	78	1.2(0.88,1.64)	0.2526
IGP52	SCZ	Weighted median	78	1.01(0.92,1.12)	0.7894
IGP53	SCZ	IVW	78	1.05(0.98,1.13)	0.1546
IGP53	SCZ	MR Egger	78	1.12(0.82,1.53)	0.4851
IGP53	SCZ	Weighted median	78	1.03(0.93,1.14)	0.5676
IGP54	SCZ	IVW	78	1.04(0.97,1.12)	0.2213
IGP54	SCZ	MR Egger	78	1.03(0.76,1.39)	0.8597
IGP54	SCZ	Weighted median	78	1.05(0.95,1.16)	0.3569
IGP55	SCZ	IVW	78	0.95(0.87,1.02)	0.1631
IGP55	SCZ	MR Egger	78	0.9(0.64,1.27)	0.5678
IGP55	SCZ	Weighted median	78	0.97(0.88,1.06)	0.4949
IGP56	SCZ	IVW	78	1.03(0.95,1.11)	0.4524
IGP56	SCZ	MR Egger	78	1.01(0.71,1.42)	0.9732
IGP56	SCZ	Weighted median	78	0.99(0.89,1.1)	0.8603
IGP57	SCZ	IVW	78	1.06(0.98,1.14)	0.1308
IGP57	SCZ	MR Egger	78	1.15(0.84,1.57)	0.3907
IGP57	SCZ	Weighted median	78	1.05(0.95,1.16)	0.3291
IGP58	SCZ	IVW	78	0.98(0.91,1.05)	0.5202
IGP58	SCZ	MR Egger	78	0.8(0.59,1.09)	0.1677
IGP58	SCZ	Weighted median	78	0.97(0.88,1.07)	0.5341
IGP59	SCZ	IVW	78	0.99(0.92,1.07)	0.8552
IGP59	SCZ	MR Egger	78	0.91(0.65,1.27)	0.5775
IGP59	SCZ	Weighted median	78	1.03(0.92,1.15)	0.5896
IGP60	SCZ	IVW	78	0.98(0.92,1.05)	0.6278
IGP60	SCZ	MR Egger	78	0.77(0.57,1.05)	0.1066
IGP60	SCZ	Weighted median	78	0.97(0.87,1.07)	0.5065
IGP61	SCZ	IVW	78	0.98(0.92,1.05)	0.5624
IGP61	SCZ	MR Egger	78	0.8(0.59,1.08)	0.1436
IGP61	SCZ	Weighted median	78	0.99(0.89,1.09)	0.7632
IGP62	SCZ	IVW	78	1(0.94,1.07)	0.9878
IGP62	SCZ	MR Egger	78	0.99(0.74,1.34)	0.9635
IGP62	SCZ	Weighted median	78	1(0.91,1.11)	0.95
IGP63	SCZ	IVW	78	0.98(0.91,1.06)	0.622
IGP63	SCZ	MR Egger	78	0.92(0.67,1.26)	0.5898
IGP63	SCZ	Weighted median	78	0.99(0.89,1.1)	0.8477
IGP64	SCZ	IVW	78	1(0.94,1.07)	0.9977
IGP64	SCZ	MR Egger	78	1.07(0.79,1.44)	0.6652
IGP64	SCZ	Weighted median	78	1(0.9,1.12)	0.9448
IGP65	SCZ	IVW	78	0.99(0.93,1.06)	0.7984
IGP65	SCZ	MR Egger	78	0.94(0.7,1.26)	0.6718
IGP65	SCZ	Weighted median	78	0.98(0.89,1.08)	0.7173
IGP66	SCZ	IVW	78	0.99(0.93,1.06)	0.7539
IGP66	SCZ	MR Egger	78	0.92(0.68,1.24)	0.5758
IGP66	SCZ	Weighted median	78	1.01(0.92,1.12)	0.8138
IGP67	SCZ	IVW	78	1.02(0.95,1.1)	0.5402
IGP67	SCZ	MR Egger	78	1.1(0.81,1.5)	0.5409
IGP67	SCZ	Weighted median	78	1.03(0.93,1.13)	0.5922
IGP68	SCZ	IVW	78	1(0.94,1.07)	0.9625
IGP68	SCZ	MR Egger	78	0.88(0.65,1.19)	0.4232
IGP68	SCZ	Weighted median	78	1(0.9,1.1)	0.9236
IGP69	SCZ	IVW	78	0.99(0.93,1.05)	0.7291
IGP69	SCZ	MR Egger	78	0.85(0.63,1.14)	0.281
IGP69	SCZ	Weighted median	78	1.01(0.91,1.12)	0.8326
IGP70	SCZ	IVW	78	0.99(0.93,1.06)	0.7664
IGP70	SCZ	MR Egger	78	0.92(0.68,1.25)	0.6052
IGP70	SCZ	Weighted median	78	1.01(0.92,1.12)	0.7851
IGP71	SCZ	IVW	78	0.99(0.93,1.06)	0.7723
IGP71	SCZ	MR Egger	78	0.93(0.69,1.25)	0.6225
IGP71	SCZ	Weighted median	78	1.01(0.92,1.12)	0.7932
IGP72	SCZ	IVW	78	1(0.94,1.07)	0.919
IGP72	SCZ	MR Egger	78	1.04(0.77,1.4)	0.8231
IGP72	SCZ	Weighted median	78	0.99(0.9,1.1)	0.8657
IGP73	SCZ	IVW	78	1.04(0.96,1.11)	0.341
IGP73	SCZ	MR Egger	78	1.21(0.89,1.64)	0.2392
IGP73	SCZ	Weighted median	78	1.01(0.91,1.12)	0.8559
IGP74	SCZ	IVW	78	0.99(0.93,1.05)	0.7909
IGP74	SCZ	MR Egger	78	0.88(0.65,1.19)	0.4193
IGP74	SCZ	Weighted median	78	1.01(0.92,1.12)	0.7878
IGP75	SCZ	IVW	78	0.99(0.93,1.05)	0.7827
IGP75	SCZ	MR Egger	78	0.88(0.65,1.19)	0.4208
IGP75	SCZ	Weighted median	78	1.01(0.92,1.12)	0.7851
IGP76	SCZ	IVW	78	1.01(0.95,1.07)	0.847
IGP76	SCZ	MR Egger	78	1.06(0.78,1.43)	0.712
IGP76	SCZ	Weighted median	78	1(0.91,1.11)	0.982
IGP77	SCZ	IVW	78	1(0.93,1.07)	0.8929
IGP77	SCZ	MR Egger	78	1.05(0.77,1.44)	0.752
IGP77	SCZ	Weighted median	78	1.03(0.93,1.13)	0.581
IGP1	MDD	IVW	18	0.95(0.72,1.24)	0.6844
IGP1	MDD	MR Egger	18	1.22(0.2,7.44)	0.8297
IGP1	MDD	Weighted median	18	1.17(0.74,1.84)	0.5053
IGP2	MDD	IVW	18	1.16(0.82,1.62)	0.4015
IGP2	MDD	MR Egger	18	0.77(0.11,5.58)	0.7998
IGP2	MDD	Weighted median	18	1.01(0.62,1.65)	0.9725
IGP3	MDD	IVW	18	1.04(0.72,1.5)	0.8335
IGP3	MDD	MR Egger	18	0.95(0.12,7.64)	0.961
IGP3	MDD	Weighted median	18	0.83(0.52,1.34)	0.4447
IGP4	MDD	IVW	18	0.85(0.59,1.21)	0.3693
IGP4	MDD	MR Egger	18	0.71(0.09,5.37)	0.7438
IGP4	MDD	Weighted median	18	0.79(0.49,1.28)	0.3401
IGP5	MDD	IVW	18	1.04(0.69,1.57)	0.8514
IGP5	MDD	MR Egger	18	0.88(0.08,9.36)	0.9171
IGP5	MDD	Weighted median	18	0.83(0.51,1.38)	0.4791
IGP6	MDD	IVW	18	1.01(0.74,1.37)	0.9574
IGP6	MDD	MR Egger	18	0.52(0.08,3.47)	0.5077
IGP6	MDD	Weighted median	18	1.09(0.68,1.76)	0.7142
IGP7	MDD	IVW	18	1.13(0.83,1.55)	0.4392
IGP7	MDD	MR Egger	18	2.24(0.34,14.9)	0.4161
IGP7	MDD	Weighted median	18	1.11(0.7,1.75)	0.6706
IGP8	MDD	IVW	18	1.02(0.68,1.54)	0.9151
IGP8	MDD	MR Egger	18	1.17(0.11,12.89)	0.902
IGP8	MDD	Weighted median	18	0.74(0.45,1.23)	0.2451
IGP9	MDD	IVW	18	1.09(0.77,1.54)	0.6413
IGP9	MDD	MR Egger	18	0.72(0.1,5.42)	0.7524
IGP9	MDD	Weighted median	18	1.34(0.82,2.18)	0.2444
IGP10	MDD	IVW	18	1.13(0.73,1.74)	0.5772
IGP10	MDD	MR Egger	18	2.05(0.17,25.3)	0.5826
IGP10	MDD	Weighted median	18	1.18(0.74,1.88)	0.4961
IGP11	MDD	IVW	18	0.93(0.68,1.28)	0.6661
IGP11	MDD	MR Egger	18	0.52(0.08,3.44)	0.5051
IGP11	MDD	Weighted median	18	1.05(0.67,1.65)	0.8346
IGP12	MDD	IVW	18	0.93(0.69,1.24)	0.6157
IGP12	MDD	MR Egger	18	0.62(0.1,3.85)	0.6155
IGP12	MDD	Weighted median	18	0.91(0.57,1.43)	0.6735
IGP13	MDD	IVW	18	0.97(0.69,1.37)	0.8515
IGP13	MDD	MR Egger	18	1.7(0.24,12.08)	0.6037
IGP13	MDD	Weighted median	18	1.01(0.62,1.65)	0.9702
IGP14	MDD	IVW	18	1.07(0.75,1.52)	0.704
IGP14	MDD	MR Egger	18	0.88(0.12,6.69)	0.9015
IGP14	MDD	Weighted median	18	0.87(0.54,1.4)	0.5646
IGP15	MDD	IVW	18	0.92(0.58,1.47)	0.7256
IGP15	MDD	MR Egger	18	0.69(0.04,10.78)	0.7973
IGP15	MDD	Weighted median	18	0.7(0.43,1.16)	0.1675
IGP16	MDD	IVW	18	0.8(0.61,1.05)	0.1121
IGP16	MDD	MR Egger	18	0.72(0.11,4.65)	0.7383
IGP16	MDD	Weighted median	18	0.89(0.57,1.39)	0.6045
IGP17	MDD	IVW	18	0.91(0.65,1.28)	0.5848
IGP17	MDD	MR Egger	18	1.43(0.21,9.88)	0.722
IGP17	MDD	Weighted median	18	0.96(0.61,1.51)	0.8482
IGP18	MDD	IVW	18	1.32(0.94,1.84)	0.1087
IGP18	MDD	MR Egger	18	1.46(0.2,10.4)	0.7132
IGP18	MDD	Weighted median	18	1.48(0.93,2.37)	0.0997
IGP19	MDD	IVW	18	0.98(0.69,1.41)	0.925
IGP19	MDD	MR Egger	18	0.23(0.03,1.56)	0.1516
IGP19	MDD	Weighted median	18	0.83(0.53,1.3)	0.4191
IGP20	MDD	IVW	18	0.84(0.63,1.12)	0.232
IGP20	MDD	MR Egger	18	0.17(0.03,1.01)	0.0688
IGP20	MDD	Weighted median	18	0.7(0.45,1.1)	0.126
IGP21	MDD	IVW	18	0.97(0.66,1.42)	0.8726
IGP21	MDD	MR Egger	18	0.22(0.03,1.79)	0.1777
IGP21	MDD	Weighted median	18	0.95(0.58,1.55)	0.8395
IGP22	MDD	IVW	18	0.92(0.67,1.25)	0.5895
IGP22	MDD	MR Egger	18	0.18(0.03,1.14)	0.087
IGP22	MDD	Weighted median	18	0.74(0.46,1.21)	0.2321
IGP23	MDD	IVW	18	1.25(0.94,1.66)	0.12
IGP23	MDD	MR Egger	18	0.46(0.07,2.96)	0.4239
IGP23	MDD	Weighted median	18	1.44(0.9,2.31)	0.1274
IGP24	MDD	IVW	18	0.88(0.62,1.26)	0.4994
IGP24	MDD	MR Egger	18	0.85(0.11,6.78)	0.8792
IGP24	MDD	Weighted median	18	0.72(0.44,1.18)	0.1974
IGP25	MDD	IVW	18	1.18(0.91,1.54)	0.2083
IGP25	MDD	MR Egger	18	1.04(0.16,6.96)	0.967
IGP25	MDD	Weighted median	18	1.15(0.73,1.81)	0.5602
IGP26	MDD	IVW	18	0.91(0.65,1.26)	0.5674
IGP26	MDD	MR Egger	18	0.81(0.12,5.5)	0.8295
IGP26	MDD	Weighted median	18	0.91(0.57,1.45)	0.6797
IGP27	MDD	IVW	18	1.17(0.89,1.55)	0.2703
IGP27	MDD	MR Egger	18	1.01(0.15,6.7)	0.9936
IGP27	MDD	Weighted median	18	1.09(0.68,1.74)	0.7181
IGP28	MDD	IVW	18	0.89(0.59,1.35)	0.577
IGP28	MDD	MR Egger	18	0.57(0.05,6.54)	0.6571
IGP28	MDD	Weighted median	18	0.69(0.43,1.1)	0.1214
IGP29	MDD	IVW	18	1(0.66,1.5)	0.9813
IGP29	MDD	MR Egger	18	3.15(0.3,33.34)	0.3555
IGP29	MDD	Weighted median	18	1.06(0.67,1.69)	0.7956
IGP30	MDD	IVW	18	1.01(0.75,1.35)	0.9683
IGP30	MDD	MR Egger	18	0.14(0.02,0.93)	0.0581
IGP30	MDD	Weighted median	18	0.93(0.59,1.46)	0.7515
IGP31	MDD	IVW	18	1.18(0.88,1.57)	0.2614
IGP31	MDD	MR Egger	18	3.63(0.55,24.13)	0.2005
IGP31	MDD	Weighted median	18	1.11(0.71,1.73)	0.6497
IGP32	MDD	IVW	18	1.11(0.76,1.62)	0.5824
IGP32	MDD	MR Egger	18	0.3(0.04,2.41)	0.2736
IGP32	MDD	Weighted median	18	1.16(0.72,1.88)	0.5456
IGP33	MDD	IVW	18	0.87(0.62,1.22)	0.4235
IGP33	MDD	MR Egger	18	8.04(1.27,50.88)	0.0417
IGP33	MDD	Weighted median	18	0.89(0.55,1.43)	0.6269
IGP34	MDD	IVW	18	1.01(0.74,1.36)	0.9689
IGP34	MDD	MR Egger	18	9.37(1.44,61)	0.0326
IGP34	MDD	Weighted median	18	1.02(0.64,1.63)	0.9356
IGP35	MDD	IVW	18	1.04(0.71,1.52)	0.8299
IGP35	MDD	MR Egger	18	5.12(0.66,39.75)	0.1377
IGP35	MDD	Weighted median	18	0.99(0.6,1.63)	0.9711
IGP36	MDD	IVW	18	1.29(0.88,1.87)	0.1871
IGP36	MDD	MR Egger	18	0.72(0.08,6.25)	0.7669
IGP36	MDD	Weighted median	18	1.32(0.8,2.17)	0.2702
IGP37	MDD	IVW	18	1.25(0.86,1.83)	0.2426
IGP37	MDD	MR Egger	18	0.95(0.1,8.77)	0.9668
IGP37	MDD	Weighted median	18	1.25(0.75,2.08)	0.395
IGP38	MDD	IVW	18	1.26(0.87,1.84)	0.2261
IGP38	MDD	MR Egger	18	0.93(0.1,8.47)	0.9511
IGP38	MDD	Weighted median	18	1.31(0.81,2.14)	0.2712
IGP39	MDD	IVW	18	1.34(0.92,1.96)	0.1295
IGP39	MDD	MR Egger	18	2.94(0.33,26.12)	0.3486
IGP39	MDD	Weighted median	18	1.4(0.85,2.3)	0.1837
IGP40	MDD	IVW	18	1.37(0.94,2)	0.0984
IGP40	MDD	MR Egger	18	2.82(0.32,24.78)	0.3632
IGP40	MDD	Weighted median	18	1.59(1,2.52)	0.0501
IGP41	MDD	IVW	18	0.92(0.72,1.19)	0.5419
IGP41	MDD	MR Egger	18	1.09(0.18,6.57)	0.9284
IGP41	MDD	Weighted median	18	1.17(0.74,1.86)	0.4939
IGP42	MDD	IVW	18	1.15(0.82,1.62)	0.4026
IGP42	MDD	MR Egger	18	0.74(0.1,5.24)	0.7661
IGP42	MDD	Weighted median	18	1.08(0.66,1.75)	0.7657
IGP43	MDD	IVW	18	1.03(0.73,1.46)	0.862
IGP43	MDD	MR Egger	18	0.9(0.12,6.5)	0.9162
IGP43	MDD	Weighted median	18	0.92(0.57,1.47)	0.7269
IGP44	MDD	IVW	18	0.82(0.58,1.15)	0.2465
IGP44	MDD	MR Egger	18	0.56(0.08,3.74)	0.5559
IGP44	MDD	Weighted median	18	0.72(0.45,1.15)	0.1667
IGP45	MDD	IVW	18	1.03(0.7,1.5)	0.893
IGP45	MDD	MR Egger	18	0.73(0.08,6.55)	0.7814
IGP45	MDD	Weighted median	18	1.13(0.69,1.86)	0.6228
IGP46	MDD	IVW	18	1(0.74,1.36)	0.9834
IGP46	MDD	MR Egger	18	0.51(0.08,3.42)	0.4981
IGP46	MDD	Weighted median	18	0.99(0.63,1.55)	0.976
IGP47	MDD	IVW	18	1.08(0.74,1.59)	0.6885
IGP47	MDD	MR Egger	18	1.85(0.2,17.38)	0.5966
IGP47	MDD	Weighted median	18	1.13(0.68,1.88)	0.6279
IGP48	MDD	IVW	18	0.99(0.66,1.49)	0.9639
IGP48	MDD	MR Egger	18	1.08(0.1,11.59)	0.9523
IGP48	MDD	Weighted median	18	0.69(0.42,1.13)	0.1396
IGP49	MDD	IVW	18	1.08(0.78,1.5)	0.642
IGP49	MDD	MR Egger	18	0.63(0.09,4.36)	0.6494
IGP49	MDD	Weighted median	18	1.37(0.87,2.16)	0.1709
IGP50	MDD	IVW	18	1.12(0.76,1.64)	0.5665
IGP50	MDD	MR Egger	18	1.65(0.18,15.33)	0.6657
IGP50	MDD	Weighted median	18	1.07(0.66,1.72)	0.7846
IGP51	MDD	IVW	18	0.94(0.68,1.29)	0.6901
IGP51	MDD	MR Egger	18	0.5(0.07,3.29)	0.4778
IGP51	MDD	Weighted median	18	0.97(0.6,1.58)	0.9031
IGP52	MDD	IVW	18	0.93(0.71,1.22)	0.5816
IGP52	MDD	MR Egger	18	0.55(0.09,3.44)	0.5346
IGP52	MDD	Weighted median	18	0.93(0.59,1.46)	0.7532
IGP53	MDD	IVW	18	0.94(0.66,1.34)	0.7306
IGP53	MDD	MR Egger	18	1.3(0.17,9.84)	0.7995
IGP53	MDD	Weighted median	18	0.96(0.59,1.57)	0.8684
IGP54	MDD	IVW	18	1.06(0.75,1.49)	0.7463
IGP54	MDD	MR Egger	18	0.82(0.11,5.95)	0.8453
IGP54	MDD	Weighted median	18	0.83(0.52,1.33)	0.4431
IGP55	MDD	IVW	18	1.02(0.71,1.47)	0.904
IGP55	MDD	MR Egger	18	0.75(0.09,5.99)	0.7872
IGP55	MDD	Weighted median	18	1.06(0.64,1.75)	0.8261
IGP56	MDD	IVW	18	1.1(0.76,1.6)	0.6135
IGP56	MDD	MR Egger	18	1.22(0.14,10.35)	0.8566
IGP56	MDD	Weighted median	18	1.2(0.74,1.95)	0.4689
IGP57	MDD	IVW	18	0.94(0.67,1.33)	0.725
IGP57	MDD	MR Egger	18	1.19(0.17,8.51)	0.864
IGP57	MDD	Weighted median	18	0.9(0.56,1.46)	0.6786
IGP58	MDD	IVW	18	0.98(0.71,1.35)	0.9117
IGP58	MDD	MR Egger	18	1.76(0.26,11.88)	0.5698
IGP58	MDD	Weighted median	18	0.95(0.6,1.51)	0.84
IGP59	MDD	IVW	18	0.87(0.62,1.22)	0.4311
IGP59	MDD	MR Egger	18	1.55(0.22,11.02)	0.6669
IGP59	MDD	Weighted median	18	0.76(0.48,1.2)	0.2429
IGP60	MDD	IVW	18	1.01(0.75,1.36)	0.955
IGP60	MDD	MR Egger	18	1.93(0.29,12.92)	0.5078
IGP60	MDD	Weighted median	18	0.95(0.6,1.52)	0.8434
IGP61	MDD	IVW	18	1.06(0.79,1.44)	0.6874
IGP61	MDD	MR Egger	18	1.91(0.29,12.76)	0.5131
IGP61	MDD	Weighted median	18	0.9(0.57,1.43)	0.661
IGP62	MDD	IVW	18	0.95(0.72,1.26)	0.725
IGP62	MDD	MR Egger	18	1.89(0.28,12.92)	0.5241
IGP62	MDD	Weighted median	18	0.85(0.54,1.34)	0.474
IGP63	MDD	IVW	18	0.93(0.73,1.18)	0.5399
IGP63	MDD	MR Egger	18	1.77(0.26,12.1)	0.5668
IGP63	MDD	Weighted median	18	0.79(0.51,1.24)	0.3059
IGP64	MDD	IVW	18	0.97(0.73,1.29)	0.8329
IGP64	MDD	MR Egger	18	1.7(0.25,11.64)	0.5937
IGP64	MDD	Weighted median	18	0.9(0.56,1.46)	0.6795
IGP65	MDD	IVW	18	0.97(0.72,1.32)	0.8597
IGP65	MDD	MR Egger	18	1.7(0.25,11.39)	0.5924
IGP65	MDD	Weighted median	18	1.14(0.72,1.8)	0.5715
IGP66	MDD	IVW	18	1.04(0.75,1.44)	0.8113
IGP66	MDD	MR Egger	18	0.72(0.1,4.96)	0.741
IGP66	MDD	Weighted median	18	1.09(0.67,1.78)	0.7217
IGP67	MDD	IVW	18	1.03(0.8,1.32)	0.8457
IGP67	MDD	MR Egger	18	0.82(0.12,5.61)	0.839
IGP67	MDD	Weighted median	18	1.06(0.67,1.69)	0.799
IGP68	MDD	IVW	18	1.04(0.76,1.43)	0.7859
IGP68	MDD	MR Egger	18	0.74(0.11,5.09)	0.7619
IGP68	MDD	Weighted median	18	1.14(0.71,1.82)	0.5964
IGP69	MDD	IVW	18	1.09(0.73,1.62)	0.6907
IGP69	MDD	MR Egger	18	0.62(0.06,6.6)	0.6993
IGP69	MDD	Weighted median	18	1.12(0.67,1.87)	0.669
IGP70	MDD	IVW	18	1.03(0.75,1.42)	0.8392
IGP70	MDD	MR Egger	18	0.7(0.1,4.84)	0.7264
IGP70	MDD	Weighted median	18	1.09(0.68,1.73)	0.7277
IGP71	MDD	IVW	18	1.03(0.75,1.42)	0.8367
IGP71	MDD	MR Egger	18	0.66(0.1,4.57)	0.6835
IGP71	MDD	Weighted median	18	1.12(0.71,1.77)	0.6158
IGP72	MDD	IVW	18	0.95(0.69,1.3)	0.7386
IGP72	MDD	MR Egger	18	1.81(0.26,12.43)	0.5563
IGP72	MDD	Weighted median	18	0.86(0.55,1.35)	0.5091
IGP73	MDD	IVW	18	0.92(0.7,1.2)	0.5397
IGP73	MDD	MR Egger	18	0.52(0.08,3.24)	0.4944
IGP73	MDD	Weighted median	18	0.93(0.58,1.48)	0.7513
IGP74	MDD	IVW	18	1.05(0.72,1.54)	0.8
IGP74	MDD	MR Egger	18	0.69(0.07,6.38)	0.7457
IGP74	MDD	Weighted median	18	1.05(0.64,1.71)	0.8568
IGP75	MDD	IVW	18	1.06(0.72,1.55)	0.7748
IGP75	MDD	MR Egger	18	0.65(0.07,6.11)	0.7083
IGP75	MDD	Weighted median	18	1.04(0.64,1.69)	0.8812
IGP76	MDD	IVW	18	0.91(0.61,1.36)	0.643
IGP76	MDD	MR Egger	18	2.36(0.23,23.8)	0.4775
IGP76	MDD	Weighted median	18	0.85(0.53,1.38)	0.5121
IGP77	MDD	IVW	18	0.97(0.65,1.45)	0.9004
IGP77	MDD	MR Egger	18	0.53(0.05,5.2)	0.5935
IGP77	MDD	Weighted median	18	0.91(0.56,1.5)	0.7205
IGP1	BIP	IVW	17	0.97(0.87,1.09)	0.6541
IGP1	BIP	MR Egger	17	0.84(0.45,1.55)	0.5791
IGP1	BIP	Weighted median	17	0.95(0.77,1.17)	0.6295
IGP2	BIP	IVW	17	0.98(0.82,1.18)	0.8355
IGP2	BIP	MR Egger	17	1.55(0.76,3.16)	0.2496
IGP2	BIP	Weighted median	17	0.94(0.75,1.17)	0.5673
IGP3	BIP	IVW	17	1.04(0.9,1.2)	0.6098
IGP3	BIP	MR Egger	17	1.11(0.59,2.07)	0.7507
IGP3	BIP	Weighted median	17	1.03(0.83,1.29)	0.7754
IGP4	BIP	IVW	17	0.97(0.87,1.09)	0.6148
IGP4	BIP	MR Egger	17	0.9(0.48,1.67)	0.7441
IGP4	BIP	Weighted median	17	0.98(0.8,1.2)	0.8583
IGP5	BIP	IVW	17	1.06(0.88,1.29)	0.5447
IGP5	BIP	MR Egger	17	1.62(0.75,3.48)	0.2383
IGP5	BIP	Weighted median	17	1.07(0.87,1.33)	0.5145
IGP6	BIP	IVW	17	0.94(0.81,1.09)	0.4313
IGP6	BIP	MR Egger	17	1.32(0.71,2.48)	0.3959
IGP6	BIP	Weighted median	17	0.94(0.76,1.16)	0.5478
IGP7	BIP	IVW	17	0.92(0.8,1.06)	0.2468
IGP7	BIP	MR Egger	17	1.32(0.7,2.46)	0.4058
IGP7	BIP	Weighted median	17	0.92(0.74,1.15)	0.4862
IGP8	BIP	IVW	17	0.86(0.74,0.99)	0.0408
IGP8	BIP	MR Egger	17	0.78(0.41,1.47)	0.4503
IGP8	BIP	Weighted median	17	0.84(0.68,1.04)	0.1016
IGP9	BIP	IVW	17	0.98(0.83,1.15)	0.7658
IGP9	BIP	MR Egger	17	1.49(0.78,2.83)	0.2473
IGP9	BIP	Weighted median	17	0.96(0.77,1.21)	0.7525
IGP10	BIP	IVW	17	0.99(0.83,1.18)	0.935
IGP10	BIP	MR Egger	17	0.88(0.43,1.81)	0.7303
IGP10	BIP	Weighted median	17	1.08(0.86,1.35)	0.5135
IGP11	BIP	IVW	17	0.97(0.86,1.1)	0.6891
IGP11	BIP	MR Egger	17	1.07(0.57,2.01)	0.8367
IGP11	BIP	Weighted median	17	0.93(0.76,1.14)	0.4886
IGP12	BIP	IVW	17	0.93(0.8,1.07)	0.3021
IGP12	BIP	MR Egger	17	1.43(0.76,2.66)	0.2826
IGP12	BIP	Weighted median	17	0.99(0.8,1.24)	0.9584
IGP13	BIP	IVW	17	0.99(0.84,1.17)	0.9422
IGP13	BIP	MR Egger	17	0.81(0.41,1.6)	0.5446
IGP13	BIP	Weighted median	17	1.01(0.81,1.26)	0.9075
IGP14	BIP	IVW	17	1.04(0.9,1.19)	0.6182
IGP14	BIP	MR Egger	17	1.19(0.64,2.23)	0.5895
IGP14	BIP	Weighted median	17	1.1(0.89,1.36)	0.3978
IGP15	BIP	IVW	17	0.89(0.8,1.01)	0.0657
IGP15	BIP	MR Egger	17	0.72(0.39,1.35)	0.326
IGP15	BIP	Weighted median	17	0.91(0.74,1.12)	0.3886
IGP16	BIP	IVW	17	1.02(0.89,1.18)	0.7494
IGP16	BIP	MR Egger	17	0.69(0.37,1.29)	0.2641
IGP16	BIP	Weighted median	17	1.01(0.82,1.26)	0.8949
IGP17	BIP	IVW	17	1.03(0.87,1.21)	0.7466
IGP17	BIP	MR Egger	17	0.74(0.39,1.42)	0.383
IGP17	BIP	Weighted median	17	1.05(0.85,1.31)	0.6433
IGP18	BIP	IVW	17	1.12(0.98,1.29)	0.0987
IGP18	BIP	MR Egger	17	0.92(0.49,1.72)	0.8004
IGP18	BIP	Weighted median	17	1.16(0.94,1.44)	0.173
IGP19	BIP	IVW	17	1.03(0.87,1.22)	0.7472
IGP19	BIP	MR Egger	17	0.69(0.35,1.38)	0.3132
IGP19	BIP	Weighted median	17	1.08(0.86,1.35)	0.4986
IGP20	BIP	IVW	17	1(0.87,1.15)	0.9925
IGP20	BIP	MR Egger	17	0.77(0.41,1.43)	0.4167
IGP20	BIP	Weighted median	17	1(0.81,1.23)	0.972
IGP21	BIP	IVW	17	1.07(0.95,1.19)	0.2571
IGP21	BIP	MR Egger	17	1.21(0.65,2.26)	0.5465
IGP21	BIP	Weighted median	17	1.01(0.82,1.24)	0.9052
IGP22	BIP	IVW	17	1.03(0.88,1.21)	0.6766
IGP22	BIP	MR Egger	17	0.68(0.36,1.27)	0.2436
IGP22	BIP	Weighted median	17	1.02(0.82,1.25)	0.8878
IGP23	BIP	IVW	17	1.07(0.93,1.24)	0.323
IGP23	BIP	MR Egger	17	0.89(0.48,1.65)	0.7078
IGP23	BIP	Weighted median	17	1.22(0.99,1.51)	0.0679
IGP24	BIP	IVW	17	1.05(0.92,1.19)	0.4532
IGP24	BIP	MR Egger	17	0.65(0.35,1.21)	0.1972
IGP24	BIP	Weighted median	17	1.1(0.9,1.34)	0.3737
IGP25	BIP	IVW	17	1.1(0.93,1.3)	0.2666
IGP25	BIP	MR Egger	17	0.76(0.38,1.49)	0.4363
IGP25	BIP	Weighted median	17	1.1(0.89,1.36)	0.3572
IGP26	BIP	IVW	17	1.01(0.88,1.16)	0.8867
IGP26	BIP	MR Egger	17	0.73(0.39,1.37)	0.3413
IGP26	BIP	Weighted median	17	1.01(0.81,1.25)	0.9534
IGP27	BIP	IVW	17	1.07(0.89,1.28)	0.4833
IGP27	BIP	MR Egger	17	0.69(0.34,1.41)	0.3246
IGP27	BIP	Weighted median	17	1.08(0.86,1.36)	0.5169
IGP28	BIP	IVW	17	0.97(0.86,1.09)	0.5978
IGP28	BIP	MR Egger	17	0.7(0.38,1.31)	0.284
IGP28	BIP	Weighted median	17	0.98(0.79,1.21)	0.8233
IGP29	BIP	IVW	17	1.03(0.91,1.16)	0.677
IGP29	BIP	MR Egger	17	0.79(0.42,1.46)	0.4584
IGP29	BIP	Weighted median	17	1.01(0.83,1.24)	0.895
IGP30	BIP	IVW	17	1.05(0.91,1.2)	0.4944
IGP30	BIP	MR Egger	17	0.85(0.46,1.59)	0.6183
IGP30	BIP	Weighted median	17	1.02(0.83,1.26)	0.8414
IGP31	BIP	IVW	17	1.08(0.92,1.27)	0.3255
IGP31	BIP	MR Egger	17	0.9(0.47,1.72)	0.7479
IGP31	BIP	Weighted median	17	1.1(0.88,1.38)	0.3952
IGP32	BIP	IVW	17	1.02(0.88,1.19)	0.7741
IGP32	BIP	MR Egger	17	0.86(0.46,1.6)	0.6352
IGP32	BIP	Weighted median	17	1.05(0.85,1.29)	0.6763
IGP33	BIP	IVW	17	0.95(0.82,1.09)	0.4602
IGP33	BIP	MR Egger	17	1.02(0.55,1.89)	0.9602
IGP33	BIP	Weighted median	17	0.91(0.74,1.12)	0.3756
IGP34	BIP	IVW	17	0.96(0.83,1.12)	0.6175
IGP34	BIP	MR Egger	17	1.18(0.63,2.2)	0.6133
IGP34	BIP	Weighted median	17	0.96(0.77,1.2)	0.7123
IGP35	BIP	IVW	17	1.02(0.89,1.18)	0.7586
IGP35	BIP	MR Egger	17	1.05(0.56,1.95)	0.8894
IGP35	BIP	Weighted median	17	0.99(0.79,1.23)	0.925
IGP36	BIP	IVW	17	1.12(0.98,1.28)	0.0875
IGP36	BIP	MR Egger	17	1.27(0.68,2.38)	0.4588
IGP36	BIP	Weighted median	17	1.13(0.92,1.39)	0.2502
IGP37	BIP	IVW	17	1.14(1,1.31)	0.0499
IGP37	BIP	MR Egger	17	1.22(0.65,2.27)	0.5485
IGP37	BIP	Weighted median	17	1.19(0.97,1.47)	0.0964
IGP38	BIP	IVW	17	1.13(0.99,1.3)	0.0739
IGP38	BIP	MR Egger	17	1.24(0.66,2.32)	0.5097
IGP38	BIP	Weighted median	17	1.18(0.95,1.46)	0.128
IGP39	BIP	IVW	17	1.05(0.91,1.2)	0.5126
IGP39	BIP	MR Egger	17	1.44(0.77,2.69)	0.2667
IGP39	BIP	Weighted median	17	1.13(0.92,1.4)	0.2495
IGP40	BIP	IVW	17	1.04(0.91,1.18)	0.5732
IGP40	BIP	MR Egger	17	1.47(0.79,2.75)	0.2428
IGP40	BIP	Weighted median	17	1.13(0.91,1.41)	0.282
IGP41	BIP	IVW	17	0.97(0.87,1.09)	0.6657
IGP41	BIP	MR Egger	17	0.79(0.43,1.47)	0.4748
IGP41	BIP	Weighted median	17	0.97(0.79,1.19)	0.7583
IGP42	BIP	IVW	17	0.98(0.82,1.17)	0.8157
IGP42	BIP	MR Egger	17	1.5(0.75,3.01)	0.2736
IGP42	BIP	Weighted median	17	0.93(0.75,1.15)	0.4901
IGP43	BIP	IVW	17	1.04(0.89,1.21)	0.615
IGP43	BIP	MR Egger	17	1.01(0.54,1.9)	0.9643
IGP43	BIP	Weighted median	17	1.08(0.87,1.34)	0.4715
IGP44	BIP	IVW	17	0.97(0.87,1.09)	0.6283
IGP44	BIP	MR Egger	17	0.86(0.46,1.6)	0.6467
IGP44	BIP	Weighted median	17	1.02(0.83,1.24)	0.8801
IGP45	BIP	IVW	17	1.06(0.88,1.29)	0.5418
IGP45	BIP	MR Egger	17	1.57(0.72,3.4)	0.2738
IGP45	BIP	Weighted median	17	1.1(0.88,1.37)	0.3951
IGP46	BIP	IVW	17	0.95(0.82,1.09)	0.4313
IGP46	BIP	MR Egger	17	1.26(0.67,2.36)	0.4851
IGP46	BIP	Weighted median	17	0.95(0.78,1.17)	0.6492
IGP47	BIP	IVW	17	0.95(0.8,1.11)	0.4987
IGP47	BIP	MR Egger	17	1.1(0.56,2.17)	0.7789
IGP47	BIP	Weighted median	17	1.03(0.82,1.28)	0.82
IGP48	BIP	IVW	17	0.86(0.74,1)	0.0478
IGP48	BIP	MR Egger	17	0.67(0.35,1.26)	0.2296
IGP48	BIP	Weighted median	17	0.86(0.7,1.06)	0.1639
IGP49	BIP	IVW	17	0.98(0.84,1.16)	0.8324
IGP49	BIP	MR Egger	17	1.35(0.7,2.58)	0.3832
IGP49	BIP	Weighted median	17	1.03(0.83,1.29)	0.778
IGP50	BIP	IVW	17	1(0.85,1.18)	0.9965
IGP50	BIP	MR Egger	17	0.79(0.4,1.55)	0.5067
IGP50	BIP	Weighted median	17	1.08(0.87,1.34)	0.4667
IGP51	BIP	IVW	17	0.99(0.87,1.11)	0.8367
IGP51	BIP	MR Egger	17	1.04(0.55,1.95)	0.9068
IGP51	BIP	Weighted median	17	0.96(0.78,1.19)	0.739
IGP52	BIP	IVW	17	0.94(0.82,1.08)	0.4054
IGP52	BIP	MR Egger	17	1.34(0.72,2.5)	0.3727
IGP52	BIP	Weighted median	17	0.95(0.77,1.16)	0.598
IGP53	BIP	IVW	17	1.01(0.86,1.2)	0.8701
IGP53	BIP	MR Egger	17	0.78(0.39,1.53)	0.4782
IGP53	BIP	Weighted median	17	1.06(0.84,1.33)	0.6229
IGP54	BIP	IVW	17	1.05(0.91,1.19)	0.5161
IGP54	BIP	MR Egger	17	1.07(0.57,2.01)	0.8259
IGP54	BIP	Weighted median	17	1.1(0.9,1.35)	0.3413
IGP55	BIP	IVW	17	1.06(0.9,1.25)	0.4895
IGP55	BIP	MR Egger	17	1.19(0.6,2.36)	0.6161
IGP55	BIP	Weighted median	17	1.05(0.84,1.29)	0.6816
IGP56	BIP	IVW	17	0.88(0.77,1.02)	0.0894
IGP56	BIP	MR Egger	17	1.05(0.56,1.96)	0.8815
IGP56	BIP	Weighted median	17	0.91(0.73,1.12)	0.3562
IGP57	BIP	IVW	17	1.01(0.86,1.18)	0.8987
IGP57	BIP	MR Egger	17	0.82(0.43,1.57)	0.554
IGP57	BIP	Weighted median	17	1.06(0.85,1.33)	0.5848
IGP58	BIP	IVW	17	1.05(0.91,1.2)	0.5237
IGP58	BIP	MR Egger	17	0.78(0.41,1.45)	0.4419
IGP58	BIP	Weighted median	17	1.09(0.88,1.34)	0.4398
IGP59	BIP	IVW	17	1.05(0.88,1.24)	0.5969
IGP59	BIP	MR Egger	17	0.73(0.37,1.45)	0.3841
IGP59	BIP	Weighted median	17	1.15(0.91,1.45)	0.2459
IGP60	BIP	IVW	17	1.04(0.9,1.19)	0.6262
IGP60	BIP	MR Egger	17	0.8(0.43,1.5)	0.4945
IGP60	BIP	Weighted median	17	1.06(0.86,1.3)	0.6054
IGP61	BIP	IVW	17	1.03(0.92,1.15)	0.584
IGP61	BIP	MR Egger	17	0.78(0.42,1.46)	0.456
IGP61	BIP	Weighted median	17	1.09(0.89,1.34)	0.4117
IGP62	BIP	IVW	17	0.98(0.83,1.16)	0.8212
IGP62	BIP	MR Egger	17	0.65(0.34,1.26)	0.2227
IGP62	BIP	Weighted median	17	0.95(0.76,1.19)	0.6677
IGP63	BIP	IVW	17	0.98(0.82,1.18)	0.8432
IGP63	BIP	MR Egger	17	0.66(0.32,1.36)	0.2784
IGP63	BIP	Weighted median	17	1.02(0.81,1.28)	0.8646
IGP64	BIP	IVW	17	0.97(0.82,1.14)	0.6976
IGP64	BIP	MR Egger	17	0.75(0.38,1.47)	0.409
IGP64	BIP	Weighted median	17	0.92(0.73,1.14)	0.4374
IGP65	BIP	IVW	17	0.98(0.84,1.14)	0.7848
IGP65	BIP	MR Egger	17	0.68(0.37,1.28)	0.2522
IGP65	BIP	Weighted median	17	0.94(0.75,1.17)	0.5801
IGP66	BIP	IVW	17	1.04(0.86,1.25)	0.7023
IGP66	BIP	MR Egger	17	1.51(0.7,3.23)	0.3075
IGP66	BIP	Weighted median	17	1.12(0.89,1.41)	0.3217
IGP67	BIP	IVW	17	1.02(0.85,1.22)	0.8429
IGP67	BIP	MR Egger	17	1.42(0.69,2.95)	0.3594
IGP67	BIP	Weighted median	17	1.04(0.82,1.32)	0.7399
IGP68	BIP	IVW	17	1.04(0.87,1.24)	0.6959
IGP68	BIP	MR Egger	17	1.25(0.6,2.6)	0.5604
IGP68	BIP	Weighted median	17	1.1(0.88,1.37)	0.4057
IGP69	BIP	IVW	17	1.07(0.89,1.3)	0.4591
IGP69	BIP	MR Egger	17	1.36(0.63,2.96)	0.445
IGP69	BIP	Weighted median	17	1.19(0.94,1.49)	0.1449
IGP70	BIP	IVW	17	1.04(0.86,1.25)	0.7171
IGP70	BIP	MR Egger	17	1.52(0.72,3.22)	0.2897
IGP70	BIP	Weighted median	17	1.11(0.88,1.39)	0.3716
IGP71	BIP	IVW	17	1.04(0.86,1.25)	0.717
IGP71	BIP	MR Egger	17	1.54(0.73,3.24)	0.2762
IGP71	BIP	Weighted median	17	1.11(0.88,1.39)	0.3699
IGP72	BIP	IVW	17	0.97(0.8,1.16)	0.7206
IGP72	BIP	MR Egger	17	0.62(0.3,1.29)	0.221
IGP72	BIP	Weighted median	17	0.94(0.75,1.17)	0.5626
IGP73	BIP	IVW	17	0.95(0.83,1.08)	0.4175
IGP73	BIP	MR Egger	17	1.35(0.72,2.52)	0.3643
IGP73	BIP	Weighted median	17	0.97(0.79,1.19)	0.7959
IGP74	BIP	IVW	17	1.06(0.89,1.28)	0.5036
IGP74	BIP	MR Egger	17	1.39(0.65,2.95)	0.408
IGP74	BIP	Weighted median	17	1.14(0.91,1.43)	0.2606
IGP75	BIP	IVW	17	1.06(0.88,1.28)	0.5092
IGP75	BIP	MR Egger	17	1.4(0.65,3.01)	0.3993
IGP75	BIP	Weighted median	17	1.14(0.9,1.44)	0.27
IGP76	BIP	IVW	17	0.96(0.8,1.16)	0.6717
IGP76	BIP	MR Egger	17	0.62(0.29,1.29)	0.2215
IGP76	BIP	Weighted median	17	0.94(0.75,1.18)	0.6154
IGP77	BIP	IVW	17	0.96(0.82,1.12)	0.6254
IGP77	BIP	MR Egger	17	1.51(0.81,2.82)	0.2179
IGP77	BIP	Weighted median	17	0.99(0.79,1.24)	0.9265
IGP1	ADHD	IVW	16	1.01(0.89,1.14)	0.8625
IGP1	ADHD	MR Egger	16	1(0.47,2.13)	0.9921
IGP1	ADHD	Weighted median	16	1(0.79,1.27)	0.9732
IGP2	ADHD	IVW	16	1(0.82,1.22)	0.991
IGP2	ADHD	MR Egger	16	2.12(0.9,4.98)	0.1068
IGP2	ADHD	Weighted median	16	0.95(0.75,1.2)	0.6434
IGP3	ADHD	IVW	16	1.02(0.86,1.19)	0.853
IGP3	ADHD	MR Egger	16	0.92(0.42,1.98)	0.8254
IGP3	ADHD	Weighted median	16	1.01(0.8,1.27)	0.9265
IGP4	ADHD	IVW	16	0.98(0.86,1.13)	0.8218
IGP4	ADHD	MR Egger	16	0.95(0.44,2.03)	0.8943
IGP4	ADHD	Weighted median	16	1(0.81,1.24)	0.9982
IGP5	ADHD	IVW	16	1.04(0.84,1.28)	0.746
IGP5	ADHD	MR Egger	16	1.54(0.58,4.1)	0.3979
IGP5	ADHD	Weighted median	16	0.98(0.76,1.25)	0.8437
IGP6	ADHD	IVW	16	0.96(0.81,1.13)	0.61
IGP6	ADHD	MR Egger	16	1.69(0.78,3.66)	0.2026
IGP6	ADHD	Weighted median	16	1.04(0.82,1.32)	0.7288
IGP7	ADHD	IVW	16	0.87(0.75,1)	0.0443
IGP7	ADHD	MR Egger	16	0.96(0.44,2.08)	0.9223
IGP7	ADHD	Weighted median	16	0.9(0.72,1.13)	0.3734
IGP8	ADHD	IVW	16	0.87(0.74,1.02)	0.0895
IGP8	ADHD	MR Egger	16	0.82(0.38,1.79)	0.6273
IGP8	ADHD	Weighted median	16	0.87(0.69,1.09)	0.232
IGP9	ADHD	IVW	16	0.93(0.78,1.1)	0.3898
IGP9	ADHD	MR Egger	16	1.27(0.58,2.78)	0.5665
IGP9	ADHD	Weighted median	16	0.92(0.73,1.17)	0.5211
IGP10	ADHD	IVW	16	0.99(0.81,1.2)	0.9029
IGP10	ADHD	MR Egger	16	0.81(0.32,2.02)	0.6593
IGP10	ADHD	Weighted median	16	1.14(0.89,1.46)	0.2866
IGP11	ADHD	IVW	16	1.01(0.89,1.15)	0.8463
IGP11	ADHD	MR Egger	16	1.48(0.68,3.21)	0.3361
IGP11	ADHD	Weighted median	16	0.99(0.78,1.25)	0.9365
IGP12	ADHD	IVW	16	0.93(0.78,1.11)	0.4138
IGP12	ADHD	MR Egger	16	1.71(0.8,3.69)	0.1897
IGP12	ADHD	Weighted median	16	1(0.78,1.27)	0.9859
IGP13	ADHD	IVW	16	1.02(0.85,1.22)	0.8439
IGP13	ADHD	MR Egger	16	0.92(0.39,2.18)	0.8527
IGP13	ADHD	Weighted median	16	1.03(0.8,1.32)	0.8388
IGP14	ADHD	IVW	16	1.05(0.89,1.23)	0.5845
IGP14	ADHD	MR Egger	16	1.37(0.63,2.96)	0.4367
IGP14	ADHD	Weighted median	16	1.12(0.88,1.41)	0.3633
IGP15	ADHD	IVW	16	0.92(0.81,1.05)	0.236
IGP15	ADHD	MR Egger	16	0.9(0.42,1.95)	0.7981
IGP15	ADHD	Weighted median	16	0.92(0.74,1.14)	0.4439
IGP16	ADHD	IVW	16	1.06(0.9,1.24)	0.486
IGP16	ADHD	MR Egger	16	0.76(0.35,1.63)	0.4915
IGP16	ADHD	Weighted median	16	1.04(0.84,1.31)	0.7028
IGP17	ADHD	IVW	16	1.06(0.88,1.27)	0.5299
IGP17	ADHD	MR Egger	16	0.86(0.37,2)	0.7283
IGP17	ADHD	Weighted median	16	1.06(0.83,1.34)	0.6483
IGP18	ADHD	IVW	16	1.12(0.96,1.31)	0.1593
IGP18	ADHD	MR Egger	16	0.82(0.38,1.78)	0.6289
IGP18	ADHD	Weighted median	16	1.2(0.95,1.51)	0.1309
IGP19	ADHD	IVW	16	1.1(0.92,1.31)	0.2783
IGP19	ADHD	MR Egger	16	1.06(0.46,2.44)	0.8876
IGP19	ADHD	Weighted median	16	1.24(0.97,1.58)	0.0853
IGP20	ADHD	IVW	16	1.03(0.89,1.19)	0.7259
IGP20	ADHD	MR Egger	16	0.91(0.42,1.93)	0.8005
IGP20	ADHD	Weighted median	16	1(0.8,1.26)	0.9742
IGP21	ADHD	IVW	16	1.06(0.94,1.2)	0.3554
IGP21	ADHD	MR Egger	16	1.29(0.6,2.75)	0.5265
IGP21	ADHD	Weighted median	16	1.02(0.81,1.27)	0.8904
IGP22	ADHD	IVW	16	1.04(0.87,1.25)	0.6407
IGP22	ADHD	MR Egger	16	0.6(0.27,1.34)	0.235
IGP22	ADHD	Weighted median	16	1.03(0.81,1.31)	0.8182
IGP23	ADHD	IVW	16	1.07(0.92,1.25)	0.3566
IGP23	ADHD	MR Egger	16	0.88(0.41,1.89)	0.7515
IGP23	ADHD	Weighted median	16	1.22(0.97,1.54)	0.0921
IGP24	ADHD	IVW	16	1.1(0.97,1.26)	0.1449
IGP24	ADHD	MR Egger	16	0.82(0.38,1.76)	0.6115
IGP24	ADHD	Weighted median	16	1.11(0.87,1.4)	0.4019
IGP25	ADHD	IVW	16	1.12(0.92,1.35)	0.2477
IGP25	ADHD	MR Egger	16	0.73(0.3,1.76)	0.4967
IGP25	ADHD	Weighted median	16	1.12(0.88,1.43)	0.3524
IGP26	ADHD	IVW	16	1.05(0.9,1.23)	0.5277
IGP26	ADHD	MR Egger	16	0.91(0.42,1.98)	0.8233
IGP26	ADHD	Weighted median	16	1.02(0.82,1.28)	0.8629
IGP27	ADHD	IVW	16	1.08(0.89,1.33)	0.429
IGP27	ADHD	MR Egger	16	0.65(0.26,1.64)	0.3795
IGP27	ADHD	Weighted median	16	1.11(0.87,1.42)	0.4025
IGP28	ADHD	IVW	16	1.02(0.9,1.16)	0.7247
IGP28	ADHD	MR Egger	16	0.96(0.45,2.07)	0.9191
IGP28	ADHD	Weighted median	16	1.02(0.82,1.26)	0.8709
IGP29	ADHD	IVW	16	1.05(0.91,1.22)	0.4893
IGP29	ADHD	MR Egger	16	0.87(0.4,1.87)	0.7228
IGP29	ADHD	Weighted median	16	1.02(0.81,1.28)	0.8682
IGP30	ADHD	IVW	16	1.04(0.89,1.21)	0.6464
IGP30	ADHD	MR Egger	16	0.71(0.33,1.53)	0.3984
IGP30	ADHD	Weighted median	16	1.02(0.8,1.3)	0.8686
IGP31	ADHD	IVW	16	1.07(0.9,1.28)	0.4478
IGP31	ADHD	MR Egger	16	0.71(0.31,1.62)	0.4311
IGP31	ADHD	Weighted median	16	1.09(0.86,1.4)	0.4729
IGP32	ADHD	IVW	16	1.02(0.86,1.2)	0.8513
IGP32	ADHD	MR Egger	16	0.82(0.38,1.76)	0.6221
IGP32	ADHD	Weighted median	16	1.05(0.84,1.3)	0.6824
IGP33	ADHD	IVW	16	0.97(0.83,1.14)	0.7139
IGP33	ADHD	MR Egger	16	1.26(0.59,2.7)	0.5598
IGP33	ADHD	Weighted median	16	0.92(0.73,1.17)	0.5121
IGP34	ADHD	IVW	16	0.98(0.83,1.16)	0.8292
IGP34	ADHD	MR Egger	16	1.54(0.71,3.32)	0.291
IGP34	ADHD	Weighted median	16	0.98(0.77,1.24)	0.8619
IGP35	ADHD	IVW	16	1.02(0.88,1.19)	0.7588
IGP35	ADHD	MR Egger	16	0.98(0.46,2.1)	0.9581
IGP35	ADHD	Weighted median	16	0.98(0.78,1.23)	0.8866
IGP36	ADHD	IVW	16	1.09(0.93,1.28)	0.2788
IGP36	ADHD	MR Egger	16	1.06(0.49,2.29)	0.8794
IGP36	ADHD	Weighted median	16	1.1(0.87,1.39)	0.4355
IGP37	ADHD	IVW	16	1.12(0.95,1.31)	0.1841
IGP37	ADHD	MR Egger	16	1(0.46,2.15)	0.9913
IGP37	ADHD	Weighted median	16	1.18(0.94,1.49)	0.1605
IGP38	ADHD	IVW	16	1.1(0.94,1.3)	0.2338
IGP38	ADHD	MR Egger	16	1.01(0.47,2.18)	0.9795
IGP38	ADHD	Weighted median	16	1.18(0.94,1.47)	0.1601
IGP39	ADHD	IVW	16	1.03(0.89,1.2)	0.707
IGP39	ADHD	MR Egger	16	1.47(0.68,3.17)	0.3399
IGP39	ADHD	Weighted median	16	1.08(0.86,1.35)	0.5244
IGP40	ADHD	IVW	16	1.02(0.88,1.18)	0.7915
IGP40	ADHD	MR Egger	16	1.52(0.71,3.28)	0.3034
IGP40	ADHD	Weighted median	16	1.03(0.82,1.3)	0.7817
IGP41	ADHD	IVW	16	1.02(0.9,1.15)	0.7686
IGP41	ADHD	MR Egger	16	0.98(0.46,2.09)	0.9574
IGP41	ADHD	Weighted median	16	1(0.81,1.25)	0.9777
IGP42	ADHD	IVW	16	1(0.83,1.22)	0.9688
IGP42	ADHD	MR Egger	16	2.11(0.92,4.82)	0.0977
IGP42	ADHD	Weighted median	16	0.97(0.76,1.24)	0.8054
IGP43	ADHD	IVW	16	1.03(0.86,1.22)	0.7724
IGP43	ADHD	MR Egger	16	0.86(0.39,1.93)	0.7278
IGP43	ADHD	Weighted median	16	1.03(0.82,1.31)	0.7799
IGP44	ADHD	IVW	16	0.99(0.87,1.13)	0.9345
IGP44	ADHD	MR Egger	16	0.96(0.45,2.07)	0.9225
IGP44	ADHD	Weighted median	16	1.04(0.84,1.29)	0.6992
IGP45	ADHD	IVW	16	1.04(0.84,1.29)	0.6912
IGP45	ADHD	MR Egger	16	1.57(0.59,4.21)	0.3836
IGP45	ADHD	Weighted median	16	0.94(0.73,1.22)	0.6538
IGP46	ADHD	IVW	16	0.97(0.82,1.13)	0.6584
IGP46	ADHD	MR Egger	16	1.64(0.76,3.56)	0.2276
IGP46	ADHD	Weighted median	16	1.04(0.83,1.32)	0.717
IGP47	ADHD	IVW	16	0.91(0.76,1.08)	0.2707
IGP47	ADHD	MR Egger	16	0.9(0.39,2.05)	0.8056
IGP47	ADHD	Weighted median	16	0.92(0.73,1.17)	0.5083
IGP48	ADHD	IVW	16	0.89(0.75,1.04)	0.138
IGP48	ADHD	MR Egger	16	0.76(0.35,1.66)	0.5029
IGP48	ADHD	Weighted median	16	0.89(0.71,1.11)	0.2889
IGP49	ADHD	IVW	16	0.95(0.8,1.12)	0.5144
IGP49	ADHD	MR Egger	16	1.21(0.55,2.68)	0.6425
IGP49	ADHD	Weighted median	16	0.94(0.74,1.19)	0.6203
IGP50	ADHD	IVW	16	1.01(0.84,1.21)	0.9312
IGP50	ADHD	MR Egger	16	0.79(0.33,1.87)	0.5956
IGP50	ADHD	Weighted median	16	1.13(0.88,1.44)	0.34
IGP51	ADHD	IVW	16	1.03(0.91,1.17)	0.6512
IGP51	ADHD	MR Egger	16	1.46(0.67,3.17)	0.3549
IGP51	ADHD	Weighted median	16	1(0.8,1.26)	0.9658
IGP52	ADHD	IVW	16	0.95(0.81,1.13)	0.5792
IGP52	ADHD	MR Egger	16	1.67(0.77,3.6)	0.2123
IGP52	ADHD	Weighted median	16	0.96(0.77,1.21)	0.7342
IGP53	ADHD	IVW	16	1.04(0.87,1.25)	0.6353
IGP53	ADHD	MR Egger	16	0.92(0.39,2.15)	0.8424
IGP53	ADHD	Weighted median	16	1.06(0.83,1.35)	0.629
IGP54	ADHD	IVW	16	1.07(0.91,1.25)	0.4181
IGP54	ADHD	MR Egger	16	1.29(0.6,2.79)	0.5253
IGP54	ADHD	Weighted median	16	1.13(0.89,1.43)	0.3147
IGP55	ADHD	IVW	16	1.04(0.87,1.25)	0.6585
IGP55	ADHD	MR Egger	16	1.07(0.44,2.56)	0.8884
IGP55	ADHD	Weighted median	16	1.04(0.82,1.32)	0.7402
IGP56	ADHD	IVW	16	0.85(0.74,0.99)	0.0342
IGP56	ADHD	MR Egger	16	0.92(0.43,1.98)	0.8325
IGP56	ADHD	Weighted median	16	0.89(0.71,1.11)	0.2954
IGP57	ADHD	IVW	16	1.04(0.88,1.24)	0.6338
IGP57	ADHD	MR Egger	16	0.99(0.44,2.25)	0.9835
IGP57	ADHD	Weighted median	16	1.09(0.85,1.38)	0.509
IGP58	ADHD	IVW	16	1.01(0.87,1.17)	0.9217
IGP58	ADHD	MR Egger	16	0.53(0.24,1.15)	0.1296
IGP58	ADHD	Weighted median	16	0.9(0.71,1.15)	0.3945
IGP59	ADHD	IVW	16	1.01(0.84,1.21)	0.9287
IGP59	ADHD	MR Egger	16	0.48(0.22,1.03)	0.0811
IGP59	ADHD	Weighted median	16	1.02(0.81,1.28)	0.8875
IGP60	ADHD	IVW	16	1.01(0.86,1.18)	0.9159
IGP60	ADHD	MR Egger	16	0.6(0.28,1.3)	0.2169
IGP60	ADHD	Weighted median	16	0.96(0.76,1.21)	0.7133
IGP61	ADHD	IVW	16	1.01(0.89,1.15)	0.9001
IGP61	ADHD	MR Egger	16	0.6(0.28,1.29)	0.2119
IGP61	ADHD	Weighted median	16	1.07(0.86,1.33)	0.5573
IGP62	ADHD	IVW	16	0.98(0.81,1.19)	0.8586
IGP62	ADHD	MR Egger	16	0.56(0.24,1.29)	0.1922
IGP62	ADHD	Weighted median	16	1.01(0.79,1.3)	0.9328
IGP63	ADHD	IVW	16	0.97(0.79,1.18)	0.7482
IGP63	ADHD	MR Egger	16	0.49(0.2,1.2)	0.1404
IGP63	ADHD	Weighted median	16	0.87(0.67,1.12)	0.2711
IGP64	ADHD	IVW	16	0.98(0.82,1.18)	0.8466
IGP64	ADHD	MR Egger	16	0.74(0.31,1.76)	0.5071
IGP64	ADHD	Weighted median	16	1.01(0.79,1.29)	0.9587
IGP65	ADHD	IVW	16	0.97(0.82,1.15)	0.724
IGP65	ADHD	MR Egger	16	0.56(0.26,1.21)	0.165
IGP65	ADHD	Weighted median	16	0.93(0.74,1.17)	0.521
IGP66	ADHD	IVW	16	1.02(0.82,1.25)	0.8865
IGP66	ADHD	MR Egger	16	1.52(0.58,4.01)	0.4085
IGP66	ADHD	Weighted median	16	1(0.77,1.29)	0.9729
IGP67	ADHD	IVW	16	1.02(0.84,1.25)	0.8242
IGP67	ADHD	MR Egger	16	1.71(0.68,4.3)	0.277
IGP67	ADHD	Weighted median	16	1.07(0.83,1.39)	0.5921
IGP68	ADHD	IVW	16	1.01(0.83,1.23)	0.9067
IGP68	ADHD	MR Egger	16	1.17(0.46,2.93)	0.7499
IGP68	ADHD	Weighted median	16	1(0.79,1.27)	0.9877
IGP69	ADHD	IVW	16	1.06(0.86,1.31)	0.6016
IGP69	ADHD	MR Egger	16	1.33(0.49,3.58)	0.5819
IGP69	ADHD	Weighted median	16	1.05(0.82,1.35)	0.7042
IGP70	ADHD	IVW	16	1.02(0.83,1.25)	0.8802
IGP70	ADHD	MR Egger	16	1.58(0.61,4.1)	0.365
IGP70	ADHD	Weighted median	16	1.04(0.81,1.32)	0.7686
IGP71	ADHD	IVW	16	1.02(0.83,1.25)	0.8779
IGP71	ADHD	MR Egger	16	1.6(0.62,4.15)	0.3491
IGP71	ADHD	Weighted median	16	1.04(0.81,1.33)	0.7792
IGP72	ADHD	IVW	16	0.99(0.8,1.21)	0.8945
IGP72	ADHD	MR Egger	16	0.59(0.23,1.5)	0.2876
IGP72	ADHD	Weighted median	16	1(0.78,1.29)	0.9965
IGP73	ADHD	IVW	16	0.96(0.81,1.13)	0.605
IGP73	ADHD	MR Egger	16	1.7(0.79,3.67)	0.1965
IGP73	ADHD	Weighted median	16	0.98(0.77,1.24)	0.8437
IGP74	ADHD	IVW	16	1.06(0.86,1.3)	0.6107
IGP74	ADHD	MR Egger	16	1.42(0.54,3.73)	0.4882
IGP74	ADHD	Weighted median	16	1.08(0.83,1.4)	0.5723
IGP75	ADHD	IVW	16	1.05(0.86,1.3)	0.6182
IGP75	ADHD	MR Egger	16	1.43(0.54,3.81)	0.4844
IGP75	ADHD	Weighted median	16	1.08(0.84,1.39)	0.5652
IGP76	ADHD	IVW	16	0.98(0.79,1.21)	0.8379
IGP76	ADHD	MR Egger	16	0.61(0.23,1.6)	0.3352
IGP76	ADHD	Weighted median	16	1(0.77,1.29)	0.9932
IGP77	ADHD	IVW	16	0.95(0.79,1.14)	0.5878
IGP77	ADHD	MR Egger	16	1.61(0.71,3.64)	0.2761
IGP77	ADHD	Weighted median	16	0.97(0.76,1.23)	0.7995

## Sheet: Table S6
Table S6. The Cochran Test of heterogeneity for IgG N-glycosylation traits on psychiatric disorders.
outcome	exposure	method	Q	Q_df	P
SCZ	IGP2	MR Egger	5.34209	2	0.0691799
SCZ	IGP2	Inverse variance weighted	7.43223	3	0.0593255
SCZ	IGP5	MR Egger	7.66242	3	0.0535289
SCZ	IGP5	Inverse variance weighted	10.9538	4	0.0270879
SCZ	IGP6	MR Egger	3.96041	3	0.265771
SCZ	IGP6	Inverse variance weighted	13.2328	4	0.0101925
SCZ	IGP7	MR Egger	0.603545	2	0.739506
SCZ	IGP7	Inverse variance weighted	0.990366	3	0.803583
SCZ	IGP8	MR Egger	2.4312	1	0.118942
SCZ	IGP8	Inverse variance weighted	7.44572	2	0.0241648
SCZ	IGP9	MR Egger	4.66366	3	0.198149
SCZ	IGP9	Inverse variance weighted	8.41966	4	0.0773603
SCZ	IGP10	MR Egger	2.29658	1	0.129659
SCZ	IGP10	Inverse variance weighted	2.29713	2	0.317092
SCZ	IGP11	Inverse variance weighted	4.15595	1	0.0414884
SCZ	IGP12	MR Egger	1.86466	1	0.172088
SCZ	IGP12	Inverse variance weighted	2.69203	2	0.260276
SCZ	IGP13	MR Egger	1.57799	2	0.454301
SCZ	IGP13	Inverse variance weighted	2.07053	3	0.557898
SCZ	IGP14	MR Egger	4.96993	4	0.290396
SCZ	IGP14	Inverse variance weighted	9.60167	5	0.0873412
SCZ	IGP15	MR Egger	4.58748	2	0.100888
SCZ	IGP15	Inverse variance weighted	5.74284	3	0.124815
SCZ	IGP17	MR Egger	5.84782	2	0.0537233
SCZ	IGP17	Inverse variance weighted	7.40588	3	0.0600268
SCZ	IGP21	MR Egger	0.223969	1	0.636032
SCZ	IGP21	Inverse variance weighted	3.91075	2	0.141511
SCZ	IGP22	MR Egger	2.19113	1	0.138808
SCZ	IGP22	Inverse variance weighted	12.37	2	0.00206011
SCZ	IGP24	MR Egger	7.16793	3	0.0667337
SCZ	IGP24	Inverse variance weighted	7.17122	4	0.127112
SCZ	IGP26	MR Egger	7.24606	2	0.0267016
SCZ	IGP26	Inverse variance weighted	7.28135	3	0.0634508
SCZ	IGP28	MR Egger	7.96551	3	0.0467298
SCZ	IGP28	Inverse variance weighted	8.00007	4	0.0915758
SCZ	IGP29	MR Egger	4.66713	3	0.197859
SCZ	IGP29	Inverse variance weighted	4.67071	4	0.322783
SCZ	IGP30	MR Egger	2.62515	2	0.269126
SCZ	IGP30	Inverse variance weighted	3.52472	3	0.31757
SCZ	IGP31	MR Egger	0.266514	1	0.60568
SCZ	IGP31	Inverse variance weighted	5.27582	2	0.0715105
SCZ	IGP32	MR Egger	1.20005	1	0.273311
SCZ	IGP32	Inverse variance weighted	6.14061	2	0.0464071
SCZ	IGP34	MR Egger	0.230145	1	0.631417
SCZ	IGP34	Inverse variance weighted	0.447546	2	0.799497
SCZ	IGP35	MR Egger	5.5155	3	0.137715
SCZ	IGP35	Inverse variance weighted	10.8869	4	0.0278647
SCZ	IGP36	MR Egger	0.0686843	1	0.793262
SCZ	IGP36	Inverse variance weighted	0.375053	2	0.829007
SCZ	IGP37	MR Egger	1.32324	1	0.250011
SCZ	IGP37	Inverse variance weighted	1.58722	2	0.452208
SCZ	IGP38	MR Egger	1.2938	1	0.255348
SCZ	IGP38	Inverse variance weighted	1.57515	2	0.454947
SCZ	IGP39	MR Egger	9.77445	4	0.0444033
SCZ	IGP39	Inverse variance weighted	13.2918	5	0.0207925
SCZ	IGP40	MR Egger	10.273	4	0.0360724
SCZ	IGP40	Inverse variance weighted	13.3991	5	0.0199128
SCZ	IGP42	MR Egger	4.99101	2	0.0824549
SCZ	IGP42	Inverse variance weighted	7.39288	3	0.0603756
SCZ	IGP45	MR Egger	13.1431	4	0.0105973
SCZ	IGP45	Inverse variance weighted	13.155	5	0.0219684
SCZ	IGP46	MR Egger	3.5849	3	0.309917
SCZ	IGP46	Inverse variance weighted	13.2293	4	0.0102079
SCZ	IGP47	MR Egger	1.30137	2	0.521688
SCZ	IGP47	Inverse variance weighted	1.40504	3	0.704354
SCZ	IGP49	MR Egger	4.93547	4	0.293983
SCZ	IGP49	Inverse variance weighted	11.0816	5	0.0497853
SCZ	IGP50	MR Egger	2.23486	1	0.134929
SCZ	IGP50	Inverse variance weighted	2.23684	2	0.326796
SCZ	IGP51	Inverse variance weighted	4.18394	1	0.0408088
SCZ	IGP52	MR Egger	3.74943	2	0.153399
SCZ	IGP52	Inverse variance weighted	5.94496	3	0.114319
SCZ	IGP53	MR Egger	0.522228	2	0.770193
SCZ	IGP53	Inverse variance weighted	1.61877	3	0.655142
SCZ	IGP54	MR Egger	6.7841	3	0.0791072
SCZ	IGP54	Inverse variance weighted	7.85221	4	0.0971443
SCZ	IGP55	MR Egger	0.39096	2	0.82244
SCZ	IGP55	Inverse variance weighted	0.919822	3	0.820642
SCZ	IGP57	MR Egger	0.0790056	1	0.77865
SCZ	IGP57	Inverse variance weighted	0.227778	2	0.892357
SCZ	IGP58	MR Egger	3.17286	2	0.204655
SCZ	IGP58	Inverse variance weighted	7.18208	3	0.0663151
SCZ	IGP59	MR Egger	4.61468	3	0.202286
SCZ	IGP59	Inverse variance weighted	9.17899	4	0.0567781
SCZ	IGP60	MR Egger	3.95371	3	0.266506
SCZ	IGP60	Inverse variance weighted	13.228	4	0.0102138
SCZ	IGP62	MR Egger	4.59741	3	0.203764
SCZ	IGP62	Inverse variance weighted	4.61917	4	0.32865
SCZ	IGP63	MR Egger	6.46678	5	0.26341
SCZ	IGP63	Inverse variance weighted	6.8321	6	0.336654
SCZ	IGP64	MR Egger	3.83291	5	0.573715
SCZ	IGP64	Inverse variance weighted	7.08297	6	0.313242
SCZ	IGP65	MR Egger	10.8087	4	0.0288006
SCZ	IGP65	Inverse variance weighted	12.9358	5	0.0239883
SCZ	IGP66	MR Egger	2.13684	4	0.710607
SCZ	IGP66	Inverse variance weighted	3.43997	5	0.63249
SCZ	IGP67	MR Egger	2.00903	3	0.570534
SCZ	IGP67	Inverse variance weighted	2.42697	4	0.657759
SCZ	IGP68	MR Egger	5.73436	6	0.453595
SCZ	IGP68	Inverse variance weighted	9.36527	7	0.227484
SCZ	IGP69	MR Egger	17.6511	6	0.00716589
SCZ	IGP69	Inverse variance weighted	18.2205	7	0.0110138
SCZ	IGP70	MR Egger	2.28732	4	0.683079
SCZ	IGP70	Inverse variance weighted	3.60718	5	0.607235
SCZ	IGP71	MR Egger	2.27658	4	0.685037
SCZ	IGP71	Inverse variance weighted	3.58658	5	0.61033
SCZ	IGP72	MR Egger	9.3041	5	0.0975322
SCZ	IGP72	Inverse variance weighted	14.0848	6	0.0287031
SCZ	IGP73	MR Egger	3.42968	2	0.179993
SCZ	IGP73	Inverse variance weighted	5.94511	3	0.114311
SCZ	IGP74	MR Egger	18.1205	6	0.00593811
SCZ	IGP74	Inverse variance weighted	18.3841	7	0.0103521
SCZ	IGP75	MR Egger	18.1265	6	0.00592363
SCZ	IGP75	Inverse variance weighted	18.384	7	0.0103527
SCZ	IGP76	MR Egger	17.797	6	0.00676008
SCZ	IGP76	Inverse variance weighted	17.807	7	0.0128717
SCZ	IGP77	MR Egger	3.26336	2	0.195601
SCZ	IGP77	Inverse variance weighted	4.74307	3	0.191607
MDD	IGP2	MR Egger	1.93119	2	0.380756
MDD	IGP2	Inverse variance weighted	1.96806	3	0.579062
MDD	IGP5	MR Egger	8.27671	4	0.0819518
MDD	IGP5	Inverse variance weighted	8.83602	5	0.115786
MDD	IGP6	MR Egger	2.49115	3	0.476893
MDD	IGP6	Inverse variance weighted	6.03763	4	0.196355
MDD	IGP7	MR Egger	0.611029	2	0.736744
MDD	IGP7	Inverse variance weighted	0.823637	3	0.843805
MDD	IGP8	MR Egger	0.254166	1	0.614157
MDD	IGP8	Inverse variance weighted	5.77757	2	0.0556438
MDD	IGP9	MR Egger	3.65898	4	0.45412
MDD	IGP9	Inverse variance weighted	3.83865	5	0.572872
MDD	IGP10	MR Egger	1.36842	1	0.242084
MDD	IGP10	Inverse variance weighted	1.83151	2	0.400215
MDD	IGP11	MR Egger	1.22431	1	0.268517
MDD	IGP11	Inverse variance weighted	1.66719	2	0.434484
MDD	IGP12	MR Egger	1.07492	1	0.299837
MDD	IGP12	Inverse variance weighted	1.13185	2	0.567835
MDD	IGP13	MR Egger	0.25747	2	0.879207
MDD	IGP13	Inverse variance weighted	0.818203	3	0.845108
MDD	IGP14	MR Egger	3.57875	5	0.611506
MDD	IGP14	Inverse variance weighted	3.69897	6	0.717337
MDD	IGP15	MR Egger	2.19225	3	0.533476
MDD	IGP15	Inverse variance weighted	11.2784	4	0.0236066
MDD	IGP17	MR Egger	0.033988	2	0.98315
MDD	IGP17	Inverse variance weighted	0.144187	3	0.986052
MDD	IGP21	MR Egger	0.501658	1	0.478773
MDD	IGP21	Inverse variance weighted	2.28164	2	0.319557
MDD	IGP22	MR Egger	0.0165396	1	0.897669
MDD	IGP22	Inverse variance weighted	0.365251	2	0.83308
MDD	IGP24	MR Egger	4.90561	4	0.29712
MDD	IGP24	Inverse variance weighted	4.95928	5	0.42087
MDD	IGP26	MR Egger	0.0178549	2	0.991112
MDD	IGP26	Inverse variance weighted	0.126553	3	0.988471
MDD	IGP28	MR Egger	12.8704	5	0.0246239
MDD	IGP28	Inverse variance weighted	15.3006	6	0.0180432
MDD	IGP29	MR Egger	3.86687	4	0.424323
MDD	IGP29	Inverse variance weighted	4.30223	5	0.506773
MDD	IGP30	MR Egger	2.36243	2	0.306905
MDD	IGP30	Inverse variance weighted	2.45724	3	0.483069
MDD	IGP31	MR Egger	0.00246369	1	0.960413
MDD	IGP31	Inverse variance weighted	0.379436	2	0.827192
MDD	IGP32	MR Egger	1.14133	1	0.285371
MDD	IGP32	Inverse variance weighted	6.23834	2	0.0441937
MDD	IGP34	MR Egger	0.178929	1	0.672295
MDD	IGP34	Inverse variance weighted	1.59485	2	0.450488
MDD	IGP35	MR Egger	11.8189	5	0.0373551
MDD	IGP35	Inverse variance weighted	12.1056	6	0.0596539
MDD	IGP36	MR Egger	0.852767	2	0.652866
MDD	IGP36	Inverse variance weighted	1.28195	3	0.733424
MDD	IGP37	MR Egger	0.192019	2	0.908455
MDD	IGP37	Inverse variance weighted	1.6891	3	0.639359
MDD	IGP38	MR Egger	0.211412	2	0.899689
MDD	IGP38	Inverse variance weighted	1.68667	3	0.639902
MDD	IGP39	MR Egger	5.46969	5	0.361281
MDD	IGP39	Inverse variance weighted	5.46979	6	0.485116
MDD	IGP40	MR Egger	5.44222	5	0.364323
MDD	IGP40	Inverse variance weighted	5.44243	6	0.488442
MDD	IGP42	MR Egger	1.82489	2	0.401541
MDD	IGP42	Inverse variance weighted	1.8943	3	0.594632
MDD	IGP45	MR Egger	7.995	4	0.0917616
MDD	IGP45	Inverse variance weighted	8.59978	5	0.126133
MDD	IGP46	MR Egger	2.26723	3	0.518827
MDD	IGP46	Inverse variance weighted	5.98828	4	0.200026
MDD	IGP47	MR Egger	3.91944	2	0.140898
MDD	IGP47	Inverse variance weighted	3.98086	3	0.263538
MDD	IGP49	MR Egger	3.68475	4	0.450348
MDD	IGP49	Inverse variance weighted	3.72971	5	0.588949
MDD	IGP50	MR Egger	1.331	1	0.248627
MDD	IGP50	Inverse variance weighted	1.82375	2	0.40177
MDD	IGP51	MR Egger	1.28938	1	0.256163
MDD	IGP51	Inverse variance weighted	1.68785	2	0.43002
MDD	IGP52	MR Egger	2.15047	2	0.341217
MDD	IGP52	Inverse variance weighted	2.35256	3	0.502527
MDD	IGP53	MR Egger	0.630239	2	0.729702
MDD	IGP53	Inverse variance weighted	0.684406	3	0.876866
MDD	IGP54	MR Egger	1.60735	3	0.657724
MDD	IGP54	Inverse variance weighted	1.87912	4	0.75798
MDD	IGP55	MR Egger	0.522337	2	0.770151
MDD	IGP55	Inverse variance weighted	4.72121	3	0.193387
MDD	IGP57	MR Egger	0.583558	1	0.444921
MDD	IGP57	Inverse variance weighted	0.585707	2	0.746131
MDD	IGP58	MR Egger	0.830202	2	0.660274
MDD	IGP58	Inverse variance weighted	1.3514	3	0.716965
MDD	IGP59	MR Egger	1.87805	3	0.598098
MDD	IGP59	Inverse variance weighted	4.30078	4	0.366828
MDD	IGP60	MR Egger	2.90643	3	0.406279
MDD	IGP60	Inverse variance weighted	6.06269	4	0.194515
MDD	IGP62	MR Egger	1.43106	4	0.838779
MDD	IGP62	Inverse variance weighted	5.84651	5	0.321442
MDD	IGP63	MR Egger	2.53817	6	0.864171
MDD	IGP63	Inverse variance weighted	6.91144	7	0.438159
MDD	IGP64	MR Egger	4.95065	6	0.550158
MDD	IGP64	Inverse variance weighted	5.05385	7	0.653391
MDD	IGP65	MR Egger	2.98005	4	0.56117
MDD	IGP65	Inverse variance weighted	2.988	5	0.701836
MDD	IGP66	MR Egger	4.59001	5	0.467931
MDD	IGP66	Inverse variance weighted	5.15514	6	0.524074
MDD	IGP67	MR Egger	0.285269	4	0.990745
MDD	IGP67	Inverse variance weighted	4.15478	5	0.527354
MDD	IGP68	MR Egger	4.82535	6	0.566401
MDD	IGP68	Inverse variance weighted	5.28508	7	0.625217
MDD	IGP69	MR Egger	2.81943	6	0.831146
MDD	IGP69	Inverse variance weighted	4.96289	7	0.664492
MDD	IGP70	MR Egger	4.7198	5	0.451023
MDD	IGP70	Inverse variance weighted	5.15577	6	0.523996
MDD	IGP71	MR Egger	4.70437	5	0.453013
MDD	IGP71	Inverse variance weighted	5.15596	6	0.523971
MDD	IGP72	MR Egger	4.88088	5	0.43059
MDD	IGP72	Inverse variance weighted	4.92845	6	0.553023
MDD	IGP73	MR Egger	2.0996	2	0.350007
MDD	IGP73	Inverse variance weighted	2.36999	3	0.499245
MDD	IGP74	MR Egger	3.01698	6	0.806712
MDD	IGP74	Inverse variance weighted	4.96339	7	0.664431
MDD	IGP75	MR Egger	2.9949	6	0.809487
MDD	IGP75	Inverse variance weighted	4.96364	7	0.664401
MDD	IGP76	MR Egger	2.47549	6	0.871201
MDD	IGP76	Inverse variance weighted	4.6223	7	0.705944
MDD	IGP77	MR Egger	0.457888	3	0.928041
MDD	IGP77	Inverse variance weighted	1.84955	4	0.763405
BIP	IGP2	MR Egger	2.32986	2	0.311944
BIP	IGP2	Inverse variance weighted	2.33005	3	0.506788
BIP	IGP5	MR Egger	4.11299	3	0.249519
BIP	IGP5	Inverse variance weighted	4.56633	4	0.334754
BIP	IGP6	MR Egger	4.39608	3	0.221749
BIP	IGP6	Inverse variance weighted	4.98058	4	0.289296
BIP	IGP7	MR Egger	0.162996	2	0.921734
BIP	IGP7	Inverse variance weighted	0.197495	3	0.977993
BIP	IGP8	MR Egger	0.259547	1	0.610432
BIP	IGP8	Inverse variance weighted	4.25057	2	0.119399
BIP	IGP9	MR Egger	2.7994	3	0.423599
BIP	IGP9	Inverse variance weighted	3.33196	4	0.503885
BIP	IGP10	MR Egger	0.0375374	1	0.846375
BIP	IGP10	Inverse variance weighted	1.36741	2	0.504744
BIP	IGP11	Inverse variance weighted	0.356173	1	0.550639
BIP	IGP12	MR Egger	0.0155699	1	0.900698
BIP	IGP12	Inverse variance weighted	1.30112	2	0.521752
BIP	IGP13	MR Egger	1.82964	2	0.400588
BIP	IGP13	Inverse variance weighted	1.93678	3	0.585632
BIP	IGP14	MR Egger	4.12589	4	0.389237
BIP	IGP14	Inverse variance weighted	4.20666	5	0.520062
BIP	IGP15	MR Egger	0.233515	2	0.889801
BIP	IGP15	Inverse variance weighted	11.1708	3	0.0108371
BIP	IGP17	MR Egger	1.76001	2	0.414781
BIP	IGP17	Inverse variance weighted	4.8823	3	0.180621
BIP	IGP21	MR Egger	0.723743	1	0.394919
BIP	IGP21	Inverse variance weighted	0.829975	2	0.660348
BIP	IGP22	MR Egger	1.0494	1	0.305645
BIP	IGP22	Inverse variance weighted	1.5768	2	0.454572
BIP	IGP24	MR Egger	11.0782	3	0.0113103
BIP	IGP24	Inverse variance weighted	11.8581	4	0.0184379
BIP	IGP26	MR Egger	3.24706	2	0.197201
BIP	IGP26	Inverse variance weighted	4.87717	3	0.181015
BIP	IGP28	MR Egger	12.0857	3	0.00709528
BIP	IGP28	Inverse variance weighted	14.8901	4	0.00493474
BIP	IGP29	MR Egger	13.7495	3	0.00326678
BIP	IGP29	Inverse variance weighted	13.848	4	0.00779621
BIP	IGP30	MR Egger	0.333519	2	0.846403
BIP	IGP30	Inverse variance weighted	0.609767	3	0.894193
BIP	IGP31	MR Egger	0.0531228	1	0.817716
BIP	IGP31	Inverse variance weighted	2.2566	2	0.323583
BIP	IGP32	MR Egger	0.763408	1	0.382264
BIP	IGP32	Inverse variance weighted	1.30901	2	0.519699
BIP	IGP34	MR Egger	1.85385	1	0.173336
BIP	IGP34	Inverse variance weighted	2.65968	2	0.264519
BIP	IGP35	MR Egger	3.02956	3	0.38709
BIP	IGP35	Inverse variance weighted	9.83435	4	0.0433124
BIP	IGP36	MR Egger	0.0296257	1	0.863342
BIP	IGP36	Inverse variance weighted	5.42516	2	0.0663654
BIP	IGP37	MR Egger	0.110041	1	0.740098
BIP	IGP37	Inverse variance weighted	7.67056	2	0.0215953
BIP	IGP38	MR Egger	0.0869311	1	0.768116
BIP	IGP38	Inverse variance weighted	7.69166	2	0.0213686
BIP	IGP39	MR Egger	7.9784	4	0.0923727
BIP	IGP39	Inverse variance weighted	8.76361	5	0.118873
BIP	IGP40	MR Egger	8.00773	4	0.0912953
BIP	IGP40	Inverse variance weighted	8.63124	5	0.124708
BIP	IGP42	MR Egger	2.40736	2	0.300089
BIP	IGP42	Inverse variance weighted	2.4162	3	0.490627
BIP	IGP45	MR Egger	5.2106	4	0.266363
BIP	IGP45	Inverse variance weighted	5.21174	5	0.390589
BIP	IGP46	MR Egger	4.65687	3	0.198717
BIP	IGP46	Inverse variance weighted	5.07425	4	0.279764
BIP	IGP47	MR Egger	0.710968	2	0.700834
BIP	IGP47	Inverse variance weighted	1.26011	3	0.738627
BIP	IGP49	MR Egger	4.11483	4	0.390689
BIP	IGP49	Inverse variance weighted	4.12934	5	0.530949
BIP	IGP50	MR Egger	0.0289391	1	0.86492
BIP	IGP50	Inverse variance weighted	1.36468	2	0.505433
BIP	IGP51	Inverse variance weighted	0.356224	1	0.550611
BIP	IGP52	MR Egger	1.67422	2	0.432959
BIP	IGP52	Inverse variance weighted	2.00404	3	0.571569
BIP	IGP53	MR Egger	1.03761	2	0.595232
BIP	IGP53	Inverse variance weighted	1.67408	3	0.642712
BIP	IGP54	MR Egger	3.51812	3	0.318419
BIP	IGP54	Inverse variance weighted	3.64251	4	0.456542
BIP	IGP55	MR Egger	1.3609	2	0.506388
BIP	IGP55	Inverse variance weighted	1.74469	3	0.627045
BIP	IGP57	MR Egger	0.118889	1	0.730243
BIP	IGP57	Inverse variance weighted	1.70361	2	0.426644
BIP	IGP58	MR Egger	2.44704	2	0.294192
BIP	IGP58	Inverse variance weighted	2.95416	3	0.398748
BIP	IGP59	MR Egger	4.13755	3	0.246989
BIP	IGP59	Inverse variance weighted	4.81399	4	0.306921
BIP	IGP60	MR Egger	4.55275	3	0.207633
BIP	IGP60	Inverse variance weighted	5.01807	4	0.285448
BIP	IGP62	MR Egger	1.56605	3	0.667112
BIP	IGP62	Inverse variance weighted	2.61613	4	0.623968
BIP	IGP63	MR Egger	5.91725	5	0.314355
BIP	IGP63	Inverse variance weighted	7.8946	6	0.245928
BIP	IGP64	MR Egger	5.11759	5	0.401698
BIP	IGP64	Inverse variance weighted	6.3938	6	0.380551
BIP	IGP65	MR Egger	4.32792	4	0.363442
BIP	IGP65	Inverse variance weighted	5.29722	5	0.380694
BIP	IGP66	MR Egger	1.62873	4	0.80362
BIP	IGP66	Inverse variance weighted	5.2679	5	0.384067
BIP	IGP67	MR Egger	0.662084	3	0.882084
BIP	IGP67	Inverse variance weighted	4.5803	4	0.333132
BIP	IGP68	MR Egger	4.85769	6	0.562191
BIP	IGP68	Inverse variance weighted	6.5638	7	0.475662
BIP	IGP69	MR Egger	10.0676	6	0.121833
BIP	IGP69	Inverse variance weighted	13.0528	7	0.0708328
BIP	IGP70	MR Egger	1.67278	4	0.795656
BIP	IGP70	Inverse variance weighted	5.24173	5	0.387097
BIP	IGP71	MR Egger	1.65782	4	0.798365
BIP	IGP71	Inverse variance weighted	5.24735	5	0.386445
BIP	IGP72	MR Egger	9.32855	5	0.0966553
BIP	IGP72	Inverse variance weighted	9.67585	6	0.138983
BIP	IGP73	MR Egger	1.67262	2	0.433306
BIP	IGP73	Inverse variance weighted	1.99589	3	0.57326
BIP	IGP74	MR Egger	9.35801	6	0.154422
BIP	IGP74	Inverse variance weighted	13.0695	7	0.0704327
BIP	IGP75	MR Egger	9.28153	6	0.158353
BIP	IGP75	Inverse variance weighted	13.0535	7	0.0708146
BIP	IGP76	MR Egger	7.22105	6	0.300888
BIP	IGP76	Inverse variance weighted	12.8293	7	0.0763788
BIP	IGP77	MR Egger	0.788215	2	0.674282
BIP	IGP77	Inverse variance weighted	1.2803	3	0.733817
PTSD	IGP2	MR Egger	2.70402	2	0.25872
PTSD	IGP2	Inverse variance weighted	4.14329	3	0.246402
PTSD	IGP5	MR Egger	0.195115	3	0.978374
PTSD	IGP5	Inverse variance weighted	2.01483	4	0.733032
PTSD	IGP6	MR Egger	7.25338	3	0.0642456
PTSD	IGP6	Inverse variance weighted	7.45733	4	0.113605
PTSD	IGP7	MR Egger	0.192566	2	0.908207
PTSD	IGP7	Inverse variance weighted	1.98727	3	0.575052
PTSD	IGP8	MR Egger	0.494627	1	0.48187
PTSD	IGP8	Inverse variance weighted	0.645166	2	0.724276
PTSD	IGP9	MR Egger	0.174816	3	0.981549
PTSD	IGP9	Inverse variance weighted	1.17179	4	0.882721
PTSD	IGP10	MR Egger	0.15457	1	0.694205
PTSD	IGP10	Inverse variance weighted	0.464799	2	0.792629
PTSD	IGP11	Inverse variance weighted	0.272186	1	0.601869
PTSD	IGP12	MR Egger	0.0404073	1	0.840686
PTSD	IGP12	Inverse variance weighted	1.13508	2	0.566919
PTSD	IGP13	MR Egger	0.338422	2	0.844331
PTSD	IGP13	Inverse variance weighted	0.510735	3	0.916527
PTSD	IGP14	MR Egger	1.32191	4	0.857647
PTSD	IGP14	Inverse variance weighted	1.32828	5	0.931995
PTSD	IGP15	MR Egger	0.0120976	2	0.993969
PTSD	IGP15	Inverse variance weighted	1.93977	3	0.585002
PTSD	IGP17	MR Egger	0.112595	2	0.945258
PTSD	IGP17	Inverse variance weighted	1.15211	3	0.764512
PTSD	IGP21	MR Egger	0.186505	1	0.665841
PTSD	IGP21	Inverse variance weighted	0.187021	2	0.910729
PTSD	IGP22	MR Egger	0.000197547	1	0.988786
PTSD	IGP22	Inverse variance weighted	0.0923074	2	0.954895
PTSD	IGP24	MR Egger	2.92853	3	0.402776
PTSD	IGP24	Inverse variance weighted	2.92894	4	0.569786
PTSD	IGP26	MR Egger	0.0441661	2	0.978159
PTSD	IGP26	Inverse variance weighted	1.16284	3	0.761931
PTSD	IGP28	MR Egger	3.98905	3	0.262649
PTSD	IGP28	Inverse variance weighted	4.18817	4	0.381138
PTSD	IGP29	MR Egger	6.11252	3	0.106262
PTSD	IGP29	Inverse variance weighted	6.3337	4	0.175575
PTSD	IGP30	MR Egger	0.0968398	2	0.952734
PTSD	IGP30	Inverse variance weighted	1.51931	3	0.677822
PTSD	IGP31	MR Egger	0.563261	1	0.45295
PTSD	IGP31	Inverse variance weighted	0.686736	2	0.709377
PTSD	IGP32	MR Egger	0.0409867	1	0.839564
PTSD	IGP32	Inverse variance weighted	0.150898	2	0.927327
PTSD	IGP34	MR Egger	0.0766985	1	0.781822
PTSD	IGP34	Inverse variance weighted	0.143019	2	0.930988
PTSD	IGP35	MR Egger	0.736554	3	0.864574
PTSD	IGP35	Inverse variance weighted	2.10411	4	0.716617
PTSD	IGP36	MR Egger	0.0999952	1	0.751835
PTSD	IGP36	Inverse variance weighted	0.553042	2	0.758418
PTSD	IGP37	MR Egger	0.00104727	1	0.974184
PTSD	IGP37	Inverse variance weighted	0.830791	2	0.660079
PTSD	IGP38	MR Egger	0.00161295	1	0.967964
PTSD	IGP38	Inverse variance weighted	0.83492	2	0.658718
PTSD	IGP39	MR Egger	3.16783	4	0.530143
PTSD	IGP39	Inverse variance weighted	3.43825	5	0.632751
PTSD	IGP40	MR Egger	3.13473	4	0.535537
PTSD	IGP40	Inverse variance weighted	3.43471	5	0.633288
PTSD	IGP42	MR Egger	2.87739	2	0.237238
PTSD	IGP42	Inverse variance weighted	4.14462	3	0.246266
PTSD	IGP45	MR Egger	0.0476232	4	0.999721
PTSD	IGP45	Inverse variance weighted	3.96059	5	0.555104
PTSD	IGP46	MR Egger	7.20425	3	0.065665
PTSD	IGP46	Inverse variance weighted	7.47311	4	0.112901
PTSD	IGP47	MR Egger	2.08778	2	0.352083
PTSD	IGP47	Inverse variance weighted	3.64139	3	0.302883
PTSD	IGP49	MR Egger	2.15973	4	0.706409
PTSD	IGP49	Inverse variance weighted	2.24864	5	0.81378
PTSD	IGP50	MR Egger	0.145846	1	0.702537
PTSD	IGP50	Inverse variance weighted	0.464361	2	0.792803
PTSD	IGP51	Inverse variance weighted	0.266855	1	0.605449
PTSD	IGP52	MR Egger	1.88292	2	0.390057
PTSD	IGP52	Inverse variance weighted	1.88308	3	0.597026
PTSD	IGP53	MR Egger	0.525462	2	0.768949
PTSD	IGP53	Inverse variance weighted	0.549245	3	0.907947
PTSD	IGP54	MR Egger	0.969649	3	0.808595
PTSD	IGP54	Inverse variance weighted	1.19464	4	0.878981
PTSD	IGP55	MR Egger	0.626522	2	0.731059
PTSD	IGP55	Inverse variance weighted	1.07641	3	0.782772
PTSD	IGP57	MR Egger	0.409517	1	0.522215
PTSD	IGP57	Inverse variance weighted	0.516565	2	0.772377
PTSD	IGP58	MR Egger	4.43412	2	0.108929
PTSD	IGP58	Inverse variance weighted	4.85636	3	0.182622
PTSD	IGP59	MR Egger	4.09834	3	0.25104
PTSD	IGP59	Inverse variance weighted	4.91147	4	0.296503
PTSD	IGP60	MR Egger	7.29959	3	0.0629379
PTSD	IGP60	Inverse variance weighted	7.44133	4	0.114324
PTSD	IGP62	MR Egger	0.18999	3	0.979189
PTSD	IGP62	Inverse variance weighted	1.73729	4	0.783933
PTSD	IGP63	MR Egger	1.95864	5	0.854838
PTSD	IGP63	Inverse variance weighted	2.6536	6	0.850897
PTSD	IGP64	MR Egger	4.67378	5	0.456974
PTSD	IGP64	Inverse variance weighted	4.77135	6	0.573456
PTSD	IGP65	MR Egger	1.34676	4	0.853393
PTSD	IGP65	Inverse variance weighted	1.36637	5	0.927957
PTSD	IGP66	MR Egger	3.84146	4	0.427887
PTSD	IGP66	Inverse variance weighted	3.88525	5	0.566053
PTSD	IGP67	MR Egger	0.833094	3	0.841536
PTSD	IGP67	Inverse variance weighted	1.27164	4	0.866168
PTSD	IGP68	MR Egger	5.15329	6	0.524308
PTSD	IGP68	Inverse variance weighted	5.19213	7	0.636529
PTSD	IGP69	MR Egger	4.77106	6	0.573494
PTSD	IGP69	Inverse variance weighted	5.1133	7	0.646139
PTSD	IGP70	MR Egger	3.85151	4	0.426474
PTSD	IGP70	Inverse variance weighted	3.88584	5	0.565967
PTSD	IGP71	MR Egger	3.85032	4	0.426641
PTSD	IGP71	Inverse variance weighted	3.88578	5	0.565975
PTSD	IGP72	MR Egger	3.43388	5	0.633416
PTSD	IGP72	Inverse variance weighted	4.77593	6	0.572856
PTSD	IGP73	MR Egger	1.8834	2	0.389965
PTSD	IGP73	Inverse variance weighted	1.88429	3	0.596767
PTSD	IGP74	MR Egger	4.96508	6	0.548299
PTSD	IGP74	Inverse variance weighted	5.17452	7	0.638675
PTSD	IGP75	MR Egger	4.9723	6	0.547371
PTSD	IGP75	Inverse variance weighted	5.1751	7	0.638604
PTSD	IGP76	MR Egger	4.97706	6	0.546759
PTSD	IGP76	Inverse variance weighted	5.05302	7	0.653493
PTSD	IGP77	MR Egger	0.653869	2	0.721131
PTSD	IGP77	Inverse variance weighted	0.938563	3	0.816113
ADHD	IGP2	MR Egger	0.326187	2	0.849512
ADHD	IGP2	Inverse variance weighted	1.64613	3	0.648976
ADHD	IGP5	MR Egger	1.29122	3	0.731218
ADHD	IGP5	Inverse variance weighted	1.70451	4	0.789898
ADHD	IGP6	MR Egger	0.255243	3	0.968214
ADHD	IGP6	Inverse variance weighted	1.82157	4	0.768534
ADHD	IGP7	Inverse variance weighted	0.219479	1	0.639437
ADHD	IGP8	Inverse variance weighted	0.109762	1	0.740415
ADHD	IGP9	MR Egger	1.60342	3	0.658614
ADHD	IGP9	Inverse variance weighted	11.2615	4	0.0237775
ADHD	IGP10	MR Egger	0.120179	1	0.728841
ADHD	IGP10	Inverse variance weighted	2.33736	2	0.310776
ADHD	IGP11	Inverse variance weighted	6.13211	1	0.0132748
ADHD	IGP12	MR Egger	0.0572012	1	0.810975
ADHD	IGP12	Inverse variance weighted	0.81841	2	0.664178
ADHD	IGP13	MR Egger	3.4442	2	0.178691
ADHD	IGP13	Inverse variance weighted	8.60133	3	0.0350889
ADHD	IGP14	MR Egger	4.84783	4	0.303271
ADHD	IGP14	Inverse variance weighted	10.4329	5	0.0638571
ADHD	IGP15	MR Egger	0.463142	1	0.496159
ADHD	IGP15	Inverse variance weighted	1.53851	2	0.463358
ADHD	IGP17	MR Egger	0.35211	2	0.838572
ADHD	IGP17	Inverse variance weighted	0.479181	3	0.923441
ADHD	IGP21	MR Egger	0.0146851	1	0.903547
ADHD	IGP21	Inverse variance weighted	5.55705	2	0.0621299
ADHD	IGP22	MR Egger	0.0471017	1	0.828186
ADHD	IGP22	Inverse variance weighted	0.0618326	2	0.969557
ADHD	IGP24	MR Egger	1.37715	3	0.710899
ADHD	IGP24	Inverse variance weighted	1.79054	4	0.774212
ADHD	IGP26	MR Egger	0.342519	2	0.842603
ADHD	IGP26	Inverse variance weighted	0.443143	3	0.931193
ADHD	IGP28	MR Egger	0.584378	2	0.746628
ADHD	IGP28	Inverse variance weighted	2.61284	3	0.455243
ADHD	IGP29	MR Egger	2.32172	3	0.508372
ADHD	IGP29	Inverse variance weighted	2.52446	4	0.640261
ADHD	IGP30	MR Egger	1.389	2	0.499325
ADHD	IGP30	Inverse variance weighted	7.78786	3	0.0506057
ADHD	IGP31	MR Egger	0.301512	1	0.582936
ADHD	IGP31	Inverse variance weighted	0.335183	2	0.845699
ADHD	IGP32	MR Egger	0.0692679	1	0.792406
ADHD	IGP32	Inverse variance weighted	3.88996	2	0.14299
ADHD	IGP34	MR Egger	3.51218	1	0.0609194
ADHD	IGP34	Inverse variance weighted	4.08217	2	0.129888
ADHD	IGP35	MR Egger	1.99675	3	0.573081
ADHD	IGP35	Inverse variance weighted	3.124	4	0.537292
ADHD	IGP36	MR Egger	0.46909	1	0.493406
ADHD	IGP36	Inverse variance weighted	1.01365	2	0.602404
ADHD	IGP37	MR Egger	0.473497	1	0.491383
ADHD	IGP37	Inverse variance weighted	0.90097	2	0.637319
ADHD	IGP38	MR Egger	0.479457	1	0.488668
ADHD	IGP38	Inverse variance weighted	0.895396	2	0.639098
ADHD	IGP39	MR Egger	7.62939	4	0.106137
ADHD	IGP39	Inverse variance weighted	9.66013	5	0.0854583
ADHD	IGP40	MR Egger	7.47794	4	0.112686
ADHD	IGP40	Inverse variance weighted	9.65951	5	0.0854782
ADHD	IGP42	MR Egger	0.236999	2	0.888252
ADHD	IGP42	Inverse variance weighted	1.62616	3	0.653474
ADHD	IGP45	MR Egger	1.70102	4	0.790533
ADHD	IGP45	Inverse variance weighted	1.7278	5	0.885379
ADHD	IGP46	MR Egger	0.221735	3	0.974007
ADHD	IGP46	Inverse variance weighted	1.80954	4	0.770737
ADHD	IGP47	MR Egger	0.27141	1	0.602388
ADHD	IGP47	Inverse variance weighted	2.91812	2	0.232455
ADHD	IGP49	MR Egger	5.60605	4	0.230564
ADHD	IGP49	Inverse variance weighted	11.2278	5	0.0470458
ADHD	IGP50	MR Egger	0.0960447	1	0.756629
ADHD	IGP50	Inverse variance weighted	2.32237	2	0.313115
ADHD	IGP51	Inverse variance weighted	6.13987	1	0.0132167
ADHD	IGP52	MR Egger	0.281538	2	0.86869
ADHD	IGP52	Inverse variance weighted	1.89023	3	0.5955
ADHD	IGP53	MR Egger	2.40393	2	0.300602
ADHD	IGP53	Inverse variance weighted	9.02977	3	0.0288977
ADHD	IGP54	MR Egger	3.20412	3	0.361212
ADHD	IGP54	Inverse variance weighted	4.05064	4	0.399196
ADHD	IGP55	MR Egger	2.30428	2	0.31596
ADHD	IGP55	Inverse variance weighted	4.07429	3	0.253553
ADHD	IGP57	MR Egger	1.35234	1	0.24487
ADHD	IGP57	Inverse variance weighted	7.76751	2	0.0205734
ADHD	IGP58	MR Egger	0.155675	2	0.925115
ADHD	IGP58	Inverse variance weighted	1.38321	3	0.709474
ADHD	IGP59	MR Egger	0.863349	3	0.834262
ADHD	IGP59	Inverse variance weighted	6.49906	4	0.164849
ADHD	IGP60	MR Egger	0.178916	3	0.980919
ADHD	IGP60	Inverse variance weighted	1.78008	4	0.776125
ADHD	IGP62	MR Egger	4.11874	3	0.248924
ADHD	IGP62	Inverse variance weighted	4.12273	4	0.389651
ADHD	IGP63	MR Egger	4.95675	5	0.421181
ADHD	IGP63	Inverse variance weighted	5.0052	6	0.543147
ADHD	IGP64	MR Egger	8.33235	5	0.138845
ADHD	IGP64	Inverse variance weighted	14.0971	6	0.0285703
ADHD	IGP65	MR Egger	3.02233	4	0.554096
ADHD	IGP65	Inverse variance weighted	3.83154	5	0.573917
ADHD	IGP66	MR Egger	5.39537	4	0.24908
ADHD	IGP66	Inverse variance weighted	13.7751	5	0.0171031
ADHD	IGP67	MR Egger	3.79552	3	0.284408
ADHD	IGP67	Inverse variance weighted	4.00936	4	0.404741
ADHD	IGP68	MR Egger	8.50445	5	0.130539
ADHD	IGP68	Inverse variance weighted	14.0533	6	0.0290467
ADHD	IGP69	MR Egger	4.36417	6	0.627522
ADHD	IGP69	Inverse variance weighted	7.81683	7	0.349023
ADHD	IGP70	MR Egger	5.18936	4	0.268414
ADHD	IGP70	Inverse variance weighted	13.7945	5	0.0169689
ADHD	IGP71	MR Egger	5.18165	4	0.269162
ADHD	IGP71	Inverse variance weighted	13.7879	5	0.017014
ADHD	IGP72	MR Egger	6.40452	5	0.268822
ADHD	IGP72	Inverse variance weighted	11.6049	6	0.0713861
ADHD	IGP73	MR Egger	0.306798	2	0.857787
ADHD	IGP73	Inverse variance weighted	1.86428	3	0.601049
ADHD	IGP74	MR Egger	3.95589	6	0.682646
ADHD	IGP74	Inverse variance weighted	7.90473	7	0.34107
ADHD	IGP75	MR Egger	3.89486	6	0.690902
ADHD	IGP75	Inverse variance weighted	7.88493	7	0.34285
ADHD	IGP76	MR Egger	3.33684	6	0.765535
ADHD	IGP76	Inverse variance weighted	7.76771	7	0.353522
ADHD	IGP77	MR Egger	3.50528	2	0.173315
ADHD	IGP77	Inverse variance weighted	4.69536	3	0.195513
ASD	IGP2	MR Egger	1.29011	2	0.524635
ASD	IGP2	Inverse variance weighted	1.35519	3	0.716072
ASD	IGP5	MR Egger	7.09833	3	0.0688288
ASD	IGP5	Inverse variance weighted	7.74277	4	0.101468
ASD	IGP6	MR Egger	1.24857	3	0.741381
ASD	IGP6	Inverse variance weighted	1.24892	4	0.86998
ASD	IGP7	MR Egger	0.364716	2	0.833303
ASD	IGP7	Inverse variance weighted	3.47295	3	0.324288
ASD	IGP8	MR Egger	0.296383	1	0.586159
ASD	IGP8	Inverse variance weighted	0.324734	2	0.850129
ASD	IGP9	MR Egger	5.86864	3	0.118179
ASD	IGP9	Inverse variance weighted	6.33133	4	0.175733
ASD	IGP10	MR Egger	5.15932	1	0.0231219
ASD	IGP10	Inverse variance weighted	6.02585	2	0.0491477
ASD	IGP11	Inverse variance weighted	3.68048	1	0.0550529
ASD	IGP12	MR Egger	0.0552814	1	0.814116
ASD	IGP12	Inverse variance weighted	1.04302	2	0.593624
ASD	IGP13	MR Egger	1.39859	2	0.496936
ASD	IGP13	Inverse variance weighted	5.01051	3	0.171029
ASD	IGP14	MR Egger	7.36227	4	0.117938
ASD	IGP14	Inverse variance weighted	7.45194	5	0.189139
ASD	IGP15	MR Egger	1.82545	2	0.401428
ASD	IGP15	Inverse variance weighted	2.45701	3	0.483111
ASD	IGP17	MR Egger	1.15071	2	0.562506
ASD	IGP17	Inverse variance weighted	1.28172	3	0.733479
ASD	IGP21	MR Egger	0.00278628	1	0.957903
ASD	IGP21	Inverse variance weighted	0.241908	2	0.886075
ASD	IGP22	MR Egger	1.17042	1	0.279314
ASD	IGP22	Inverse variance weighted	3.83282	2	0.147134
ASD	IGP24	MR Egger	1.04181	3	0.791136
ASD	IGP24	Inverse variance weighted	1.14833	4	0.886531
ASD	IGP26	MR Egger	0.943998	2	0.623754
ASD	IGP26	Inverse variance weighted	1.18145	3	0.757456
ASD	IGP28	MR Egger	2.25877	3	0.520465
ASD	IGP28	Inverse variance weighted	2.45731	4	0.652295
ASD	IGP29	MR Egger	3.17003	3	0.366145
ASD	IGP29	Inverse variance weighted	3.17916	4	0.528303
ASD	IGP30	MR Egger	3.87734	2	0.143895
ASD	IGP30	Inverse variance weighted	4.24972	3	0.235731
ASD	IGP31	MR Egger	2.02688	1	0.154537
ASD	IGP31	Inverse variance weighted	2.02702	2	0.362943
ASD	IGP32	MR Egger	0.00505092	1	0.943342
ASD	IGP32	Inverse variance weighted	1.41106	2	0.493847
ASD	IGP34	MR Egger	2.33968	1	0.126116
ASD	IGP34	Inverse variance weighted	5.50209	2	0.0638611
ASD	IGP35	MR Egger	0.327682	3	0.954741
ASD	IGP35	Inverse variance weighted	0.654718	4	0.956793
ASD	IGP36	MR Egger	5.55225	1	0.0184569
ASD	IGP36	Inverse variance weighted	5.59289	2	0.0610266
ASD	IGP37	MR Egger	1.75828	1	0.18484
ASD	IGP37	Inverse variance weighted	2.52079	2	0.283542
ASD	IGP38	MR Egger	1.71682	1	0.190103
ASD	IGP38	Inverse variance weighted	2.517	2	0.28408
ASD	IGP39	MR Egger	1.08808	4	0.896159
ASD	IGP39	Inverse variance weighted	2.38285	5	0.794025
ASD	IGP40	MR Egger	1.06691	4	0.899486
ASD	IGP40	Inverse variance weighted	2.36723	5	0.796344
ASD	IGP42	MR Egger	1.36627	2	0.505031
ASD	IGP42	Inverse variance weighted	1.40559	3	0.704225
ASD	IGP45	MR Egger	7.9541	4	0.093274
ASD	IGP45	Inverse variance weighted	8.067	5	0.152582
ASD	IGP46	MR Egger	1.3019	3	0.728681
ASD	IGP46	Inverse variance weighted	1.30484	4	0.860554
ASD	IGP47	MR Egger	0.280011	2	0.869354
ASD	IGP47	Inverse variance weighted	1.61544	3	0.655894
ASD	IGP49	MR Egger	6.0579	4	0.194866
ASD	IGP49	Inverse variance weighted	6.33118	5	0.275314
ASD	IGP50	MR Egger	5.24608	1	0.0219962
ASD	IGP50	Inverse variance weighted	6.0322	2	0.0489919
ASD	IGP51	Inverse variance weighted	3.65912	1	0.055763
ASD	IGP52	MR Egger	0.168769	2	0.919078
ASD	IGP52	Inverse variance weighted	4.83126	3	0.184578
ASD	IGP53	MR Egger	0.995572	2	0.607875
ASD	IGP53	Inverse variance weighted	5.28607	3	0.152009
ASD	IGP54	MR Egger	6.2289	3	0.100989
ASD	IGP54	Inverse variance weighted	6.25209	4	0.181097
ASD	IGP55	MR Egger	0.144768	2	0.930174
ASD	IGP55	Inverse variance weighted	2.01435	3	0.569433
ASD	IGP57	MR Egger	0.666405	1	0.414308
ASD	IGP57	Inverse variance weighted	4.09443	2	0.129094
ASD	IGP58	MR Egger	1.19236	2	0.550912
ASD	IGP58	Inverse variance weighted	1.36377	3	0.714049
ASD	IGP59	MR Egger	2.15661	3	0.540545
ASD	IGP59	Inverse variance weighted	3.66733	4	0.452896
ASD	IGP60	MR Egger	1.25369	3	0.740159
ASD	IGP60	Inverse variance weighted	1.25369	4	0.869183
ASD	IGP62	MR Egger	6.09309	3	0.107168
ASD	IGP62	Inverse variance weighted	6.10805	4	0.191223
ASD	IGP63	MR Egger	7.58087	5	0.180898
ASD	IGP63	Inverse variance weighted	7.85745	6	0.248734
ASD	IGP64	MR Egger	6.23712	5	0.283825
ASD	IGP64	Inverse variance weighted	6.62615	6	0.356808
ASD	IGP65	MR Egger	3.4474	4	0.485921
ASD	IGP65	Inverse variance weighted	3.838	5	0.572968
ASD	IGP66	MR Egger	7.38034	4	0.117103
ASD	IGP66	Inverse variance weighted	7.41423	5	0.191611
ASD	IGP67	MR Egger	5.91703	3	0.115718
ASD	IGP67	Inverse variance weighted	6.82767	4	0.14528
ASD	IGP68	MR Egger	7.18197	5	0.207455
ASD	IGP68	Inverse variance weighted	7.39268	6	0.286053
ASD	IGP69	MR Egger	6.7863	6	0.341063
ASD	IGP69	Inverse variance weighted	7.9103	7	0.34057
ASD	IGP70	MR Egger	7.35429	4	0.118309
ASD	IGP70	Inverse variance weighted	7.41172	5	0.191776
ASD	IGP71	MR Egger	7.35718	4	0.118175
ASD	IGP71	Inverse variance weighted	7.41197	5	0.191759
ASD	IGP72	MR Egger	7.71967	5	0.172377
ASD	IGP72	Inverse variance weighted	7.72691	6	0.258801
ASD	IGP73	MR Egger	0.241174	2	0.8864
ASD	IGP73	Inverse variance weighted	4.82353	3	0.185185
ASD	IGP74	MR Egger	6.52857	6	0.36665
ASD	IGP74	Inverse variance weighted	7.91015	7	0.340584
ASD	IGP75	MR Egger	6.56376	6	0.363079
ASD	IGP75	Inverse variance weighted	7.91007	7	0.340591
ASD	IGP76	MR Egger	6.54513	6	0.364966
ASD	IGP76	Inverse variance weighted	7.35801	7	0.392579
ASD	IGP77	MR Egger	2.43056	2	0.296627
ASD	IGP77	Inverse variance weighted	3.11549	3	0.374159

## Sheet: Table S7
Table S7. The Cochran Test of heterogeneity for psychiatric disorders on IgG N-glycosylation traits.
outcome	exposure	method	Q	Q_df	P
IGP1	SCZ	MR Egger	81.9735	71	0.175514
IGP1	SCZ	Inverse variance weighted	82.3842	72	0.188919
IGP2	SCZ	MR Egger	78.2694	71	0.259173
IGP2	SCZ	Inverse variance weighted	78.2791	72	0.286386
IGP3	SCZ	MR Egger	87.2369	71	0.0924748
IGP3	SCZ	Inverse variance weighted	87.9027	72	0.0979694
IGP4	SCZ	MR Egger	71.0913	71	0.474631
IGP4	SCZ	Inverse variance weighted	71.931	72	0.480124
IGP5	SCZ	MR Egger	77.9933	71	0.266257
IGP5	SCZ	Inverse variance weighted	78.0992	72	0.291229
IGP6	SCZ	MR Egger	77.9163	71	0.268254
IGP6	SCZ	Inverse variance weighted	79.6104	72	0.251985
IGP7	SCZ	MR Egger	62.6094	71	0.750922
IGP7	SCZ	Inverse variance weighted	62.629	72	0.776793
IGP8	SCZ	MR Egger	64.59	71	0.690969
IGP8	SCZ	Inverse variance weighted	64.5915	72	0.720336
IGP9	SCZ	MR Egger	63.8554	71	0.713784
IGP9	SCZ	Inverse variance weighted	64.5144	72	0.722655
IGP10	SCZ	MR Egger	52.2189	71	0.95392
IGP10	SCZ	Inverse variance weighted	52.47	72	0.95964
IGP11	SCZ	MR Egger	78.4159	71	0.255461
IGP11	SCZ	Inverse variance weighted	80.7117	72	0.225529
IGP12	SCZ	MR Egger	80.54	71	0.205346
IGP12	SCZ	Inverse variance weighted	81.9278	72	0.19848
IGP13	SCZ	MR Egger	85.9216	71	0.109549
IGP13	SCZ	Inverse variance weighted	86.5795	72	0.115816
IGP14	SCZ	MR Egger	76.0233	71	0.320014
IGP14	SCZ	Inverse variance weighted	76.0318	72	0.350027
IGP15	SCZ	MR Egger	97.9426	71	0.0187773
IGP15	SCZ	Inverse variance weighted	98.0963	72	0.0221849
IGP16	SCZ	MR Egger	69.9203	71	0.513965
IGP16	SCZ	Inverse variance weighted	71.8445	72	0.482998
IGP17	SCZ	MR Egger	79.3168	71	0.23335
IGP17	SCZ	Inverse variance weighted	79.7658	72	0.248139
IGP18	SCZ	MR Egger	71.5507	71	0.459362
IGP18	SCZ	Inverse variance weighted	71.9135	72	0.480703
IGP19	SCZ	MR Egger	76.8124	71	0.297824
IGP19	SCZ	Inverse variance weighted	77.1528	72	0.317454
IGP20	SCZ	MR Egger	59.6983	71	0.828243
IGP20	SCZ	Inverse variance weighted	60.4895	72	0.831303
IGP21	SCZ	MR Egger	78.2034	71	0.260855
IGP21	SCZ	Inverse variance weighted	78.3207	72	0.28527
IGP22	SCZ	MR Egger	69.7655	71	0.519196
IGP22	SCZ	Inverse variance weighted	69.9334	72	0.547032
IGP23	SCZ	MR Egger	65.3591	71	0.666462
IGP23	SCZ	Inverse variance weighted	65.4245	72	0.694822
IGP24	SCZ	MR Egger	70.1649	71	0.505712
IGP24	SCZ	Inverse variance weighted	71.3482	72	0.499541
IGP25	SCZ	MR Egger	76.2904	71	0.312408
IGP25	SCZ	Inverse variance weighted	76.4224	72	0.3385
IGP26	SCZ	MR Egger	77.1499	71	0.288596
IGP26	SCZ	Inverse variance weighted	77.7977	72	0.29945
IGP27	SCZ	MR Egger	70.6108	71	0.490711
IGP27	SCZ	Inverse variance weighted	70.6167	72	0.524058
IGP28	SCZ	MR Egger	74.5481	71	0.363663
IGP28	SCZ	Inverse variance weighted	74.8345	72	0.386448
IGP29	SCZ	MR Egger	90.2934	71	0.0609522
IGP29	SCZ	Inverse variance weighted	91.0274	72	0.0644269
IGP30	SCZ	MR Egger	78.7063	71	0.248198
IGP30	SCZ	Inverse variance weighted	78.7134	72	0.274879
IGP31	SCZ	MR Egger	73.0719	71	0.409801
IGP31	SCZ	Inverse variance weighted	73.5727	72	0.426376
IGP32	SCZ	MR Egger	70.6981	71	0.487782
IGP32	SCZ	Inverse variance weighted	70.7009	72	0.521228
IGP33	SCZ	MR Egger	77.849	71	0.270005
IGP33	SCZ	Inverse variance weighted	78.0971	72	0.291286
IGP34	SCZ	MR Egger	71.387	71	0.46479
IGP34	SCZ	Inverse variance weighted	71.4043	72	0.497667
IGP35	SCZ	MR Egger	66.4768	71	0.629929
IGP35	SCZ	Inverse variance weighted	66.5846	72	0.658059
IGP36	SCZ	MR Egger	77.6406	71	0.275474
IGP36	SCZ	Inverse variance weighted	79.3228	72	0.259196
IGP37	SCZ	MR Egger	79.9239	71	0.219158
IGP37	SCZ	Inverse variance weighted	81.4166	72	0.20957
IGP38	SCZ	MR Egger	78.8769	71	0.243991
IGP38	SCZ	Inverse variance weighted	80.2592	72	0.236176
IGP39	SCZ	MR Egger	59.1729	71	0.84059
IGP39	SCZ	Inverse variance weighted	60.6088	72	0.828478
IGP40	SCZ	MR Egger	58.2402	71	0.861207
IGP40	SCZ	Inverse variance weighted	59.0534	72	0.863207
IGP41	SCZ	MR Egger	84.7044	71	0.127447
IGP41	SCZ	Inverse variance weighted	85.1287	72	0.138157
IGP42	SCZ	MR Egger	79.2946	71	0.23388
IGP42	SCZ	Inverse variance weighted	79.3362	72	0.258856
IGP43	SCZ	MR Egger	92.4848	71	0.0443406
IGP43	SCZ	Inverse variance weighted	92.9783	72	0.0487775
IGP44	SCZ	MR Egger	70.5192	71	0.493787
IGP44	SCZ	Inverse variance weighted	71.5258	72	0.49361
IGP45	SCZ	MR Egger	80.2208	71	0.212427
IGP45	SCZ	Inverse variance weighted	80.2553	72	0.236267
IGP46	SCZ	MR Egger	78.2848	71	0.258782
IGP46	SCZ	Inverse variance weighted	80.2769	72	0.235752
IGP47	SCZ	MR Egger	77.2741	71	0.285243
IGP47	SCZ	Inverse variance weighted	77.2938	72	0.313471
IGP48	SCZ	MR Egger	68.2667	71	0.56994
IGP48	SCZ	Inverse variance weighted	68.3114	72	0.601395
IGP49	SCZ	MR Egger	64.4221	71	0.696237
IGP49	SCZ	Inverse variance weighted	64.8872	72	0.711373
IGP50	SCZ	MR Egger	49.9045	71	0.972988
IGP50	SCZ	Inverse variance weighted	50.0197	72	0.97743
IGP51	SCZ	MR Egger	77.7707	71	0.272053
IGP51	SCZ	Inverse variance weighted	80.1145	72	0.239645
IGP52	SCZ	MR Egger	82.8204	71	0.159397
IGP52	SCZ	Inverse variance weighted	84.1697	72	0.1546
IGP53	SCZ	MR Egger	80.1463	71	0.214103
IGP53	SCZ	Inverse variance weighted	80.6013	72	0.228096
IGP54	SCZ	MR Egger	72.9545	71	0.413562
IGP54	SCZ	Inverse variance weighted	72.9781	72	0.445645
IGP55	SCZ	MR Egger	93.7818	71	0.036459
IGP55	SCZ	Inverse variance weighted	94.2193	72	0.0406022
IGP56	SCZ	MR Egger	86.558	71	0.101003
IGP56	SCZ	Inverse variance weighted	86.5791	72	0.115821
IGP57	SCZ	MR Egger	81.9967	71	0.175059
IGP57	SCZ	Inverse variance weighted	82.6799	72	0.182898
IGP58	SCZ	MR Egger	77.1501	71	0.28859
IGP58	SCZ	Inverse variance weighted	78.7575	72	0.273725
IGP59	SCZ	MR Egger	88.3718	71	0.0795109
IGP59	SCZ	Inverse variance weighted	88.7458	72	0.0877821
IGP60	SCZ	MR Egger	76.4869	71	0.306873
IGP60	SCZ	Inverse variance weighted	78.4942	72	0.280652
IGP61	SCZ	MR Egger	66.081	71	0.642974
IGP61	SCZ	Inverse variance weighted	67.6333	72	0.623862
IGP62	SCZ	MR Egger	68.0178	71	0.578348
IGP62	SCZ	Inverse variance weighted	68.0279	72	0.610816
IGP63	SCZ	MR Egger	82.0927	71	0.173179
IGP63	SCZ	Inverse variance weighted	82.4531	72	0.187504
IGP64	SCZ	MR Egger	63.5769	71	0.722265
IGP64	SCZ	Inverse variance weighted	63.6958	72	0.74679
IGP65	SCZ	MR Egger	58.8044	71	0.848937
IGP65	SCZ	Inverse variance weighted	58.8591	72	0.867222
IGP66	SCZ	MR Egger	66.0797	71	0.643017
IGP66	SCZ	Inverse variance weighted	66.248	72	0.668855
IGP67	SCZ	MR Egger	77.0442	71	0.291468
IGP67	SCZ	Inverse variance weighted	77.4396	72	0.309379
IGP68	SCZ	MR Egger	64.6751	71	0.688285
IGP68	SCZ	Inverse variance weighted	65.1391	72	0.703655
IGP69	SCZ	MR Egger	54.3429	71	0.928937
IGP69	SCZ	Inverse variance weighted	55.4772	72	0.925394
IGP70	SCZ	MR Egger	66.5899	71	0.626183
IGP70	SCZ	Inverse variance weighted	66.7201	72	0.653686
IGP71	SCZ	MR Egger	66.379	71	0.633162
IGP71	SCZ	Inverse variance weighted	66.4971	72	0.660876
IGP72	SCZ	MR Egger	64.3949	71	0.697089
IGP72	SCZ	Inverse variance weighted	64.4094	72	0.725801
IGP73	SCZ	MR Egger	81.357	71	0.18795
IGP73	SCZ	Inverse variance weighted	82.7648	72	0.181194
IGP74	SCZ	MR Egger	53.4899	71	0.939913
IGP74	SCZ	Inverse variance weighted	54.1855	72	0.941975
IGP75	SCZ	MR Egger	53.3882	71	0.941134
IGP75	SCZ	Inverse variance weighted	54.0792	72	0.94321
IGP76	SCZ	MR Egger	55.8903	71	0.90558
IGP76	SCZ	Inverse variance weighted	56.0557	72	0.916989
IGP77	SCZ	MR Egger	77.0617	71	0.290991
IGP77	SCZ	Inverse variance weighted	77.102	72	0.318895
IGP1	MDD	MR Egger	10.4856	14	0.72589
IGP1	MDD	Inverse variance weighted	10.6776	15	0.775093
IGP2	MDD	MR Egger	16.4591	14	0.286148
IGP2	MDD	Inverse variance weighted	16.668	15	0.339098
IGP3	MDD	MR Egger	19.795	14	0.136737
IGP3	MDD	Inverse variance weighted	19.859	15	0.17741
IGP4	MDD	MR Egger	18.1458	14	0.20022
IGP4	MDD	Inverse variance weighted	18.4868	15	0.23794
IGP5	MDD	MR Egger	24.8548	14	0.0360281
IGP5	MDD	Inverse variance weighted	24.8985	15	0.0513233
IGP6	MDD	MR Egger	9.88055	14	0.770863
IGP6	MDD	Inverse variance weighted	10.3166	15	0.799364
IGP7	MDD	MR Egger	12.8507	14	0.538309
IGP7	MDD	Inverse variance weighted	13.0083	15	0.601654
IGP8	MDD	MR Egger	23.401	14	0.0540496
IGP8	MDD	Inverse variance weighted	23.4682	15	0.074692
IGP9	MDD	MR Egger	16.6033	14	0.277935
IGP9	MDD	Inverse variance weighted	17.0504	15	0.315858
IGP10	MDD	MR Egger	26.8095	14	0.020381
IGP10	MDD	Inverse variance weighted	26.8865	15	0.0296752
IGP11	MDD	MR Egger	12.4942	14	0.566681
IGP11	MDD	Inverse variance weighted	12.6445	15	0.629738
IGP12	MDD	MR Egger	12.1587	14	0.593557
IGP12	MDD	Inverse variance weighted	12.3564	15	0.65188
IGP13	MDD	MR Egger	17.0392	14	0.254093
IGP13	MDD	Inverse variance weighted	17.3504	15	0.298354
IGP14	MDD	MR Egger	17.7613	14	0.217868
IGP14	MDD	Inverse variance weighted	17.9743	15	0.264018
IGP15	MDD	MR Egger	30.7118	14	0.00608175
IGP15	MDD	Inverse variance weighted	30.7589	15	0.00946064
IGP16	MDD	MR Egger	10.0892	14	0.755635
IGP16	MDD	Inverse variance weighted	10.1377	15	0.81099
IGP17	MDD	MR Egger	14.6086	14	0.405419
IGP17	MDD	Inverse variance weighted	15.4977	15	0.416193
IGP18	MDD	MR Egger	15.0497	14	0.374763
IGP18	MDD	Inverse variance weighted	15.0596	15	0.447133
IGP19	MDD	MR Egger	13.1671	14	0.513413
IGP19	MDD	Inverse variance weighted	13.9328	15	0.530631
IGP20	MDD	MR Egger	8.93875	14	0.834954
IGP20	MDD	Inverse variance weighted	11.1426	15	0.74242
IGP21	MDD	MR Egger	18.9021	14	0.168723
IGP21	MDD	Inverse variance weighted	20.2613	15	0.162138
IGP22	MDD	MR Egger	8.81444	14	0.842751
IGP22	MDD	Inverse variance weighted	10.1054	15	0.813055
IGP23	MDD	MR Egger	8.46705	14	0.863604
IGP23	MDD	Inverse variance weighted	9.00124	15	0.877452
IGP24	MDD	MR Egger	11.9931	14	0.60686
IGP24	MDD	Inverse variance weighted	12.7076	15	0.624872
IGP25	MDD	MR Egger	8.20088	14	0.8786
IGP25	MDD	Inverse variance weighted	8.25234	15	0.913268
IGP26	MDD	MR Egger	12.9096	14	0.533657
IGP26	MDD	Inverse variance weighted	13.1721	15	0.589007
IGP27	MDD	MR Egger	9.82784	14	0.774659
IGP27	MDD	Inverse variance weighted	9.83431	15	0.830031
IGP28	MDD	MR Egger	22.0157	14	0.0782929
IGP28	MDD	Inverse variance weighted	22.0661	15	0.106083
IGP29	MDD	MR Egger	17.9903	14	0.207224
IGP29	MDD	Inverse variance weighted	21.4992	15	0.121623
IGP30	MDD	MR Egger	7.39936	14	0.918219
IGP30	MDD	Inverse variance weighted	9.91706	15	0.824925
IGP31	MDD	MR Egger	10.1393	14	0.75193
IGP31	MDD	Inverse variance weighted	11.059	15	0.748401
IGP32	MDD	MR Egger	16.014	14	0.312517
IGP32	MDD	Inverse variance weighted	16.5553	15	0.346133
IGP33	MDD	MR Egger	11.3965	14	0.654644
IGP33	MDD	Inverse variance weighted	15.8702	15	0.390732
IGP34	MDD	MR Egger	7.50537	14	0.913473
IGP34	MDD	Inverse variance weighted	11.3838	15	0.724946
IGP35	MDD	MR Egger	15.8953	14	0.31981
IGP35	MDD	Inverse variance weighted	16.9356	15	0.32273
IGP36	MDD	MR Egger	18.5665	14	0.182186
IGP36	MDD	Inverse variance weighted	19.3981	15	0.196255
IGP37	MDD	MR Egger	19.6479	14	0.14164
IGP37	MDD	Inverse variance weighted	20.0981	15	0.168203
IGP38	MDD	MR Egger	19.3169	14	0.153191
IGP38	MDD	Inverse variance weighted	19.8039	15	0.179584
IGP39	MDD	MR Egger	16.0813	14	0.308438
IGP39	MDD	Inverse variance weighted	16.2211	15	0.367511
IGP40	MDD	MR Egger	15.5289	14	0.342981
IGP40	MDD	Inverse variance weighted	15.6597	15	0.405025
IGP41	MDD	MR Egger	8.95044	14	0.834212
IGP41	MDD	Inverse variance weighted	9.12884	15	0.870685
IGP42	MDD	MR Egger	16.3445	14	0.292792
IGP42	MDD	Inverse variance weighted	16.5485	15	0.346564
IGP43	MDD	MR Egger	18.1015	14	0.202199
IGP43	MDD	Inverse variance weighted	18.1305	15	0.255865
IGP44	MDD	MR Egger	16.5809	14	0.279202
IGP44	MDD	Inverse variance weighted	17.0376	15	0.316619
IGP45	MDD	MR Egger	21.289	14	0.0944526
IGP45	MDD	Inverse variance weighted	21.3607	15	0.125697
IGP46	MDD	MR Egger	10.4741	14	0.726765
IGP46	MDD	Inverse variance weighted	10.8657	15	0.762058
IGP47	MDD	MR Egger	19.727	14	0.138987
IGP47	MDD	Inverse variance weighted	20.0142	15	0.171388
IGP48	MDD	MR Egger	24.0484	14	0.0452097
IGP48	MDD	Inverse variance weighted	24.0661	15	0.0639787
IGP49	MDD	MR Egger	14.2729	14	0.429588
IGP49	MDD	Inverse variance weighted	14.6788	15	0.474791
IGP50	MDD	MR Egger	21.2249	14	0.0960069
IGP50	MDD	Inverse variance weighted	21.2872	15	0.127903
IGP51	MDD	MR Egger	13.728	14	0.470169
IGP51	MDD	Inverse variance weighted	13.8936	15	0.533617
IGP52	MDD	MR Egger	10.5039	14	0.724491
IGP52	MDD	Inverse variance weighted	10.7015	15	0.77345
IGP53	MDD	MR Egger	18.3497	14	0.191317
IGP53	MDD	Inverse variance weighted	18.5224	15	0.236196
IGP54	MDD	MR Egger	17.5055	14	0.230241
IGP54	MDD	Inverse variance weighted	17.6538	15	0.281301
IGP55	MDD	MR Egger	20.0814	14	0.127596
IGP55	MDD	Inverse variance weighted	20.1905	15	0.164745
IGP56	MDD	MR Egger	19.0939	14	0.161391
IGP56	MDD	Inverse variance weighted	19.1053	15	0.209001
IGP57	MDD	MR Egger	17.454	14	0.232788
IGP57	MDD	Inverse variance weighted	17.5609	15	0.286453
IGP58	MDD	MR Egger	13.1642	14	0.513641
IGP58	MDD	Inverse variance weighted	13.3344	15	0.576488
IGP59	MDD	MR Egger	16.3855	14	0.290401
IGP59	MDD	Inverse variance weighted	16.7436	15	0.334425
IGP60	MDD	MR Egger	9.07181	14	0.826423
IGP60	MDD	Inverse variance weighted	9.39004	15	0.856257
IGP61	MDD	MR Egger	11.467	14	0.649022
IGP61	MDD	Inverse variance weighted	11.5817	15	0.710377
IGP62	MDD	MR Egger	11.6202	14	0.636771
IGP62	MDD	Inverse variance weighted	12.063	15	0.674255
IGP63	MDD	MR Egger	8.34778	14	0.870432
IGP63	MDD	Inverse variance weighted	8.65149	15	0.895024
IGP64	MDD	MR Egger	11.6464	14	0.634678
IGP64	MDD	Inverse variance weighted	12.0461	15	0.675533
IGP65	MDD	MR Egger	13.123	14	0.516862
IGP65	MDD	Inverse variance weighted	13.4355	15	0.568695
IGP66	MDD	MR Egger	15.5712	14	0.340254
IGP66	MDD	Inverse variance weighted	15.7776	15	0.396985
IGP67	MDD	MR Egger	9.10672	14	0.824154
IGP67	MDD	Inverse variance weighted	9.1157	15	0.87139
IGP68	MDD	MR Egger	14.0169	14	0.448451
IGP68	MDD	Inverse variance weighted	14.2208	15	0.508855
IGP69	MDD	MR Egger	22.393	14	0.0708915
IGP69	MDD	Inverse variance weighted	23.2562	15	0.0788493
IGP70	MDD	MR Egger	14.5672	14	0.408362
IGP70	MDD	Inverse variance weighted	14.7738	15	0.467827
IGP71	MDD	MR Egger	14.5525	14	0.409409
IGP71	MDD	Inverse variance weighted	14.8009	15	0.46585
IGP72	MDD	MR Egger	13.8964	14	0.457455
IGP72	MDD	Inverse variance weighted	14.3149	15	0.501792
IGP73	MDD	MR Egger	10.3157	14	0.738756
IGP73	MDD	Inverse variance weighted	10.5562	15	0.783373
IGP74	MDD	MR Egger	20.5555	14	0.113578
IGP74	MDD	Inverse variance weighted	21.1022	15	0.133596
IGP75	MDD	MR Egger	20.7515	14	0.108172
IGP75	MDD	Inverse variance weighted	21.4155	15	0.12407
IGP76	MDD	MR Egger	22.3309	14	0.0720657
IGP76	MDD	Inverse variance weighted	23.8189	15	0.0682329
IGP77	MDD	MR Egger	23.0593	14	0.0593118
IGP77	MDD	Inverse variance weighted	23.3921	15	0.0761621
IGP1	BIP	MR Egger	8.90391	15	0.882488
IGP1	BIP	Inverse variance weighted	9.15248	16	0.907001
IGP2	BIP	MR Egger	19.3769	15	0.197162
IGP2	BIP	Inverse variance weighted	21.5293	16	0.15905
IGP3	BIP	MR Egger	13.5122	15	0.562801
IGP3	BIP	Inverse variance weighted	13.5578	16	0.63162
IGP4	BIP	MR Egger	8.77141	15	0.889163
IGP4	BIP	Inverse variance weighted	8.83266	16	0.920144
IGP5	BIP	MR Egger	22.4437	15	0.0966855
IGP5	BIP	Inverse variance weighted	24.2921	16	0.083317
IGP6	BIP	MR Egger	13.8943	15	0.533561
IGP6	BIP	Inverse variance weighted	15.1006	16	0.517285
IGP7	BIP	MR Egger	11.339	15	0.728213
IGP7	BIP	Inverse variance weighted	12.6553	16	0.697773
IGP8	BIP	MR Egger	13.8935	15	0.533621
IGP8	BIP	Inverse variance weighted	13.9893	16	0.59951
IGP9	BIP	MR Egger	15.6516	15	0.405574
IGP9	BIP	Inverse variance weighted	17.473	16	0.355647
IGP10	BIP	MR Egger	19.8444	15	0.177984
IGP10	BIP	Inverse variance weighted	19.9994	16	0.220249
IGP11	BIP	MR Egger	10.1915	15	0.807526
IGP11	BIP	Inverse variance weighted	10.2807	16	0.851562
IGP12	BIP	MR Egger	11.8291	15	0.691918
IGP12	BIP	Inverse variance weighted	13.777	16	0.615319
IGP13	BIP	MR Egger	17.7866	15	0.274049
IGP13	BIP	Inverse variance weighted	18.2451	16	0.309739
IGP14	BIP	MR Egger	12.2899	15	0.656964
IGP14	BIP	Inverse variance weighted	12.498	16	0.709043
IGP15	BIP	MR Egger	8.76645	15	0.889409
IGP15	BIP	Inverse variance weighted	9.24107	16	0.903155
IGP16	BIP	MR Egger	12.2754	15	0.658077
IGP16	BIP	Inverse variance weighted	13.8988	16	0.606253
IGP17	BIP	MR Egger	16.3031	15	0.362201
IGP17	BIP	Inverse variance weighted	17.4135	16	0.359338
IGP18	BIP	MR Egger	11.9502	15	0.682798
IGP18	BIP	Inverse variance weighted	12.3574	16	0.71903
IGP19	BIP	MR Egger	18.3148	15	0.24648
IGP19	BIP	Inverse variance weighted	19.9602	16	0.222019
IGP20	BIP	MR Egger	12.4223	15	0.646826
IGP20	BIP	Inverse variance weighted	13.1693	16	0.660338
IGP21	BIP	MR Egger	8.26723	15	0.912622
IGP21	BIP	Inverse variance weighted	8.44853	16	0.934379
IGP22	BIP	MR Egger	15.2045	15	0.43679
IGP22	BIP	Inverse variance weighted	17.0873	16	0.379967
IGP23	BIP	MR Egger	12.8122	15	0.616803
IGP23	BIP	Inverse variance weighted	13.2026	16	0.657893
IGP24	BIP	MR Egger	8.36699	15	0.908228
IGP24	BIP	Inverse variance weighted	10.7731	16	0.823268
IGP25	BIP	MR Egger	17.6251	15	0.282886
IGP25	BIP	Inverse variance weighted	19.0801	16	0.264529
IGP26	BIP	MR Egger	12.2519	15	0.659874
IGP26	BIP	Inverse variance weighted	13.3501	16	0.647008
IGP27	BIP	MR Egger	19.6485	15	0.185836
IGP27	BIP	Inverse variance weighted	21.6439	16	0.155066
IGP28	BIP	MR Egger	7.99644	15	0.923925
IGP28	BIP	Inverse variance weighted	9.08857	16	0.909721
IGP29	BIP	MR Egger	9.18673	15	0.867553
IGP29	BIP	Inverse variance weighted	9.94403	16	0.869535
IGP30	BIP	MR Egger	12.0871	15	0.672422
IGP30	BIP	Inverse variance weighted	12.5501	16	0.705327
IGP31	BIP	MR Egger	16.2389	15	0.366356
IGP31	BIP	Inverse variance weighted	16.6095	16	0.411289
IGP32	BIP	MR Egger	14.5271	15	0.485987
IGP32	BIP	Inverse variance weighted	14.853	16	0.535432
IGP33	BIP	MR Egger	13.1968	15	0.587104
IGP33	BIP	Inverse variance weighted	13.2473	16	0.654595
IGP34	BIP	MR Egger	14.4229	15	0.493731
IGP34	BIP	Inverse variance weighted	14.8536	16	0.535387
IGP35	BIP	MR Egger	13.7343	15	0.545769
IGP35	BIP	Inverse variance weighted	13.7396	16	0.618104
IGP36	BIP	MR Egger	11.6519	15	0.705163
IGP36	BIP	Inverse variance weighted	11.8182	16	0.756394
IGP37	BIP	MR Egger	12.0623	15	0.674304
IGP37	BIP	Inverse variance weighted	12.1007	16	0.737022
IGP38	BIP	MR Egger	12.4978	15	0.641029
IGP38	BIP	Inverse variance weighted	12.582	16	0.70304
IGP39	BIP	MR Egger	11.3517	15	0.727286
IGP39	BIP	Inverse variance weighted	12.439	16	0.713251
IGP40	BIP	MR Egger	10.1406	15	0.810803
IGP40	BIP	Inverse variance weighted	11.4246	16	0.782547
IGP41	BIP	MR Egger	8.67618	15	0.893831
IGP41	BIP	Inverse variance weighted	9.12933	16	0.907992
IGP42	BIP	MR Egger	18.5631	15	0.234219
IGP42	BIP	Inverse variance weighted	20.448	16	0.200717
IGP43	BIP	MR Egger	15.024	15	0.449692
IGP43	BIP	Inverse variance weighted	15.0301	16	0.522438
IGP44	BIP	MR Egger	7.77784	15	0.93238
IGP44	BIP	Inverse variance weighted	7.93427	16	0.950799
IGP45	BIP	MR Egger	22.8413	15	0.0875677
IGP45	BIP	Inverse variance weighted	24.4135	16	0.0808551
IGP46	BIP	MR Egger	12.1686	15	0.666222
IGP46	BIP	Inverse variance weighted	13.0167	16	0.671534
IGP47	BIP	MR Egger	17.1801	15	0.308215
IGP47	BIP	Inverse variance weighted	17.4271	16	0.358494
IGP48	BIP	MR Egger	13.4634	15	0.566552
IGP48	BIP	Inverse variance weighted	14.1285	16	0.589143
IGP49	BIP	MR Egger	15.9982	15	0.382171
IGP49	BIP	Inverse variance weighted	17.0259	16	0.383921
IGP50	BIP	MR Egger	17.5093	15	0.289338
IGP50	BIP	Inverse variance weighted	18.087	16	0.318829
IGP51	BIP	MR Egger	9.59306	15	0.844527
IGP51	BIP	Inverse variance weighted	9.61994	16	0.885708
IGP52	BIP	MR Egger	11.0142	15	0.751586
IGP52	BIP	Inverse variance weighted	12.3029	16	0.722877
IGP53	BIP	MR Egger	17.5515	15	0.286978
IGP53	BIP	Inverse variance weighted	18.2861	16	0.30741
IGP54	BIP	MR Egger	11.6968	15	0.701821
IGP54	BIP	Inverse variance weighted	11.7046	16	0.76405
IGP55	BIP	MR Egger	17.7449	15	0.276316
IGP55	BIP	Inverse variance weighted	17.8949	16	0.330086
IGP56	BIP	MR Egger	12.9403	15	0.606908
IGP56	BIP	Inverse variance weighted	13.2459	16	0.6547
IGP57	BIP	MR Egger	16.1239	15	0.373866
IGP57	BIP	Inverse variance weighted	16.5879	16	0.412734
IGP58	BIP	MR Egger	11.2973	15	0.731249
IGP58	BIP	Inverse variance weighted	12.2159	16	0.72899
IGP59	BIP	MR Egger	17.7308	15	0.277083
IGP59	BIP	Inverse variance weighted	19.0636	16	0.265381
IGP60	BIP	MR Egger	12.1225	15	0.669736
IGP60	BIP	Inverse variance weighted	12.8192	16	0.685926
IGP61	BIP	MR Egger	7.51179	15	0.941863
IGP61	BIP	Inverse variance weighted	8.30585	16	0.939235
IGP62	BIP	MR Egger	16.7153	15	0.336168
IGP62	BIP	Inverse variance weighted	18.4685	16	0.297186
IGP63	BIP	MR Egger	19.7526	15	0.181629
IGP63	BIP	Inverse variance weighted	21.3753	16	0.164532
IGP64	BIP	MR Egger	17.5457	15	0.287302
IGP64	BIP	Inverse variance weighted	18.2545	16	0.309208
IGP65	BIP	MR Egger	13.0938	15	0.595053
IGP65	BIP	Inverse variance weighted	14.4459	16	0.565533
IGP66	BIP	MR Egger	22.0317	15	0.106975
IGP66	BIP	Inverse variance weighted	23.4791	16	0.101516
IGP67	BIP	MR Egger	20.1239	15	0.167229
IGP67	BIP	Inverse variance weighted	21.2732	16	0.168247
IGP68	BIP	MR Egger	20.3565	15	0.15868
IGP68	BIP	Inverse variance weighted	20.7189	16	0.189569
IGP69	BIP	MR Egger	22.8885	15	0.0865353
IGP69	BIP	Inverse variance weighted	23.4817	16	0.101453
IGP70	BIP	MR Egger	21.3498	15	0.126021
IGP70	BIP	Inverse variance weighted	22.8892	16	0.116729
IGP71	BIP	MR Egger	21.1784	15	0.131224
IGP71	BIP	Inverse variance weighted	22.8043	16	0.119066
IGP72	BIP	MR Egger	20.389	15	0.157512
IGP72	BIP	Inverse variance weighted	22.4291	16	0.129869
IGP73	BIP	MR Egger	10.4678	15	0.789332
IGP73	BIP	Inverse variance weighted	11.7761	16	0.759241
IGP74	BIP	MR Egger	21.6673	15	0.116829
IGP74	BIP	Inverse variance weighted	22.3954	16	0.130879
IGP75	BIP	MR Egger	22.1804	15	0.10316
IGP75	BIP	Inverse variance weighted	22.966	16	0.114646
IGP76	BIP	MR Egger	20.9256	15	0.139225
IGP76	BIP	Inverse variance weighted	22.957	16	0.11489
IGP77	BIP	MR Egger	13.7624	15	0.543623
IGP77	BIP	Inverse variance weighted	15.8721	16	0.461925
IGP1	ADHD	MR Egger	8.14138	14	0.881831
IGP1	ADHD	Inverse variance weighted	8.14289	15	0.917926
IGP2	ADHD	MR Egger	17.173	14	0.247077
IGP2	ADHD	Inverse variance weighted	20.9883	15	0.137204
IGP3	ADHD	MR Egger	13.7324	14	0.469829
IGP3	ADHD	Inverse variance weighted	13.8054	15	0.540339
IGP4	ADHD	MR Egger	9.74162	14	0.78082
IGP4	ADHD	Inverse variance weighted	9.75124	15	0.835089
IGP5	ADHD	MR Egger	22.4045	14	0.0706756
IGP5	ADHD	Inverse variance weighted	23.4858	15	0.0743562
IGP6	ADHD	MR Egger	13.0475	14	0.52279
IGP6	ADHD	Inverse variance weighted	15.2516	15	0.43345
IGP7	ADHD	MR Egger	10.1377	14	0.752052
IGP7	ADHD	Inverse variance weighted	10.2101	15	0.806322
IGP8	ADHD	MR Egger	13.8701	14	0.459432
IGP8	ADHD	Inverse variance weighted	13.8907	15	0.533838
IGP9	ADHD	MR Egger	14.371	14	0.422452
IGP9	ADHD	Inverse variance weighted	15.0143	15	0.45039
IGP10	ADHD	MR Egger	19.8132	14	0.136142
IGP10	ADHD	Inverse variance weighted	20.081	15	0.168847
IGP11	ADHD	MR Egger	8.03971	14	0.887247
IGP11	ADHD	Inverse variance weighted	9.01414	15	0.876777
IGP12	ADHD	MR Egger	13.8015	14	0.4646
IGP12	ADHD	Inverse variance weighted	16.3713	15	0.357814
IGP13	ADHD	MR Egger	17.5033	14	0.230345
IGP13	ADHD	Inverse variance weighted	17.5732	15	0.285766
IGP14	ADHD	MR Egger	13.1429	14	0.5153
IGP14	ADHD	Inverse variance weighted	13.6384	15	0.553113
IGP15	ADHD	MR Egger	8.91751	14	0.836299
IGP15	ADHD	Inverse variance weighted	8.92141	15	0.881591
IGP16	ADHD	MR Egger	12.263	14	0.585194
IGP16	ADHD	Inverse variance weighted	13.018	15	0.600911
IGP17	ADHD	MR Egger	16.8667	14	0.263354
IGP17	ADHD	Inverse variance weighted	17.1681	15	0.308918
IGP18	ADHD	MR Egger	12.3505	14	0.578177
IGP18	ADHD	Inverse variance weighted	12.9893	15	0.603128
IGP19	ADHD	MR Egger	16.7642	14	0.268962
IGP19	ADHD	Inverse variance weighted	16.7732	15	0.332605
IGP20	ADHD	MR Egger	11.3326	14	0.659734
IGP20	ADHD	Inverse variance weighted	11.4429	15	0.720612
IGP21	ADHD	MR Egger	7.97404	14	0.890674
IGP21	ADHD	Inverse variance weighted	8.23681	15	0.913938
IGP22	ADHD	MR Egger	14.9647	14	0.380573
IGP22	ADHD	Inverse variance weighted	16.9981	15	0.318978
IGP23	ADHD	MR Egger	12.4808	14	0.56775
IGP23	ADHD	Inverse variance weighted	12.7523	15	0.621427
IGP24	ADHD	MR Egger	8.85312	14	0.840343
IGP24	ADHD	Inverse variance weighted	9.47945	15	0.851145
IGP25	ADHD	MR Egger	18.1466	14	0.200186
IGP25	ADHD	Inverse variance weighted	19.3737	15	0.197294
IGP26	ADHD	MR Egger	12.7347	14	0.54751
IGP26	ADHD	Inverse variance weighted	12.8672	15	0.612556
IGP27	ADHD	MR Egger	19.818	14	0.135985
IGP27	ADHD	Inverse variance weighted	21.5561	15	0.119983
IGP28	ADHD	MR Egger	8.45031	14	0.864573
IGP28	ADHD	Inverse variance weighted	8.47763	15	0.903211
IGP29	ADHD	MR Egger	11.4816	14	0.647861
IGP29	ADHD	Inverse variance weighted	11.7395	15	0.698629
IGP30	ADHD	MR Egger	12.1645	14	0.593095
IGP30	ADHD	Inverse variance weighted	13.1418	15	0.591344
IGP31	ADHD	MR Egger	16.0172	14	0.312325
IGP31	ADHD	Inverse variance weighted	17.1625	15	0.309241
IGP32	ADHD	MR Egger	14.069	14	0.444585
IGP32	ADHD	Inverse variance weighted	14.3812	15	0.496833
IGP33	ADHD	MR Egger	13.5299	14	0.485289
IGP33	ADHD	Inverse variance weighted	14.0079	15	0.52493
IGP34	ADHD	MR Egger	14.0813	14	0.443671
IGP34	ADHD	Inverse variance weighted	15.4661	15	0.418395
IGP35	ADHD	MR Egger	12.5881	14	0.559178
IGP35	ADHD	Inverse variance weighted	12.602	15	0.633007
IGP36	ADHD	MR Egger	13.3826	14	0.496645
IGP36	ADHD	Inverse variance weighted	13.3876	15	0.572389
IGP37	ADHD	MR Egger	13.9	14	0.457189
IGP37	ADHD	Inverse variance weighted	13.9891	15	0.526355
IGP38	ADHD	MR Egger	14.0421	14	0.446577
IGP38	ADHD	Inverse variance weighted	14.0956	15	0.51829
IGP39	ADHD	MR Egger	11.348	14	0.658507
IGP39	ADHD	Inverse variance weighted	12.2252	15	0.661911
IGP40	ADHD	MR Egger	10.0604	14	0.757751
IGP40	ADHD	Inverse variance weighted	11.15	15	0.74189
IGP41	ADHD	MR Egger	7.88749	14	0.895105
IGP41	ADHD	Inverse variance weighted	7.89818	15	0.9278
IGP42	ADHD	MR Egger	16.0289	14	0.311614
IGP42	ADHD	Inverse variance weighted	19.7748	15	0.180743
IGP43	ADHD	MR Egger	15.32	14	0.356638
IGP43	ADHD	Inverse variance weighted	15.5193	15	0.4147
IGP44	ADHD	MR Egger	9.0938	14	0.824995
IGP44	ADHD	Inverse variance weighted	9.1014	15	0.872156
IGP45	ADHD	MR Egger	22.7599	14	0.0642904
IGP45	ADHD	Inverse variance weighted	23.89	15	0.0669851
IGP46	ADHD	MR Egger	11.2358	14	0.667422
IGP46	ADHD	Inverse variance weighted	13.1554	15	0.5903
IGP47	ADHD	MR Egger	15.8409	14	0.323185
IGP47	ADHD	Inverse variance weighted	15.8413	15	0.392675
IGP48	ADHD	MR Egger	13.3773	14	0.497053
IGP48	ADHD	Inverse variance weighted	13.5291	15	0.561502
IGP49	ADHD	MR Egger	14.6924	14	0.399498
IGP49	ADHD	Inverse variance weighted	15.1077	15	0.44369
IGP50	ADHD	MR Egger	17.6405	14	0.223649
IGP50	ADHD	Inverse variance weighted	18.0576	15	0.259647
IGP51	ADHD	MR Egger	7.36147	14	0.919878
IGP51	ADHD	Inverse variance weighted	8.18208	15	0.916275
IGP52	ADHD	MR Egger	12.8429	14	0.538926
IGP52	ADHD	Inverse variance weighted	14.9827	15	0.452665
IGP53	ADHD	MR Egger	17.2054	14	0.245395
IGP53	ADHD	Inverse variance weighted	17.3238	15	0.299881
IGP54	ADHD	MR Egger	12.5827	14	0.559611
IGP54	ADHD	Inverse variance weighted	12.8328	15	0.615213
IGP55	ADHD	MR Egger	18.1681	14	0.19923
IGP55	ADHD	Inverse variance weighted	18.1715	15	0.253756
IGP56	ADHD	MR Egger	11.3443	14	0.658806
IGP56	ADHD	Inverse variance weighted	11.381	15	0.72515
IGP57	ADHD	MR Egger	15.8807	14	0.320712
IGP57	ADHD	Inverse variance weighted	15.8983	15	0.388842
IGP58	ADHD	MR Egger	8.90891	14	0.836841
IGP58	ADHD	Inverse variance weighted	11.6967	15	0.701826
IGP59	ADHD	MR Egger	13.9719	14	0.451805
IGP59	ADHD	Inverse variance weighted	17.7675	15	0.275085
IGP60	ADHD	MR Egger	10.9231	14	0.692065
IGP60	ADHD	Inverse variance weighted	12.7371	15	0.622597
IGP61	ADHD	MR Egger	6.91092	14	0.938091
IGP61	ADHD	Inverse variance weighted	8.76559	15	0.889452
IGP62	ADHD	MR Egger	16.6485	14	0.275391
IGP62	ADHD	Inverse variance weighted	18.8584	15	0.220222
IGP63	ADHD	MR Egger	18.3811	14	0.189973
IGP63	ADHD	Inverse variance weighted	21.4399	15	0.123352
IGP64	ADHD	MR Egger	17.7258	14	0.219555
IGP64	ADHD	Inverse variance weighted	18.2693	15	0.248772
IGP65	ADHD	MR Egger	12.9778	14	0.528269
IGP65	ADHD	Inverse variance weighted	15.0006	15	0.451372
IGP66	ADHD	MR Egger	21.9998	14	0.078619
IGP66	ADHD	Inverse variance weighted	23.1125	15	0.0817799
IGP67	ADHD	MR Egger	19.8548	14	0.134785
IGP67	ADHD	Inverse variance weighted	21.5989	15	0.118761
IGP68	ADHD	MR Egger	19.898	14	0.133391
IGP68	ADHD	Inverse variance weighted	20.0325	15	0.170688
IGP69	ADHD	MR Egger	23.0652	14	0.059217
IGP69	ADHD	Inverse variance weighted	23.4196	15	0.075628
IGP70	ADHD	MR Egger	21.4051	14	0.0916935
IGP70	ADHD	Inverse variance weighted	22.7159	15	0.0903614
IGP71	ADHD	MR Egger	21.2657	14	0.0950151
IGP71	ADHD	Inverse variance weighted	22.6612	15	0.0916023
IGP72	ADHD	MR Egger	20.4226	14	0.117372
IGP72	ADHD	Inverse variance weighted	22.197	15	0.102742
IGP73	ADHD	MR Egger	12.0751	14	0.600272
IGP73	ADHD	Inverse variance weighted	14.3324	15	0.500486
IGP74	ADHD	MR Egger	21.9421	14	0.0798116
IGP74	ADHD	Inverse variance weighted	22.5408	15	0.0943879
IGP75	ADHD	MR Egger	22.5068	14	0.0687832
IGP75	ADHD	Inverse variance weighted	23.1386	15	0.0812408
IGP76	ADHD	MR Egger	21.856	14	0.0816216
IGP76	ADHD	Inverse variance weighted	23.3464	15	0.0770561
IGP77	ADHD	MR Egger	15.8184	14	0.324591
IGP77	ADHD	Inverse variance weighted	17.6839	15	0.27965

## Sheet: Table S8
Table S8. The leave-one-out analysis for IgG N-glycosylation traits on psychiatric disorders.
exposure	outcome	SNP	beta	se	P
IGP2	SCZ	rs10483775	0.0192944	0.0476577	0.685584
IGP2	SCZ	rs11847263	-0.0486529	0.0335531	0.147051
IGP2	SCZ	rs7789913	0.0327599	0.038234	0.391541
IGP2	SCZ	rs7812088	0.0289247	0.0449979	0.520354
IGP2	SCZ	All	0.0144886	0.0370201	0.695524
IGP5	SCZ	rs17630758	0.0299749	0.0594489	0.614111
IGP5	SCZ	rs3824459	0.0704576	0.053075	0.18434
IGP5	SCZ	rs7281587	0.0535543	0.063085	0.395924
IGP5	SCZ	rs7812088	0.0714177	0.0554481	0.197743
IGP5	SCZ	rs909674	-0.00155121	0.0441208	0.971954
IGP5	SCZ	All	0.0458153	0.0500491	0.359979
IGP6	SCZ	rs11847263	-0.0778868	0.0346993	0.0247926
IGP6	SCZ	rs12451413	0.0166999	0.0394803	0.6723
IGP6	SCZ	rs12587616	0.00392608	0.0537675	0.941791
IGP6	SCZ	rs7789913	0.0195889	0.0518563	0.705614
IGP6	SCZ	rs7812088	0.0100896	0.0530955	0.849288
IGP6	SCZ	All	0.00132131	0.0443078	0.97621
IGP7	SCZ	rs17303508	-0.14945	0.0485956	0.0021023
IGP7	SCZ	rs2834838	-0.120195	0.0500865	0.0164067
IGP7	SCZ	rs4074453	-0.122658	0.053212	0.0211618
IGP7	SCZ	rs7865745	-0.119357	0.0498189	0.0165832
IGP7	SCZ	All	-0.128382	0.0435999	0.00323428
IGP8	SCZ	rs10813950	0.0859134	0.037682	0.0226102
IGP8	SCZ	rs4074453	-0.00860395	0.114531	0.940116
IGP8	SCZ	rs7621161	0.0231213	0.104402	0.824731
IGP8	SCZ	All	0.0408928	0.0653661	0.53158
IGP9	SCZ	rs17630758	0.0481519	0.0490103	0.32586
IGP9	SCZ	rs4821897	0.0250513	0.0334877	0.454415
IGP9	SCZ	rs6570330	0.0561253	0.0426744	0.188443
IGP9	SCZ	rs7257072	0.0626263	0.0400945	0.118296
IGP9	SCZ	rs7789913	0.0751073	0.0260831	0.00398251
IGP9	SCZ	All	0.0548246	0.0344404	0.111415
IGP10	SCZ	rs17630758	0.136354	0.0676392	0.0438111
IGP10	SCZ	rs4821897	0.0752605	0.0430414	0.0803666
IGP10	SCZ	rs9385856	0.124573	0.0507834	0.0141663
IGP10	SCZ	All	0.110454	0.0383605	0.0039848
IGP11	SCZ	All	0.0549387	0.0710409	0.439322
IGP12	SCZ	rs17775791	-0.0318911	0.0678162	0.638171
IGP12	SCZ	rs7789913	0.0439195	0.046213	0.341923
IGP12	SCZ	rs874232	-0.00955443	0.0704543	0.892128
IGP12	SCZ	All	0.00328515	0.045239	0.94211
IGP13	SCZ	rs10096810	0.074388	0.0330751	0.0245085
IGP13	SCZ	rs10813951	0.0399508	0.0371106	0.281689
IGP13	SCZ	rs17775791	0.073593	0.0389782	0.0590181
IGP13	SCZ	rs7758383	0.0569366	0.0346833	0.10067
IGP13	SCZ	All	0.0615958	0.0309605	0.0466463
IGP14	SCZ	rs17630758	0.0493902	0.0488736	0.312222
IGP14	SCZ	rs17775791	0.064337	0.051046	0.207535
IGP14	SCZ	rs4821897	0.0306982	0.034138	0.368526
IGP14	SCZ	rs6570330	0.0632453	0.049421	0.200642
IGP14	SCZ	rs741706	0.0764266	0.0438617	0.081431
IGP14	SCZ	rs9319617	0.0821399	0.0378678	0.0300735
IGP14	SCZ	All	0.0614752	0.0405476	0.129488
IGP15	SCZ	rs1122979	-0.0106141	0.0276478	0.701051
IGP15	SCZ	rs2745851	-0.00474354	0.0288532	0.869414
IGP15	SCZ	rs4074453	-0.0189373	0.0181772	0.297495
IGP15	SCZ	rs6764279	0.0592011	0.0374126	0.113562
IGP15	SCZ	All	-0.00630282	0.0237091	0.790363
IGP17	SCZ	rs10813951	-0.0660347	0.037471	0.0780208
IGP17	SCZ	rs250555	0.0147159	0.0509578	0.772745
IGP17	SCZ	rs2725391	0.00182506	0.0572389	0.974564
IGP17	SCZ	rs7621161	0.0304894	0.0532822	0.56717
IGP17	SCZ	All	-0.000898379	0.0444385	0.983871
IGP21	SCZ	rs3742597	-0.0971824	0.0556036	0.0805039
IGP21	SCZ	rs6583437	0.00301309	0.0900482	0.973307
IGP21	SCZ	rs7621161	0.00123878	0.0766259	0.987101
IGP21	SCZ	All	-0.0267118	0.0592055	0.651867
IGP22	SCZ	rs10813951	-0.114614	0.0422317	0.00664909
IGP22	SCZ	rs7621161	-0.0298788	0.133719	0.82319
IGP22	SCZ	rs909674	0.0152838	0.0915809	0.867458
IGP22	SCZ	All	-0.0443111	0.0779969	0.569958
IGP24	SCZ	rs10813951	-0.0341169	0.0198121	0.0850651
IGP24	SCZ	rs250555	-0.00873612	0.0258786	0.735679
IGP24	SCZ	rs2725391	-0.0129683	0.028961	0.654307
IGP24	SCZ	rs2745851	-0.0116937	0.0282217	0.678616
IGP24	SCZ	rs7621161	0.0179074	0.0416719	0.667397
IGP24	SCZ	All	-0.0133507	0.0241176	0.579874
IGP26	SCZ	rs10813951	-0.0496902	0.0288166	0.0846427
IGP26	SCZ	rs250555	0.00141673	0.0432996	0.973899
IGP26	SCZ	rs2725391	-0.00715722	0.0482869	0.882167
IGP26	SCZ	rs7621161	0.0284377	0.0531686	0.592748
IGP26	SCZ	All	-0.00853329	0.0375213	0.820093
IGP28	SCZ	rs2279913	-0.0111266	0.0248308	0.654083
IGP28	SCZ	rs2745851	-0.0149329	0.0287396	0.603348
IGP28	SCZ	rs4074453	-0.0280936	0.0185995	0.130928
IGP28	SCZ	rs7621161	0.0252297	0.0592459	0.670219
IGP28	SCZ	rs7812088	-0.0196634	0.0270289	0.466922
IGP28	SCZ	All	-0.016229	0.0247059	0.511252
IGP29	SCZ	rs17775791	0.0144475	0.0367312	0.694076
IGP29	SCZ	rs2725391	-0.00670923	0.0173905	0.699645
IGP29	SCZ	rs2745851	-0.0061338	0.0168529	0.715887
IGP29	SCZ	rs4686844	-0.0157318	0.014372	0.273683
IGP29	SCZ	rs540719	-0.00502224	0.0154362	0.744912
IGP29	SCZ	All	-0.00720204	0.0147796	0.626049
IGP30	SCZ	rs17775791	-0.100112	0.0459132	0.0292226
IGP30	SCZ	rs4821897	-0.0340224	0.0394113	0.387992
IGP30	SCZ	rs7257072	-0.0890605	0.0372968	0.0169456
IGP30	SCZ	rs9385856	-0.0805594	0.0437689	0.0656853
IGP30	SCZ	All	-0.0773333	0.0338419	0.022305
IGP31	SCZ	rs10124479	0.0357607	0.0335741	0.286817
IGP31	SCZ	rs2659005	0.00712887	0.09378	0.939406
IGP31	SCZ	rs7621161	-0.0330479	0.0683643	0.628805
IGP31	SCZ	All	0.00751604	0.0501348	0.880831
IGP32	SCZ	rs11215031	-0.0239969	0.0300103	0.423929
IGP32	SCZ	rs2161318	-0.0171489	0.0492553	0.727718
IGP32	SCZ	rs7621161	0.127022	0.0607363	0.0364956
IGP32	SCZ	All	-0.0109345	0.0383957	0.77581
IGP34	SCZ	rs17630758	0.115254	0.0388827	0.0030353
IGP34	SCZ	rs4821897	0.107339	0.0626019	0.0864145
IGP34	SCZ	rs6570330	0.129623	0.0383648	0.000728298
IGP34	SCZ	All	0.120105	0.0353994	0.000691677
IGP35	SCZ	rs11215031	0.014152	0.0292509	0.628517
IGP35	SCZ	rs12342831	0.0136526	0.0281061	0.627144
IGP35	SCZ	rs1529869	0.0103515	0.0340419	0.761066
IGP35	SCZ	rs2745851	0.00352118	0.0362778	0.922677
IGP35	SCZ	rs7621161	-0.0987282	0.0540059	0.0675346
IGP35	SCZ	All	0.00563265	0.0310459	0.85603
IGP36	SCZ	rs2745851	0.103923	0.0576563	0.0714745
IGP36	SCZ	rs6001585	0.0714492	0.0559544	0.201631
IGP36	SCZ	rs6764279	0.0781648	0.0592993	0.187457
IGP36	SCZ	All	0.0843593	0.0470205	0.0727977
IGP37	SCZ	rs1122979	0.0480903	0.0357216	0.178222
IGP37	SCZ	rs2745851	0.0289679	0.0465332	0.533599
IGP37	SCZ	rs6764279	-0.00471114	0.0566789	0.933756
IGP37	SCZ	All	0.0314443	0.0331682	0.343116
IGP38	SCZ	rs1122979	0.0479293	0.0356018	0.178219
IGP38	SCZ	rs2745851	0.0292015	0.0463307	0.528509
IGP38	SCZ	rs6764279	-0.0043231	0.0568273	0.93936
IGP38	SCZ	All	0.0316121	0.0331234	0.339895
IGP39	SCZ	rs2745851	0.0235338	0.0382269	0.538135
IGP39	SCZ	rs3780486	0.0501404	0.0278431	0.0717308
IGP39	SCZ	rs5750830	-0.035134	0.0305596	0.250272
IGP39	SCZ	rs7257072	0.026992	0.0378894	0.476223
IGP39	SCZ	rs7789913	0.0356922	0.0337149	0.289759
IGP39	SCZ	rs9385856	0.023318	0.0388292	0.548155
IGP39	SCZ	All	0.0248821	0.0330086	0.450965
IGP40	SCZ	rs2745851	0.0224262	0.0381756	0.556902
IGP40	SCZ	rs3780486	0.0498567	0.0279555	0.0745164
IGP40	SCZ	rs5750830	-0.0361776	0.0298585	0.225652
IGP40	SCZ	rs7257072	0.0258156	0.037789	0.494512
IGP40	SCZ	rs7789913	0.0348074	0.0337597	0.302526
IGP40	SCZ	rs9385856	0.022152	0.0384995	0.565032
IGP40	SCZ	All	0.0238321	0.0329339	0.46929
IGP42	SCZ	rs10483775	0.0195918	0.0463042	0.672215
IGP42	SCZ	rs11847263	-0.048247	0.0331854	0.145984
IGP42	SCZ	rs7789913	0.0329067	0.0369381	0.373004
IGP42	SCZ	rs7812088	0.0283793	0.0434873	0.514021
IGP42	SCZ	All	0.0148567	0.0360376	0.680152
IGP45	SCZ	rs1122979	0.0484583	0.0486711	0.319432
IGP45	SCZ	rs17630758	0.0156123	0.0492525	0.751255
IGP45	SCZ	rs3824459	0.0467515	0.0466412	0.316168
IGP45	SCZ	rs6583437	0.0476752	0.0456479	0.296295
IGP45	SCZ	rs7281587	0.0346808	0.0519628	0.504507
IGP45	SCZ	rs909674	-0.0128761	0.0372324	0.72947
IGP45	SCZ	All	0.0312496	0.0431179	0.468607
IGP46	SCZ	rs11847263	-0.0795629	0.0351986	0.0237962
IGP46	SCZ	rs12451413	0.0175975	0.0394843	0.655826
IGP46	SCZ	rs12587616	0.00461308	0.0538386	0.931718
IGP46	SCZ	rs7789913	0.0205635	0.0519329	0.692133
IGP46	SCZ	rs7812088	0.0102423	0.0528138	0.846229
IGP46	SCZ	All	0.00195653	0.0444127	0.964862
IGP47	SCZ	rs2063112	-0.0762793	0.0403689	0.0588176
IGP47	SCZ	rs4074453	-0.051491	0.0428291	0.229269
IGP47	SCZ	rs6764279	-0.0698377	0.0451658	0.122043
IGP47	SCZ	rs7281587	-0.0920486	0.0423347	0.0296823
IGP47	SCZ	All	-0.0727121	0.0368692	0.0485906
IGP49	SCZ	rs17630758	0.0347932	0.0457104	0.446558
IGP49	SCZ	rs5750830	0.0146957	0.0322721	0.648845
IGP49	SCZ	rs6570330	0.0449525	0.0402676	0.264275
IGP49	SCZ	rs7257072	0.0507137	0.0387652	0.190796
IGP49	SCZ	rs7789913	0.0625465	0.0307852	0.0421838
IGP49	SCZ	rs9319617	0.0548923	0.0339826	0.106244
IGP49	SCZ	All	0.0451614	0.0337785	0.181227
IGP50	SCZ	rs17630758	0.134912	0.0652906	0.0387977
IGP50	SCZ	rs4821897	0.0745338	0.0425843	0.0800723
IGP50	SCZ	rs9385856	0.122675	0.0493586	0.0129411
IGP50	SCZ	All	0.109207	0.0373086	0.00342103
IGP51	SCZ	All	0.0558284	0.0728453	0.44344
IGP52	SCZ	rs17776120	0.0196224	0.0752642	0.794313
IGP52	SCZ	rs3795464	-0.0373787	0.0377719	0.322375
IGP52	SCZ	rs7789913	0.0173647	0.0555653	0.754654
IGP52	SCZ	rs874232	-0.0195427	0.0646249	0.762345
IGP52	SCZ	All	-0.00762269	0.0491247	0.876687
IGP53	SCZ	rs10096810	0.0877734	0.036595	0.016462
IGP53	SCZ	rs10813951	0.0476235	0.0457289	0.297675
IGP53	SCZ	rs17775791	0.0732887	0.037719	0.0520142
IGP53	SCZ	rs7758383	0.0675615	0.0383734	0.0783004
IGP53	SCZ	All	0.0712377	0.0339232	0.0357317
IGP54	SCZ	rs17630758	0.0744327	0.0554249	0.179289
IGP54	SCZ	rs3864327	0.08059	0.0619672	0.19342
IGP54	SCZ	rs6570330	0.0872824	0.0545778	0.10977
IGP54	SCZ	rs8137426	0.0568038	0.0416988	0.173122
IGP54	SCZ	rs9319617	0.115757	0.0343249	0.000745181
IGP54	SCZ	All	0.0832029	0.0440018	0.0586381
IGP55	SCZ	rs10096810	-0.0605366	0.0449387	0.17795
IGP55	SCZ	rs2067749	-0.0463701	0.0471593	0.325477
IGP55	SCZ	rs3824459	-0.0289503	0.0512642	0.572259
IGP55	SCZ	rs7812088	-0.0354968	0.0448698	0.428881
IGP55	SCZ	All	-0.0436181	0.0405773	0.282403
IGP57	SCZ	rs10813951	0.0751551	0.0537412	0.161974
IGP57	SCZ	rs17775791	0.10016	0.0438595	0.0223916
IGP57	SCZ	rs7758383	0.0930938	0.0446504	0.0370739
IGP57	SCZ	All	0.0912382	0.0382404	0.0170369
IGP58	SCZ	rs11847263	0.0572367	0.0385519	0.137633
IGP58	SCZ	rs12587616	-0.0251975	0.0488174	0.605743
IGP58	SCZ	rs7789913	-0.0428885	0.0372559	0.249655
IGP58	SCZ	rs7812088	-0.0292226	0.0447089	0.513357
IGP58	SCZ	All	-0.0197727	0.038376	0.606388
IGP59	SCZ	rs11847263	0.0575313	0.031561	0.0683243
IGP59	SCZ	rs12587616	-0.0105578	0.0415922	0.799618
IGP59	SCZ	rs7789913	-0.0244733	0.036699	0.504858
IGP59	SCZ	rs7812088	-0.0155497	0.0395332	0.694073
IGP59	SCZ	rs8068453	-0.0153758	0.0365796	0.674238
IGP59	SCZ	All	-0.0069806	0.0340245	0.837444
IGP60	SCZ	rs11847263	0.0778057	0.0345073	0.0241482
IGP60	SCZ	rs12451413	-0.01762	0.0386301	0.648304
IGP60	SCZ	rs12587616	-0.00476382	0.0527663	0.928064
IGP60	SCZ	rs7789913	-0.0189024	0.0503157	0.707158
IGP60	SCZ	rs7812088	-0.0109728	0.0521378	0.83331
IGP60	SCZ	All	-0.00210586	0.0434812	0.961372
IGP62	SCZ	rs11847263	-0.0741401	0.0264129	0.00500098
IGP62	SCZ	rs17630758	-0.0892386	0.0369548	0.0157436
IGP62	SCZ	rs2064056	-0.0971861	0.026488	0.00024344
IGP62	SCZ	rs8137426	-0.0668497	0.0318057	0.0355693
IGP62	SCZ	rs9385856	-0.0945589	0.031025	0.00230503
IGP62	SCZ	All	-0.0848062	0.0267713	0.00153593
IGP63	SCZ	rs10758192	-0.0788226	0.0265498	0.00298913
IGP63	SCZ	rs1122979	-0.0957724	0.0237617	5.56488e-05
IGP63	SCZ	rs11847263	-0.0756634	0.0260051	0.0036194
IGP63	SCZ	rs17630758	-0.0848202	0.030165	0.00492532
IGP63	SCZ	rs2064056	-0.0913125	0.025187	0.000288533
IGP63	SCZ	rs8137426	-0.0717987	0.0313643	0.0220684
IGP63	SCZ	rs9385856	-0.091456	0.0275173	0.000888702
IGP63	SCZ	All	-0.0848026	0.02452	0.000543172
IGP64	SCZ	rs10903118	-0.0547094	0.0288599	0.0580011
IGP64	SCZ	rs17630758	-0.0487708	0.0330339	0.139841
IGP64	SCZ	rs2064056	-0.0621016	0.0275314	0.024092
IGP64	SCZ	rs7257072	-0.0612026	0.0277594	0.0274716
IGP64	SCZ	rs8137426	-0.031415	0.0267261	0.239819
IGP64	SCZ	rs9319617	-0.066239	0.0242053	0.00620872
IGP64	SCZ	rs9385856	-0.0590263	0.0300236	0.049299
IGP64	SCZ	All	-0.0555651	0.02544	0.0289504
IGP65	SCZ	rs10813951	-0.0459395	0.0375956	0.22173
IGP65	SCZ	rs11847263	0.0173137	0.046317	0.708546
IGP65	SCZ	rs17630758	-0.00697246	0.0473845	0.883017
IGP65	SCZ	rs2064056	-0.0269056	0.0498463	0.589354
IGP65	SCZ	rs6583437	-0.0494991	0.0471743	0.294049
IGP65	SCZ	rs9385856	-0.0202452	0.0495329	0.682743
IGP65	SCZ	All	-0.0232054	0.0427032	0.586846
IGP66	SCZ	rs10903118	0.0653945	0.0223916	0.00349471
IGP66	SCZ	rs17630758	0.0663737	0.026478	0.0121849
IGP66	SCZ	rs2064056	0.0731388	0.022822	0.0013518
IGP66	SCZ	rs5750830	0.0426284	0.0267613	0.11118
IGP66	SCZ	rs7257072	0.0700917	0.0224213	0.00177133
IGP66	SCZ	rs9385856	0.0704033	0.0234351	0.00266296
IGP66	SCZ	All	0.0656733	0.021773	0.00255901
IGP67	SCZ	rs10124479	0.0737765	0.0232477	0.00150614
IGP67	SCZ	rs17630758	0.082522	0.0259102	0.00144794
IGP67	SCZ	rs2064056	0.0853334	0.0228228	0.000184785
IGP67	SCZ	rs4821897	0.0651792	0.0297473	0.028445
IGP67	SCZ	rs9385856	0.0859434	0.023751	0.000296292
IGP67	SCZ	All	0.0795428	0.022137	0.000326644
IGP68	SCZ	rs10903118	0.0476548	0.0283837	0.0931623
IGP68	SCZ	rs17630758	0.0407658	0.0322181	0.20576
IGP68	SCZ	rs2064056	0.0535345	0.0277061	0.0533313
IGP68	SCZ	rs4807942	0.0563875	0.0255578	0.0273649
IGP68	SCZ	rs5750830	0.0226641	0.0251689	0.367865
IGP68	SCZ	rs7257072	0.0536557	0.0278766	0.0542597
IGP68	SCZ	rs9319617	0.0591289	0.0236081	0.012259
IGP68	SCZ	rs9385856	0.0505668	0.0294657	0.0861393
IGP68	SCZ	All	0.0488475	0.0255073	0.0554872
IGP69	SCZ	rs10813951	0.0504256	0.0355094	0.155589
IGP69	SCZ	rs10903118	0.0184195	0.0428383	0.667213
IGP69	SCZ	rs11249231	0.0321124	0.039639	0.417871
IGP69	SCZ	rs17630758	0.00380157	0.0443119	0.931632
IGP69	SCZ	rs6583437	0.0329092	0.0399598	0.410192
IGP69	SCZ	rs7281587	0.02299	0.0425407	0.588906
IGP69	SCZ	rs909674	-0.00524468	0.0335046	0.875611
IGP69	SCZ	rs9385856	0.0196961	0.0427024	0.644625
IGP69	SCZ	All	0.022209	0.0377889	0.556726
IGP70	SCZ	rs10903118	0.0655677	0.0226748	0.00383216
IGP70	SCZ	rs17630758	0.0660466	0.0267096	0.0134071
IGP70	SCZ	rs2064056	0.0737027	0.0231461	0.00145134
IGP70	SCZ	rs5750830	0.0424601	0.0268327	0.113558
IGP70	SCZ	rs7257072	0.0703231	0.0226939	0.00194327
IGP70	SCZ	rs9385856	0.071099	0.0238405	0.00286113
IGP70	SCZ	All	0.0658324	0.0220291	0.00280417
IGP71	SCZ	rs10903118	0.0655822	0.0226517	0.00378868
IGP71	SCZ	rs17630758	0.0661803	0.0267181	0.0132497
IGP71	SCZ	rs2064056	0.0737453	0.0231297	0.00143093
IGP71	SCZ	rs5750830	0.0424992	0.0268453	0.113396
IGP71	SCZ	rs7257072	0.070366	0.0226781	0.00191691
IGP71	SCZ	rs9385856	0.0709089	0.0237716	0.00285512
IGP71	SCZ	All	0.065853	0.0220106	0.00277271
IGP72	SCZ	rs17630758	-0.0243132	0.0393386	0.536543
IGP72	SCZ	rs2064056	-0.0397237	0.0355264	0.263505
IGP72	SCZ	rs311438	-0.0467621	0.0273964	0.087846
IGP72	SCZ	rs5750830	-0.00441453	0.0314288	0.888295
IGP72	SCZ	rs6583437	-0.0526027	0.0318836	0.0989768
IGP72	SCZ	rs7257072	-0.0382119	0.0352698	0.278623
IGP72	SCZ	rs9385856	-0.0355547	0.0367605	0.333445
IGP72	SCZ	All	-0.035741	0.0315897	0.257881
IGP73	SCZ	rs17776120	0.0185864	0.0743365	0.802564
IGP73	SCZ	rs3795464	-0.0382117	0.0378816	0.313112
IGP73	SCZ	rs7789913	0.0185737	0.0558457	0.739444
IGP73	SCZ	rs874232	-0.0192443	0.0643888	0.765035
IGP73	SCZ	All	-0.00760516	0.0490884	0.876878
IGP74	SCZ	rs10813951	0.0464071	0.0356587	0.193114
IGP74	SCZ	rs10903118	0.0158236	0.0425526	0.709997
IGP74	SCZ	rs11249231	0.0294787	0.0394576	0.455004
IGP74	SCZ	rs17630758	0.0016094	0.0434526	0.970455
IGP74	SCZ	rs6583437	0.0318965	0.0400589	0.425891
IGP74	SCZ	rs7281587	0.0205253	0.0423581	0.627983
IGP74	SCZ	rs909674	-0.00597406	0.0327936	0.855448
IGP74	SCZ	rs9385856	0.0171198	0.042473	0.686893
IGP74	SCZ	All	0.0198456	0.0375019	0.596674
IGP75	SCZ	rs10813951	0.0462447	0.0355341	0.193115
IGP75	SCZ	rs10903118	0.0157839	0.0423771	0.709548
IGP75	SCZ	rs11249231	0.0294011	0.0393232	0.454655
IGP75	SCZ	rs17630758	0.00155453	0.0433304	0.971381
IGP75	SCZ	rs6583437	0.0318497	0.0399297	0.425077
IGP75	SCZ	rs7281587	0.0204549	0.0422091	0.627954
IGP75	SCZ	rs909674	-0.00603882	0.0326915	0.853447
IGP75	SCZ	rs9385856	0.0170724	0.0422844	0.686395
IGP75	SCZ	All	0.0197783	0.0373712	0.59664
IGP76	SCZ	rs10813951	-0.0424276	0.0356404	0.233874
IGP76	SCZ	rs10903118	-0.0108924	0.0416911	0.793888
IGP76	SCZ	rs11249231	-0.0248137	0.0391294	0.525987
IGP76	SCZ	rs17630758	0.00364216	0.0420506	0.930979
IGP76	SCZ	rs6583437	-0.0292173	0.0402293	0.467674
IGP76	SCZ	rs7281587	-0.0155345	0.0418407	0.710431
IGP76	SCZ	rs8137426	0.00992142	0.0327717	0.762085
IGP76	SCZ	rs9385856	-0.012369	0.0413344	0.764755
IGP76	SCZ	All	-0.015292	0.0370449	0.679756
IGP77	SCZ	rs10096810	-0.0619201	0.0645579	0.337488
IGP77	SCZ	rs10813951	-0.00624607	0.0446849	0.888834
IGP77	SCZ	rs12986368	-0.0730767	0.0584853	0.211486
IGP77	SCZ	rs6583437	-0.0209223	0.0683372	0.759481
IGP77	SCZ	All	-0.0395749	0.0506571	0.434667
IGP2	MDD	rs10483775	0.0190864	0.0127567	0.134606
IGP2	MDD	rs11847263	0.00912513	0.0166175	0.582919
IGP2	MDD	rs7789913	0.0198211	0.0130066	0.127528
IGP2	MDD	rs7812088	0.0279381	0.013193	0.0342055
IGP2	MDD	All	0.0199792	0.0118338	0.0913505
IGP5	MDD	rs17630758	0.0157183	0.0225358	0.485501
IGP5	MDD	rs3824459	-0.00151135	0.0155337	0.922492
IGP5	MDD	rs6421315	0.00859668	0.0222536	0.69927
IGP5	MDD	rs7281587	0.00538076	0.0220094	0.806862
IGP5	MDD	rs7812088	0.0177515	0.0224041	0.428165
IGP5	MDD	rs909674	0.0263298	0.0196853	0.181049
IGP5	MDD	All	0.011726	0.019086	0.538966
IGP6	MDD	rs11847263	-0.000353922	0.020518	0.986238
IGP6	MDD	rs12451413	0.0223974	0.0126732	0.0771763
IGP6	MDD	rs12587616	0.0140829	0.0182182	0.439514
IGP6	MDD	rs7789913	0.0146803	0.0194484	0.45035
IGP6	MDD	rs7812088	0.0205379	0.0170152	0.227419
IGP6	MDD	All	0.015717	0.0150677	0.296904
IGP7	MDD	rs17303508	-0.0766299	0.0244619	0.00173251
IGP7	MDD	rs2834838	-0.0749343	0.0248485	0.00256435
IGP7	MDD	rs4074453	-0.0733149	0.026432	0.005542
IGP7	MDD	rs7865745	-0.0898224	0.0249529	0.000318602
IGP7	MDD	All	-0.0787944	0.0217733	0.000295905
IGP8	MDD	rs10813950	0.0306959	0.0334199	0.358363
IGP8	MDD	rs4074453	-0.0240586	0.0243571	0.323277
IGP8	MDD	rs7621161	0.0294681	0.0424823	0.487898
IGP8	MDD	All	0.0169396	0.0288763	0.557455
IGP9	MDD	rs17630758	-0.00956004	0.0130424	0.46356
IGP9	MDD	rs3848370	-0.0063102	0.0119004	0.595937
IGP9	MDD	rs4821897	-0.003825	0.0125255	0.760078
IGP9	MDD	rs6570330	-0.0136114	0.0117144	0.245261
IGP9	MDD	rs7257072	-0.00505518	0.0115541	0.661733
IGP9	MDD	rs7789913	-0.0124959	0.0116144	0.281971
IGP9	MDD	All	-0.00854907	0.0109757	0.436035
IGP10	MDD	rs17630758	-0.00700634	0.034385	0.83854
IGP10	MDD	rs4821897	0.00474433	0.0217125	0.827034
IGP10	MDD	rs9385856	-0.0180039	0.0201653	0.371956
IGP10	MDD	All	-0.00735215	0.0180641	0.684005
IGP11	MDD	rs11650354	0.0350982	0.0173234	0.042759
IGP11	MDD	rs11847263	0.00733292	0.0274681	0.789499
IGP11	MDD	rs6421315	0.0254673	0.0227838	0.263659
IGP11	MDD	All	0.0264957	0.015977	0.0972434
IGP12	MDD	rs17775791	0.000955723	0.0264513	0.971178
IGP12	MDD	rs7789913	-0.0171424	0.0231065	0.458157
IGP12	MDD	rs874232	0.00358462	0.0226663	0.874341
IGP12	MDD	All	-0.00447844	0.0194327	0.817735
IGP13	MDD	rs10096810	0.00477372	0.016479	0.772058
IGP13	MDD	rs10813951	0.00570983	0.0186283	0.759213
IGP13	MDD	rs17775791	0.0167498	0.0194768	0.389796
IGP13	MDD	rs7758383	0.00259074	0.017333	0.881184
IGP13	MDD	All	0.0069289	0.0154741	0.654316
IGP14	MDD	rs17630758	-0.00726564	0.0153145	0.635194
IGP14	MDD	rs17775791	-0.00665442	0.0154873	0.667436
IGP14	MDD	rs4821897	-0.00223857	0.0151499	0.882531
IGP14	MDD	rs6421315	-0.0128168	0.0146859	0.38281
IGP14	MDD	rs6570330	-0.0148974	0.0151287	0.324765
IGP14	MDD	rs741706	-0.00349318	0.0147507	0.8128
IGP14	MDD	rs9319617	-0.0067015	0.0147009	0.648494
IGP14	MDD	All	-0.00773902	0.013908	0.577907
IGP15	MDD	rs1122979	0.0168068	0.0167356	0.315255
IGP15	MDD	rs2745851	0.0147237	0.0151415	0.330849
IGP15	MDD	rs3777178	0.0124277	0.0125483	0.321986
IGP15	MDD	rs4074453	0.0115499	0.0144246	0.4233
IGP15	MDD	rs6764279	0.0585666	0.0167488	0.000470951
IGP15	MDD	All	0.0166822	0.0140278	0.234351
IGP17	MDD	rs10813951	0.00587891	0.0188544	0.755189
IGP17	MDD	rs250555	0.00686934	0.0152126	0.651588
IGP17	MDD	rs2725391	0.00821749	0.0149185	0.581754
IGP17	MDD	rs7621161	0.00448402	0.0171534	0.793779
IGP17	MDD	All	0.00654753	0.01413	0.643093
IGP21	MDD	rs3742597	0.014422	0.0278018	0.60394
IGP21	MDD	rs6583437	0.0573115	0.0292568	0.0501228
IGP21	MDD	rs7621161	0.0482213	0.0341138	0.157496
IGP21	MDD	All	0.0412177	0.022798	0.0706144
IGP22	MDD	rs10813951	0.0211684	0.0189899	0.264973
IGP22	MDD	rs7621161	0.0205141	0.0193385	0.288785
IGP22	MDD	rs909674	0.0107311	0.0193085	0.578368
IGP22	MDD	All	0.0175094	0.0156852	0.264295
IGP24	MDD	rs10813951	0.0018059	0.0102153	0.859678
IGP24	MDD	rs2268533	0.00757926	0.00900031	0.399726
IGP24	MDD	rs250555	0.00258949	0.00963647	0.788147
IGP24	MDD	rs2725391	0.00329928	0.00968971	0.733485
IGP24	MDD	rs2745851	-0.000250504	0.00866782	0.976944
IGP24	MDD	rs7621161	-0.000314175	0.0143952	0.982588
IGP24	MDD	All	0.00268683	0.00847457	0.751209
IGP26	MDD	rs10813951	0.00503547	0.0144673	0.727796
IGP26	MDD	rs250555	0.00594469	0.0126878	0.639402
IGP26	MDD	rs2725391	0.00716693	0.0126606	0.571337
IGP26	MDD	rs7621161	0.00415513	0.0169763	0.806642
IGP26	MDD	All	0.00580321	0.0120391	0.629784
IGP28	MDD	rs2268533	0.0166894	0.013016	0.199765
IGP28	MDD	rs2279913	0.0127387	0.0144204	0.377028
IGP28	MDD	rs2745851	0.00993694	0.0135434	0.463125
IGP28	MDD	rs3777178	0.00793138	0.0116994	0.497818
IGP28	MDD	rs4074453	0.00728711	0.0126983	0.56606
IGP28	MDD	rs7621161	0.030593	0.0244742	0.211295
IGP28	MDD	rs7812088	0.0116519	0.0144935	0.421435
IGP28	MDD	All	0.0119784	0.0130521	0.358756
IGP29	MDD	rs10113903	0.00208583	0.00682687	0.75996
IGP29	MDD	rs17775791	0.00392992	0.0150115	0.79348
IGP29	MDD	rs2725391	0.00354716	0.00705407	0.615068
IGP29	MDD	rs2745851	0.0014348	0.00681153	0.833166
IGP29	MDD	rs4686844	0.00536869	0.00707063	0.447677
IGP29	MDD	rs540719	0.00333743	0.00703886	0.635398
IGP29	MDD	All	0.00315692	0.00672487	0.638756
IGP30	MDD	rs17775791	0.0187078	0.0217664	0.390077
IGP30	MDD	rs4821897	0.00823507	0.0201844	0.68328
IGP30	MDD	rs7257072	0.0101485	0.016702	0.543438
IGP30	MDD	rs9385856	0.0230945	0.0167388	0.167678
IGP30	MDD	All	0.0152702	0.0156475	0.329119
IGP31	MDD	rs10124479	-0.0111331	0.016787	0.507203
IGP31	MDD	rs2659005	-0.0177917	0.0203546	0.382071
IGP31	MDD	rs7621161	-0.01862	0.0201531	0.355524
IGP31	MDD	All	-0.015229	0.015408	0.322964
IGP32	MDD	rs11215031	0.0123456	0.028253	0.662137
IGP32	MDD	rs2161318	0.00665851	0.0112594	0.55427
IGP32	MDD	rs7621161	0.0658634	0.049069	0.179512
IGP32	MDD	All	0.0132257	0.0193166	0.493547
IGP34	MDD	rs17630758	-0.0110011	0.0245897	0.654597
IGP34	MDD	rs4821897	0.0126202	0.0310759	0.684662
IGP34	MDD	rs6570330	-0.0210284	0.0194055	0.278529
IGP34	MDD	All	-0.0113438	0.0177814	0.523501
IGP35	MDD	rs11215031	-0.00718134	0.0135858	0.597089
IGP35	MDD	rs12342831	-0.00768794	0.0136107	0.572179
IGP35	MDD	rs1529869	-0.00983957	0.0128404	0.443497
IGP35	MDD	rs2268533	-0.012889	0.0120877	0.286293
IGP35	MDD	rs2745851	-0.00533003	0.0123535	0.666136
IGP35	MDD	rs7621161	-0.0155432	0.0237148	0.512195
IGP35	MDD	rs7700895	-0.00240717	0.00995395	0.808911
IGP35	MDD	All	-0.0079449	0.0122283	0.515875
IGP36	MDD	rs10113903	-0.0410655	0.0235491	0.0811899
IGP36	MDD	rs2745851	-0.0255625	0.0186834	0.17125
IGP36	MDD	rs6001585	-0.029809	0.0183428	0.104141
IGP36	MDD	rs6764279	-0.0379015	0.018856	0.0444257
IGP36	MDD	All	-0.0327645	0.0169413	0.0531125
IGP37	MDD	rs10113903	-0.019065	0.0165463	0.249232
IGP37	MDD	rs1122979	-0.0206488	0.014396	0.151474
IGP37	MDD	rs2745851	-0.0140847	0.0147991	0.341237
IGP37	MDD	rs6764279	-0.0324966	0.0184565	0.0782865
IGP37	MDD	All	-0.0205878	0.0137019	0.132956
IGP38	MDD	rs10113903	-0.0190354	0.0165238	0.249323
IGP38	MDD	rs1122979	-0.0205091	0.0142906	0.151247
IGP38	MDD	rs2745851	-0.0140312	0.0147105	0.340172
IGP38	MDD	rs6764279	-0.0322298	0.0183203	0.0785377
IGP38	MDD	All	-0.0204836	0.0136252	0.132747
IGP39	MDD	rs2745851	-0.00690604	0.00968572	0.475838
IGP39	MDD	rs3780486	-0.0109263	0.0106634	0.305526
IGP39	MDD	rs5750830	-0.00633114	0.0124887	0.61219
IGP39	MDD	rs7257072	-0.00825754	0.00963845	0.391595
IGP39	MDD	rs7789913	-0.0131547	0.00973894	0.17678
IGP39	MDD	rs9385856	-0.0140379	0.00981717	0.152735
IGP39	MDD	rs9624334	-0.0116213	0.0105403	0.270219
IGP39	MDD	All	-0.0103435	0.00937502	0.269893
IGP40	MDD	rs2745851	-0.00694289	0.00963468	0.471147
IGP40	MDD	rs3780486	-0.0110717	0.0106193	0.29713
IGP40	MDD	rs5750830	-0.00649453	0.0123605	0.599287
IGP40	MDD	rs7257072	-0.00835127	0.00957142	0.382924
IGP40	MDD	rs7789913	-0.0132843	0.00969512	0.170625
IGP40	MDD	rs9385856	-0.0138018	0.00970891	0.155154
IGP40	MDD	rs9624334	-0.0116808	0.0104434	0.263357
IGP40	MDD	All	-0.0103944	0.00931702	0.264577
IGP42	MDD	rs10483775	0.0189104	0.0124399	0.128476
IGP42	MDD	rs11847263	0.00925698	0.0164301	0.573152
IGP42	MDD	rs7789913	0.0196654	0.0127058	0.121682
IGP42	MDD	rs7812088	0.0271018	0.0127877	0.0340595
IGP42	MDD	All	0.0197561	0.0115532	0.0872619
IGP45	MDD	rs1122979	0.0113755	0.020934	0.586857
IGP45	MDD	rs17630758	0.0102118	0.0211031	0.628456
IGP45	MDD	rs3824459	-0.00478841	0.0142985	0.73771
IGP45	MDD	rs6583437	0.00620283	0.0209513	0.767185
IGP45	MDD	rs7281587	0.000596262	0.0196466	0.975788
IGP45	MDD	rs909674	0.0203017	0.019021	0.285822
IGP45	MDD	All	0.006902	0.0175729	0.694494
IGP46	MDD	rs11847263	-0.000257267	0.0208072	0.990135
IGP46	MDD	rs12451413	0.0227994	0.0127162	0.0729829
IGP46	MDD	rs12587616	0.0143852	0.0181787	0.428758
IGP46	MDD	rs7789913	0.0150284	0.019453	0.439787
IGP46	MDD	rs7812088	0.0204276	0.0169374	0.227793
IGP46	MDD	All	0.0159943	0.0150463	0.287778
IGP47	MDD	rs2063112	-0.0361664	0.028517	0.204711
IGP47	MDD	rs4074453	-0.0178019	0.0214145	0.405804
IGP47	MDD	rs6764279	-0.0576947	0.022669	0.0109248
IGP47	MDD	rs7281587	-0.0316081	0.0295101	0.284127
IGP47	MDD	All	-0.0352261	0.0212893	0.0979972
IGP49	MDD	rs17630758	-0.00768584	0.0139959	0.582902
IGP49	MDD	rs5750830	-0.00102888	0.0132138	0.937936
IGP49	MDD	rs6570330	-0.0123583	0.0122401	0.312658
IGP49	MDD	rs7257072	-0.00323253	0.0120268	0.788101
IGP49	MDD	rs7789913	-0.0112795	0.0121548	0.353415
IGP49	MDD	rs9319617	-0.00638799	0.0117945	0.588089
IGP49	MDD	All	-0.00709352	0.0114142	0.534294
IGP50	MDD	rs17630758	-0.00723262	0.0337967	0.830544
IGP50	MDD	rs4821897	0.00459984	0.0214845	0.830469
IGP50	MDD	rs9385856	-0.0177549	0.0198209	0.370379
IGP50	MDD	All	-0.00741471	0.0178056	0.677098
IGP51	MDD	rs11650354	0.0361006	0.0178102	0.0426661
IGP51	MDD	rs11847263	0.00714608	0.0282651	0.800405
IGP51	MDD	rs6421315	0.0259216	0.0233972	0.267908
IGP51	MDD	All	0.0270749	0.0163879	0.0985086
IGP52	MDD	rs17776120	-0.0151208	0.025243	0.549166
IGP52	MDD	rs3795464	-0.00671342	0.0187231	0.719921
IGP52	MDD	rs7789913	-0.0256067	0.0194988	0.1891
IGP52	MDD	rs874232	-0.0111431	0.0203191	0.583416
IGP52	MDD	All	-0.014417	0.0173197	0.405181
IGP53	MDD	rs10096810	0.00764784	0.0182001	0.674332
IGP53	MDD	rs10813951	0.0107243	0.022994	0.640932
IGP53	MDD	rs17775791	0.0156389	0.0188242	0.406092
IGP53	MDD	rs7758383	0.00546867	0.0191495	0.775201
IGP53	MDD	All	0.00979209	0.0169359	0.563139
IGP54	MDD	rs17630758	-0.0108116	0.0172222	0.530152
IGP54	MDD	rs3864327	-0.0079402	0.0191697	0.678724
IGP54	MDD	rs6570330	-0.0190785	0.0168859	0.258541
IGP54	MDD	rs8137426	-0.00552661	0.0170361	0.745631
IGP54	MDD	rs9319617	-0.0100109	0.016933	0.554384
IGP54	MDD	All	-0.0108223	0.0155544	0.486572
IGP55	MDD	rs10096810	0.039477	0.0290813	0.174631
IGP55	MDD	rs2067749	0.0285269	0.0368758	0.439171
IGP55	MDD	rs3824459	-0.00279359	0.0258565	0.913962
IGP55	MDD	rs7812088	0.0393036	0.029446	0.181952
IGP55	MDD	All	0.0278442	0.0257923	0.280341
IGP57	MDD	rs10813951	0.00643033	0.0268706	0.810867
IGP57	MDD	rs17775791	0.0150523	0.0217851	0.489599
IGP57	MDD	rs7758383	0.00144929	0.0221727	0.947884
IGP57	MDD	All	0.00788442	0.0190241	0.67855
IGP58	MDD	rs11847263	-0.0132984	0.0190272	0.484604
IGP58	MDD	rs12587616	-0.022534	0.0133805	0.0921635
IGP58	MDD	rs7789913	-0.023914	0.0139981	0.0875654
IGP58	MDD	rs7812088	-0.0277553	0.013157	0.0348973
IGP58	MDD	All	-0.0231422	0.0124909	0.0639224
IGP59	MDD	rs11847263	-0.00239431	0.0155946	0.877977
IGP59	MDD	rs12587616	-0.0143355	0.0143724	0.318553
IGP59	MDD	rs7789913	-0.0149122	0.0149942	0.319966
IGP59	MDD	rs7812088	-0.0199877	0.0125226	0.110459
IGP59	MDD	rs8068453	-0.0208872	0.0117257	0.0748601
IGP59	MDD	All	-0.0156454	0.0116982	0.181084
IGP60	MDD	rs11847263	0.00100605	0.0204031	0.960673
IGP60	MDD	rs12451413	-0.0220521	0.0124639	0.0768476
IGP60	MDD	rs12587616	-0.0136968	0.0179341	0.445029
IGP60	MDD	rs7789913	-0.0141645	0.0188874	0.453288
IGP60	MDD	rs7812088	-0.0201379	0.0167687	0.229782
IGP60	MDD	All	-0.0153166	0.0148278	0.30162
IGP62	MDD	rs11847263	-0.00405305	0.011465	0.723702
IGP62	MDD	rs17630758	-0.0143728	0.0143318	0.315928
IGP62	MDD	rs2064056	-0.00748407	0.0135523	0.580785
IGP62	MDD	rs6421315	-0.00643003	0.014857	0.665165
IGP62	MDD	rs8137426	-0.0191438	0.0125984	0.128627
IGP62	MDD	rs9385856	-0.00672238	0.0138515	0.627452
IGP62	MDD	All	-0.00939295	0.0119098	0.430303
IGP63	MDD	rs10758192	-0.00736114	0.0109534	0.501556
IGP63	MDD	rs1122979	-0.0112145	0.010979	0.307041
IGP63	MDD	rs11847263	-0.00421755	0.0108102	0.696429
IGP63	MDD	rs17630758	-0.0128947	0.0115977	0.266208
IGP63	MDD	rs2064056	-0.00818182	0.0110433	0.458764
IGP63	MDD	rs6421315	-0.00711443	0.0121872	0.559381
IGP63	MDD	rs8137426	-0.0202841	0.0120602	0.0925874
IGP63	MDD	rs9385856	-0.00740107	0.0113673	0.514993
IGP63	MDD	All	-0.00957481	0.0103076	0.352935
IGP64	MDD	rs10903118	0.00138082	0.0111687	0.901606
IGP64	MDD	rs17630758	-0.00268622	0.0125411	0.830396
IGP64	MDD	rs2064056	0.00211198	0.0112532	0.851128
IGP64	MDD	rs6421315	0.00379526	0.0117749	0.747211
IGP64	MDD	rs7257072	-0.00400836	0.0112366	0.721299
IGP64	MDD	rs8137426	-0.00636154	0.0120997	0.599054
IGP64	MDD	rs9319617	-0.0014106	0.0111329	0.899174
IGP64	MDD	rs9385856	0.00362614	0.011638	0.75536
IGP64	MDD	All	-0.000364674	0.0108296	0.973137
IGP65	MDD	rs10813951	-0.0239618	0.0142552	0.0927803
IGP65	MDD	rs11847263	-0.00819661	0.0162531	0.614044
IGP65	MDD	rs17630758	-0.0248097	0.0145186	0.0874834
IGP65	MDD	rs2064056	-0.0180409	0.0140751	0.199926
IGP65	MDD	rs6583437	-0.0230012	0.0153372	0.133691
IGP65	MDD	rs9385856	-0.0176322	0.0140043	0.208012
IGP65	MDD	All	-0.0195845	0.0133994	0.143853
IGP66	MDD	rs10903118	-0.00181848	0.010498	0.862477
IGP66	MDD	rs17630758	0.00179686	0.0120987	0.881935
IGP66	MDD	rs2064056	-0.00276284	0.0106573	0.795447
IGP66	MDD	rs5750830	0.00802724	0.0121321	0.508195
IGP66	MDD	rs6421315	-0.00405305	0.0110213	0.713062
IGP66	MDD	rs7257072	0.00248144	0.0105103	0.813358
IGP66	MDD	rs9385856	-0.00400049	0.0109422	0.714661
IGP66	MDD	All	-0.000318553	0.0102418	0.975187
IGP67	MDD	rs10124479	0.000232392	0.010658	0.982604
IGP67	MDD	rs17630758	0.00571475	0.0115857	0.621831
IGP67	MDD	rs2064056	0.00128635	0.0104733	0.902249
IGP67	MDD	rs4821897	0.0153194	0.0128959	0.234863
IGP67	MDD	rs6421315	-0.000534936	0.0111532	0.961746
IGP67	MDD	rs9385856	-6.37716e-05	0.0108564	0.995313
IGP67	MDD	All	0.00299798	0.0102162	0.769175
IGP68	MDD	rs10903118	-0.00343852	0.0112208	0.759268
IGP68	MDD	rs17630758	0.000229385	0.0127862	0.985687
IGP68	MDD	rs2064056	-0.0040553	0.0112636	0.718821
IGP68	MDD	rs5750830	0.00513994	0.0122913	0.675818
IGP68	MDD	rs6421315	-0.00506685	0.0115033	0.659596
IGP68	MDD	rs7257072	0.00214901	0.0113262	0.849515
IGP68	MDD	rs9319617	-0.000511106	0.0112478	0.963756
IGP68	MDD	rs9385856	-0.00574225	0.0116532	0.622182
IGP68	MDD	All	-0.00154971	0.0108757	0.886691
IGP69	MDD	rs10813951	0.00159812	0.0129384	0.901697
IGP69	MDD	rs10903118	-0.00310019	0.0123833	0.802314
IGP69	MDD	rs11249231	0.00236316	0.0121955	0.846353
IGP69	MDD	rs17630758	0.00168966	0.0133975	0.899639
IGP69	MDD	rs6583437	-0.00161106	0.0122582	0.895437
IGP69	MDD	rs7281587	-0.0049209	0.0122244	0.687281
IGP69	MDD	rs909674	0.00553741	0.0126963	0.662732
IGP69	MDD	rs9385856	-0.00396641	0.0123198	0.747487
IGP69	MDD	All	-0.000408421	0.0117238	0.97221
IGP70	MDD	rs10903118	-0.00129422	0.0105159	0.90205
IGP70	MDD	rs17630758	0.00243623	0.0120189	0.839369
IGP70	MDD	rs2064056	-0.002254	0.0106851	0.832928
IGP70	MDD	rs5750830	0.00832989	0.0120169	0.488196
IGP70	MDD	rs6421315	-0.00376548	0.0111471	0.735515
IGP70	MDD	rs7257072	0.00300884	0.0105236	0.774944
IGP70	MDD	rs9385856	-0.00353332	0.0109947	0.747933
IGP70	MDD	All	0.000189772	0.0102568	0.985238
IGP71	MDD	rs10903118	-0.00135504	0.0105049	0.897365
IGP71	MDD	rs17630758	0.00235643	0.012022	0.844602
IGP71	MDD	rs2064056	-0.00232458	0.0106766	0.827643
IGP71	MDD	rs5750830	0.00827273	0.0120181	0.491227
IGP71	MDD	rs6421315	-0.00384215	0.011139	0.730149
IGP71	MDD	rs7257072	0.00294629	0.0105155	0.779335
IGP71	MDD	rs9385856	-0.0035451	0.0109652	0.746465
IGP71	MDD	All	0.000125913	0.0102476	0.990197
IGP72	MDD	rs17630758	0.00637874	0.0121649	0.60003
IGP72	MDD	rs2064056	0.00931961	0.0108448	0.39014
IGP72	MDD	rs311438	0.00399566	0.0106816	0.708354
IGP72	MDD	rs5750830	0.000324305	0.0122637	0.978903
IGP72	MDD	rs6583437	0.00886899	0.01129	0.432123
IGP72	MDD	rs7257072	0.00363749	0.0107116	0.734168
IGP72	MDD	rs9385856	0.0107343	0.01109	0.333078
IGP72	MDD	All	0.00628705	0.0104101	0.545886
IGP73	MDD	rs17776120	-0.0145734	0.024995	0.559857
IGP73	MDD	rs3795464	-0.00632783	0.0187765	0.73611
IGP73	MDD	rs7789913	-0.0260582	0.0196595	0.185013
IGP73	MDD	rs874232	-0.0109275	0.0202824	0.590048
IGP73	MDD	All	-0.0142238	0.0173068	0.411155
IGP74	MDD	rs10813951	0.00238046	0.0127218	0.851569
IGP74	MDD	rs10903118	-0.0023111	0.0122497	0.850354
IGP74	MDD	rs11249231	0.00310584	0.0120455	0.796528
IGP74	MDD	rs17630758	0.00250161	0.0131297	0.848893
IGP74	MDD	rs6583437	-0.000964685	0.0122435	0.937198
IGP74	MDD	rs7281587	-0.00427269	0.012112	0.724265
IGP74	MDD	rs909674	0.00589907	0.0124332	0.635171
IGP74	MDD	rs9385856	-0.00323725	0.0122003	0.790746
IGP74	MDD	All	0.000307893	0.0115789	0.978786
IGP75	MDD	rs10813951	0.00230124	0.0126779	0.855963
IGP75	MDD	rs10903118	-0.00235259	0.0122001	0.847089
IGP75	MDD	rs11249231	0.00303763	0.0120058	0.800258
IGP75	MDD	rs17630758	0.00242536	0.013093	0.85304
IGP75	MDD	rs6583437	-0.00103272	0.0122066	0.932577
IGP75	MDD	rs7281587	-0.00432066	0.01207	0.720368
IGP75	MDD	rs909674	0.00583216	0.0123959	0.638004
IGP75	MDD	rs9385856	-0.00325471	0.0121468	0.78874
IGP75	MDD	All	0.000248077	0.0115391	0.982848
IGP76	MDD	rs10813951	-0.00271363	0.0128415	0.83264
IGP76	MDD	rs10903118	0.00195539	0.0122064	0.872728
IGP76	MDD	rs11249231	-0.00336633	0.0120888	0.780654
IGP76	MDD	rs17630758	-0.00263619	0.01305	0.839911
IGP76	MDD	rs6583437	0.000975224	0.0124888	0.937758
IGP76	MDD	rs7281587	0.00405926	0.0121343	0.737982
IGP76	MDD	rs8137426	-0.00541693	0.0124832	0.664335
IGP76	MDD	rs9385856	0.00250501	0.0120662	0.835538
IGP76	MDD	All	-0.000492149	0.0116047	0.966172
IGP77	MDD	rs10096810	0.0114605	0.0189605	0.545549
IGP77	MDD	rs10813951	0.00925999	0.0185457	0.617563
IGP77	MDD	rs12986368	0.0091622	0.0194512	0.637615
IGP77	MDD	rs4902393	-0.00675514	0.0200883	0.736665
IGP77	MDD	rs6583437	0.00418481	0.0192376	0.827793
IGP77	MDD	All	0.00574189	0.0172054	0.738586
IGP2	BIP	rs10483775	-0.0398302	0.0274408	0.146642
IGP2	BIP	rs11847263	-0.0824451	0.0361427	0.0225426
IGP2	BIP	rs7789913	-0.0443361	0.0301016	0.140784
IGP2	BIP	rs7812088	-0.0319028	0.0287449	0.267058
IGP2	BIP	All	-0.0461153	0.0256041	0.0716891
IGP5	BIP	rs17630758	-0.0190075	0.0433158	0.660798
IGP5	BIP	rs3824459	-0.0297789	0.0439246	0.4978
IGP5	BIP	rs7281587	-0.0538541	0.0366046	0.141227
IGP5	BIP	rs7812088	-0.000706136	0.0371605	0.984839
IGP5	BIP	rs909674	-0.0350072	0.0472749	0.458995
IGP5	BIP	All	-0.0276673	0.0352644	0.432707
IGP6	BIP	rs11847263	-0.0609327	0.0436738	0.162962
IGP6	BIP	rs12451413	-0.0459904	0.0274592	0.0939615
IGP6	BIP	rs12587616	-0.028224	0.0337009	0.402321
IGP6	BIP	rs7789913	-0.0312799	0.0378204	0.408201
IGP6	BIP	rs7812088	-0.0205862	0.0288785	0.475935
IGP6	BIP	All	-0.035453	0.0296597	0.231959
IGP7	BIP	rs17303508	-0.119178	0.0530648	0.0247113
IGP7	BIP	rs2834838	-0.124149	0.0547706	0.0234081
IGP7	BIP	rs4074453	-0.110917	0.0571894	0.0524443
IGP7	BIP	rs7865745	-0.106415	0.0544441	0.0506325
IGP7	BIP	All	-0.115292	0.0474651	0.015141
IGP8	BIP	rs10813950	0.053672	0.0416683	0.197719
IGP8	BIP	rs4074453	-0.0424209	0.0683971	0.535116
IGP8	BIP	rs7621161	0.0193629	0.091529	0.832459
IGP8	BIP	All	0.0177225	0.0543139	0.744199
IGP9	BIP	rs17630758	0.00755943	0.0327114	0.817241
IGP9	BIP	rs4821897	-0.0100539	0.0317277	0.751334
IGP9	BIP	rs6570330	-0.0252793	0.0278689	0.364365
IGP9	BIP	rs7257072	-0.011373	0.0288097	0.693017
IGP9	BIP	rs7789913	-0.00105323	0.0277228	0.969694
IGP9	BIP	All	-0.00890154	0.0259603	0.731681
IGP10	BIP	rs17630758	0.0253277	0.0566846	0.655007
IGP10	BIP	rs4821897	-0.0142408	0.0539645	0.791863
IGP10	BIP	rs9385856	-0.0330197	0.0433999	0.446762
IGP10	BIP	All	-0.0124509	0.039075	0.749999
IGP11	BIP	All	-0.000424889	0.0383106	0.991151
IGP12	BIP	rs17775791	-0.0806769	0.0573106	0.159216
IGP12	BIP	rs7789913	-0.0248027	0.052493	0.636573
IGP12	BIP	rs874232	-0.0178906	0.0496826	0.718774
IGP12	BIP	All	-0.0377196	0.0426363	0.376328
IGP13	BIP	rs10096810	0.027396	0.036111	0.448056
IGP13	BIP	rs10813951	0.00481312	0.0405254	0.905459
IGP13	BIP	rs17775791	0.040339	0.0425481	0.343088
IGP13	BIP	rs7758383	0.0483449	0.0378513	0.20152
IGP13	BIP	All	0.0304502	0.033799	0.367631
IGP14	BIP	rs17630758	-0.000746101	0.0359563	0.983445
IGP14	BIP	rs17775791	-0.0214543	0.0360589	0.551857
IGP14	BIP	rs4821897	-0.0141742	0.0358461	0.692534
IGP14	BIP	rs6570330	-0.0366076	0.0348382	0.293355
IGP14	BIP	rs741706	-0.00522023	0.03429	0.878999
IGP14	BIP	rs9319617	-0.00187189	0.0340992	0.956222
IGP14	BIP	All	-0.0132549	0.0319613	0.678348
IGP15	BIP	rs1122979	0.0138228	0.0407647	0.734544
IGP15	BIP	rs2745851	0.0129083	0.0293826	0.660431
IGP15	BIP	rs4074453	0.0140901	0.0435743	0.746424
IGP15	BIP	rs6764279	0.127538	0.0473035	0.00701432
IGP15	BIP	All	0.0214529	0.0358864	0.549972
IGP17	BIP	rs10813951	-0.0502944	0.0408374	0.218107
IGP17	BIP	rs250555	0.0186566	0.0395034	0.636728
IGP17	BIP	rs2725391	0.0117057	0.0447222	0.79352
IGP17	BIP	rs7621161	0.0063255	0.058279	0.913569
IGP17	BIP	All	0.000702764	0.0393395	0.985747
IGP21	BIP	rs3742597	-0.0670101	0.0604198	0.267398
IGP21	BIP	rs6583437	-0.0123269	0.0568361	0.828298
IGP21	BIP	rs7621161	-0.0498369	0.0527824	0.34507
IGP21	BIP	All	-0.0425074	0.0460669	0.356146
IGP22	BIP	rs10813951	-0.00183381	0.0410816	0.964396
IGP22	BIP	rs7621161	0.0464108	0.0421766	0.271161
IGP22	BIP	rs909674	0.0359692	0.0503645	0.475117
IGP22	BIP	All	0.0263411	0.0341316	0.440261
IGP24	BIP	rs10813951	-0.00295101	0.0391743	0.939952
IGP24	BIP	rs250555	0.0157795	0.0360957	0.661998
IGP24	BIP	rs2725391	0.015774	0.038045	0.678424
IGP24	BIP	rs2745851	-0.00246372	0.0255675	0.923233
IGP24	BIP	rs7621161	0.0365771	0.0635029	0.564621
IGP24	BIP	All	0.00935117	0.0336918	0.781357
IGP26	BIP	rs10813951	-0.0326603	0.031346	0.297445
IGP26	BIP	rs250555	0.0101406	0.0338835	0.764727
IGP26	BIP	rs2725391	0.00668635	0.0382199	0.861123
IGP26	BIP	rs7621161	0.00358641	0.0577744	0.950502
IGP26	BIP	All	-0.00197134	0.0334327	0.952981
IGP28	BIP	rs2279913	0.0212133	0.0376663	0.573306
IGP28	BIP	rs2745851	0.00499634	0.0318927	0.875512
IGP28	BIP	rs4074453	0.0069084	0.041478	0.86772
IGP28	BIP	rs7621161	0.0938404	0.0827508	0.256789
IGP28	BIP	rs7812088	0.008094	0.0387932	0.834726
IGP28	BIP	All	0.0142855	0.0366008	0.696311
IGP29	BIP	rs17775791	-0.0501394	0.0693745	0.469843
IGP29	BIP	rs2725391	-0.0102308	0.0319148	0.748539
IGP29	BIP	rs2745851	-0.0198306	0.0207684	0.339656
IGP29	BIP	rs4686844	-0.0036714	0.0291156	0.899655
IGP29	BIP	rs540719	-0.00956305	0.0302915	0.752229
IGP29	BIP	All	-0.0128263	0.0277551	0.643992
IGP30	BIP	rs17775791	-0.0159012	0.044306	0.719674
IGP30	BIP	rs4821897	-0.0265648	0.0429509	0.536251
IGP30	BIP	rs7257072	-0.0152734	0.0369513	0.679359
IGP30	BIP	rs9385856	-0.00527424	0.0369204	0.886405
IGP30	BIP	All	-0.0149179	0.0345205	0.665635
IGP31	BIP	rs10124479	0.0108623	0.0363073	0.764805
IGP31	BIP	rs2659005	-0.0269546	0.0615858	0.661622
IGP31	BIP	rs7621161	-0.0254536	0.0614339	0.678636
IGP31	BIP	All	-0.010512	0.0354811	0.767024
IGP32	BIP	rs11215031	-0.00404436	0.0246807	0.869836
IGP32	BIP	rs2161318	0.00288619	0.0278757	0.917536
IGP32	BIP	rs7621161	0.0621946	0.0664892	0.349578
IGP32	BIP	All	0.00346199	0.0237706	0.884204
IGP34	BIP	rs17630758	0.0219813	0.0565864	0.69768
IGP34	BIP	rs4821897	0.0193264	0.108631	0.858794
IGP34	BIP	rs6570330	-0.0216089	0.0429578	0.614946
IGP34	BIP	All	0.00307805	0.04558	0.946159
IGP35	BIP	rs11215031	-0.0164767	0.0361458	0.648506
IGP35	BIP	rs12342831	-0.0152851	0.0342392	0.655294
IGP35	BIP	rs1529869	-0.019984	0.0376516	0.595584
IGP35	BIP	rs2745851	-0.00923604	0.0224639	0.680963
IGP35	BIP	rs7621161	-0.140312	0.0488765	0.0040951
IGP35	BIP	All	-0.020702	0.0319913	0.517559
IGP36	BIP	rs2745851	0.0155771	0.0629735	0.80463
IGP36	BIP	rs6001585	-0.0990277	0.129768	0.445396
IGP36	BIP	rs6764279	-0.126479	0.118579	0.286141
IGP36	BIP	All	-0.0698734	0.0841818	0.406522
IGP37	BIP	rs1122979	-0.0406943	0.0960969	0.671951
IGP37	BIP	rs2745851	-0.0188692	0.0685734	0.783187
IGP37	BIP	rs6764279	-0.192836	0.0606402	0.00147278
IGP37	BIP	All	-0.0585017	0.0700664	0.403748
IGP38	BIP	rs1122979	-0.0405503	0.0957779	0.672019
IGP38	BIP	rs2745851	-0.0184667	0.0686258	0.787858
IGP38	BIP	rs6764279	-0.193522	0.0608059	0.00145946
IGP38	BIP	All	-0.058196	0.0700732	0.406254
IGP39	BIP	rs2745851	-0.0168046	0.0229234	0.463513
IGP39	BIP	rs3780486	-0.022109	0.0342569	0.518675
IGP39	BIP	rs5750830	-0.0570806	0.0424957	0.179205
IGP39	BIP	rs7257072	-0.0345682	0.0332508	0.298517
IGP39	BIP	rs7789913	-0.0284327	0.0336577	0.398244
IGP39	BIP	rs9385856	-0.0416772	0.030542	0.172383
IGP39	BIP	All	-0.0316428	0.0292085	0.278656
IGP40	BIP	rs2745851	-0.0175795	0.0228038	0.440765
IGP40	BIP	rs3780486	-0.0230197	0.0340937	0.499556
IGP40	BIP	rs5750830	-0.058337	0.0414656	0.159464
IGP40	BIP	rs7257072	-0.0353382	0.0327408	0.28044
IGP40	BIP	rs7789913	-0.0293268	0.0332915	0.378366
IGP40	BIP	rs9385856	-0.041711	0.0299978	0.164386
IGP40	BIP	All	-0.0324397	0.0288046	0.260083
IGP42	BIP	rs10483775	-0.0382129	0.0267683	0.153423
IGP42	BIP	rs11847263	-0.0812982	0.0357603	0.023001
IGP42	BIP	rs7789913	-0.0425915	0.0299396	0.154858
IGP42	BIP	rs7812088	-0.0306915	0.0278547	0.270531
IGP42	BIP	All	-0.0444293	0.0250023	0.0755662
IGP45	BIP	rs1122979	-0.0176239	0.0319757	0.581519
IGP45	BIP	rs17630758	-0.0308414	0.0358477	0.389598
IGP45	BIP	rs3824459	-0.0383658	0.0347713	0.269864
IGP45	BIP	rs6583437	-0.0262651	0.0323832	0.417325
IGP45	BIP	rs7281587	-0.0569397	0.0313661	0.0694732
IGP45	BIP	rs909674	-0.0463178	0.0373457	0.214885
IGP45	BIP	All	-0.0359206	0.0295559	0.224235
IGP46	BIP	rs11847263	-0.060532	0.0449315	0.177914
IGP46	BIP	rs12451413	-0.0452686	0.0275614	0.100494
IGP46	BIP	rs12587616	-0.0272874	0.0340479	0.422877
IGP46	BIP	rs7789913	-0.0302032	0.0383111	0.430481
IGP46	BIP	rs7812088	-0.0202763	0.0287827	0.481145
IGP46	BIP	All	-0.0346104	0.0300269	0.249056
IGP47	BIP	rs2063112	-0.0708126	0.0441227	0.108515
IGP47	BIP	rs4074453	-0.0683575	0.0464431	0.141061
IGP47	BIP	rs6764279	-0.11187	0.0495887	0.0240738
IGP47	BIP	rs7281587	-0.0774034	0.0464509	0.095644
IGP47	BIP	All	-0.0808877	0.0402977	0.0447228
IGP49	BIP	rs17630758	-0.00550692	0.030494	0.856689
IGP49	BIP	rs5750830	-0.0184563	0.0288486	0.522327
IGP49	BIP	rs6570330	-0.0314245	0.0261308	0.229138
IGP49	BIP	rs7257072	-0.0190266	0.0258749	0.462137
IGP49	BIP	rs7789913	-0.0100849	0.026067	0.698844
IGP49	BIP	rs9319617	-0.0103373	0.0253871	0.683871
IGP49	BIP	All	-0.016165	0.0245567	0.510365
IGP50	BIP	rs17630758	0.0245511	0.0558377	0.660164
IGP50	BIP	rs4821897	-0.0143413	0.0533189	0.787951
IGP50	BIP	rs9385856	-0.0323833	0.0426711	0.44791
IGP50	BIP	All	-0.012438	0.0385204	0.746775
IGP51	BIP	All	-0.00033217	0.0391516	0.993231
IGP52	BIP	rs17776120	-0.0530588	0.0511554	0.29964
IGP52	BIP	rs3795464	-0.0283963	0.0408058	0.486499
IGP52	BIP	rs7789913	-0.00567518	0.0423767	0.893464
IGP52	BIP	rs874232	-0.00106871	0.0420608	0.979729
IGP52	BIP	All	-0.0195237	0.0377532	0.605059
IGP53	BIP	rs10096810	0.0359055	0.039949	0.368768
IGP53	BIP	rs10813951	0.00413191	0.0499391	0.934059
IGP53	BIP	rs17775791	0.0425767	0.0411695	0.301051
IGP53	BIP	rs7758383	0.0608358	0.0418706	0.146239
IGP53	BIP	All	0.0383808	0.0370288	0.299964
IGP54	BIP	rs17630758	0.00283724	0.0381289	0.940683
IGP54	BIP	rs3864327	-0.0164671	0.0457472	0.718878
IGP54	BIP	rs6570330	-0.0332931	0.0367766	0.365317
IGP54	BIP	rs8137426	-0.0118313	0.040928	0.772523
IGP54	BIP	rs9319617	0.00414369	0.0372905	0.911522
IGP54	BIP	All	-0.0109428	0.0340882	0.7482
IGP55	BIP	rs10096810	-0.0781377	0.0501472	0.119193
IGP55	BIP	rs2067749	-0.0708	0.052953	0.181212
IGP55	BIP	rs3824459	-0.103921	0.0552179	0.0598343
IGP55	BIP	rs7812088	-0.0472669	0.0504137	0.34846
IGP55	BIP	All	-0.0738638	0.0450877	0.101375
IGP57	BIP	rs10813951	-0.0128198	0.0587101	0.827151
IGP57	BIP	rs17775791	0.041046	0.0616973	0.505871
IGP57	BIP	rs7758383	0.0648841	0.048723	0.182961
IGP57	BIP	All	0.0361786	0.0417468	0.386151
IGP58	BIP	rs11847263	0.08861	0.0417115	0.0336404
IGP58	BIP	rs12587616	0.0359324	0.0321828	0.264204
IGP58	BIP	rs7789913	0.0401771	0.0365169	0.27123
IGP58	BIP	rs7812088	0.0302845	0.0286376	0.29028
IGP58	BIP	All	0.0427921	0.0270948	0.114257
IGP59	BIP	rs11847263	0.0548044	0.0391165	0.161198
IGP59	BIP	rs12587616	0.0256092	0.0310712	0.409819
IGP59	BIP	rs7789913	0.028834	0.0339716	0.39601
IGP59	BIP	rs7812088	0.0194464	0.0262541	0.458875
IGP59	BIP	rs8068453	0.0430132	0.0254345	0.0908112
IGP59	BIP	All	0.032719	0.0268562	0.223108
IGP60	BIP	rs11847263	0.0604719	0.0434656	0.164146
IGP60	BIP	rs12451413	0.0450454	0.0269916	0.0951436
IGP60	BIP	rs12587616	0.0272791	0.0332106	0.41142
IGP60	BIP	rs7789913	0.0301556	0.03674	0.411769
IGP60	BIP	rs7812088	0.019615	0.028548	0.492027
IGP60	BIP	All	0.0344309	0.0292224	0.238702
IGP62	BIP	rs11847263	-0.00517569	0.0287427	0.857098
IGP62	BIP	rs17630758	-0.0234726	0.0331788	0.479281
IGP62	BIP	rs2064056	0.00832039	0.02898	0.77403
IGP62	BIP	rs8137426	-0.00480208	0.0322387	0.88159
IGP62	BIP	rs9385856	0.0085183	0.0298907	0.775658
IGP62	BIP	All	-0.00236816	0.0272394	0.93072
IGP63	BIP	rs10758192	0.0118254	0.0275353	0.667585
IGP63	BIP	rs1122979	-0.0127567	0.0260456	0.624287
IGP63	BIP	rs11847263	-0.00293103	0.0334239	0.930121
IGP63	BIP	rs17630758	-0.0133774	0.0334272	0.689012
IGP63	BIP	rs2064056	0.00669132	0.0301367	0.824289
IGP63	BIP	rs8137426	-0.00200839	0.0382112	0.958082
IGP63	BIP	rs9385856	0.0082793	0.0320438	0.796118
IGP63	BIP	All	-0.000339031	0.028826	0.990616
IGP64	BIP	rs10903118	0.00301843	0.0264366	0.909098
IGP64	BIP	rs17630758	-0.0309994	0.0308882	0.315571
IGP64	BIP	rs2064056	-0.000728552	0.0277984	0.979091
IGP64	BIP	rs7257072	-0.00839727	0.0301108	0.780338
IGP64	BIP	rs8137426	-0.0121707	0.0324243	0.707396
IGP64	BIP	rs9319617	-0.0165035	0.0264375	0.532466
IGP64	BIP	rs9385856	-0.000325339	0.0298073	0.991291
IGP64	BIP	All	-0.00864377	0.0263066	0.742475
IGP65	BIP	rs10813951	0.0177041	0.0306944	0.564083
IGP65	BIP	rs11847263	0.0375893	0.0398517	0.345564
IGP65	BIP	rs17630758	0.0235679	0.0353916	0.505465
IGP65	BIP	rs2064056	0.0432924	0.0304235	0.154739
IGP65	BIP	rs6583437	0.0156196	0.0350542	0.655897
IGP65	BIP	rs9385856	0.039922	0.0301719	0.185785
IGP65	BIP	All	0.0297802	0.029776	0.317241
IGP66	BIP	rs10903118	0.000968958	0.0242384	0.968112
IGP66	BIP	rs17630758	0.0329309	0.0288515	0.253707
IGP66	BIP	rs2064056	0.00315006	0.0257383	0.902592
IGP66	BIP	rs5750830	0.0192924	0.032147	0.548418
IGP66	BIP	rs7257072	0.0100619	0.0278512	0.717895
IGP66	BIP	rs9385856	0.00339497	0.0275435	0.901902
IGP66	BIP	All	0.0102135	0.0241907	0.672871
IGP67	BIP	rs10124479	0.000826429	0.0256662	0.974313
IGP67	BIP	rs17630758	0.0329352	0.0289147	0.254684
IGP67	BIP	rs2064056	0.00622575	0.027863	0.823192
IGP67	BIP	rs4821897	0.0239681	0.038224	0.530631
IGP67	BIP	rs9385856	0.00533253	0.0305664	0.861506
IGP67	BIP	All	0.0121334	0.0261121	0.64217
IGP68	BIP	rs10903118	-0.00702408	0.0247256	0.776348
IGP68	BIP	rs17630758	0.0214735	0.0286879	0.454146
IGP68	BIP	rs2064056	-0.00341979	0.0248485	0.890536
IGP68	BIP	rs4807942	0.00496868	0.0256202	0.846226
IGP68	BIP	rs5750830	0.00751919	0.0283233	0.790642
IGP68	BIP	rs7257072	0.00289549	0.0260972	0.911656
IGP68	BIP	rs9319617	0.0108451	0.0248097	0.662017
IGP68	BIP	rs9385856	-0.00421102	0.0256348	0.869519
IGP68	BIP	All	0.00353886	0.0239376	0.882472
IGP69	BIP	rs10813951	-0.00967316	0.0388434	0.803338
IGP69	BIP	rs10903118	-0.0413536	0.0321642	0.198547
IGP69	BIP	rs11249231	-0.00931391	0.0326351	0.775341
IGP69	BIP	rs17630758	-0.0164533	0.0427545	0.700362
IGP69	BIP	rs6583437	-0.0151988	0.0373639	0.684171
IGP69	BIP	rs7281587	-0.0341532	0.0357114	0.338887
IGP69	BIP	rs909674	-0.0257391	0.0404099	0.524158
IGP69	BIP	rs9385856	-0.0326634	0.0370781	0.378352
IGP69	BIP	All	-0.0232934	0.0346123	0.500961
IGP70	BIP	rs10903118	0.00156958	0.0245465	0.949015
IGP70	BIP	rs17630758	0.0340423	0.0291026	0.242108
IGP70	BIP	rs2064056	0.00377342	0.0260853	0.884982
IGP70	BIP	rs5750830	0.0201345	0.0321225	0.530786
IGP70	BIP	rs7257072	0.0109231	0.0281222	0.697709
IGP70	BIP	rs9385856	0.0039956	0.0280007	0.88653
IGP70	BIP	All	0.0110308	0.0244157	0.651419
IGP71	BIP	rs10903118	0.00144396	0.0245206	0.953041
IGP71	BIP	rs17630758	0.0339186	0.0291117	0.243971
IGP71	BIP	rs2064056	0.00359998	0.0260718	0.890178
IGP71	BIP	rs5750830	0.0199631	0.0321627	0.534803
IGP71	BIP	rs7257072	0.0107601	0.0281165	0.701945
IGP71	BIP	rs9385856	0.00391374	0.0279222	0.888529
IGP71	BIP	All	0.0108754	0.0244074	0.655901
IGP72	BIP	rs17630758	0.0167565	0.036306	0.644415
IGP72	BIP	rs2064056	0.0313544	0.0290112	0.2798
IGP72	BIP	rs311438	0.0103535	0.0228944	0.651105
IGP72	BIP	rs5750830	0.027761	0.0363517	0.445059
IGP72	BIP	rs6583437	0.0133696	0.0319441	0.675558
IGP72	BIP	rs7257072	0.0242876	0.0317281	0.443979
IGP72	BIP	rs9385856	0.0321934	0.030206	0.286516
IGP72	BIP	All	0.022288	0.0283657	0.432022
IGP73	BIP	rs17776120	-0.0518829	0.0504497	0.303758
IGP73	BIP	rs3795464	-0.0290558	0.0409341	0.477817
IGP73	BIP	rs7789913	-0.00551741	0.0427291	0.897259
IGP73	BIP	rs874232	-0.00173466	0.0419053	0.966981
IGP73	BIP	All	-0.019809	0.0377348	0.599615
IGP74	BIP	rs10813951	-0.00957124	0.0382207	0.802262
IGP74	BIP	rs10903118	-0.0409542	0.031829	0.1982
IGP74	BIP	rs11249231	-0.00893951	0.0322628	0.781715
IGP74	BIP	rs17630758	-0.016052	0.041905	0.701679
IGP74	BIP	rs6583437	-0.0139287	0.0374141	0.709682
IGP74	BIP	rs7281587	-0.0340359	0.0353735	0.335955
IGP74	BIP	rs909674	-0.0248205	0.0396358	0.531174
IGP74	BIP	rs9385856	-0.0323718	0.0367315	0.378151
IGP74	BIP	All	-0.0227875	0.0342231	0.505506
IGP75	BIP	rs10813951	-0.00980018	0.0380751	0.796877
IGP75	BIP	rs10903118	-0.0409256	0.0316681	0.196244
IGP75	BIP	rs11249231	-0.00911802	0.0321447	0.776674
IGP75	BIP	rs17630758	-0.016273	0.0417697	0.696841
IGP75	BIP	rs6583437	-0.0140938	0.0372858	0.705434
IGP75	BIP	rs7281587	-0.0341499	0.0352107	0.33211
IGP75	BIP	rs909674	-0.0250027	0.0394871	0.526611
IGP75	BIP	rs9385856	-0.0323794	0.0365479	0.375648
IGP75	BIP	All	-0.0229257	0.0340825	0.501166
IGP76	BIP	rs10813951	0.0126758	0.0386584	0.742992
IGP76	BIP	rs10903118	0.043421	0.0313556	0.166116
IGP76	BIP	rs11249231	0.0118857	0.0323903	0.713655
IGP76	BIP	rs17630758	0.0200736	0.0416032	0.62945
IGP76	BIP	rs6583437	0.0162452	0.038242	0.670984
IGP76	BIP	rs7281587	0.0375463	0.0350778	0.284452
IGP76	BIP	rs8137426	0.0289447	0.0393567	0.462068
IGP76	BIP	rs9385856	0.0341219	0.0362533	0.346599
IGP76	BIP	All	0.0259111	0.034168	0.448245
IGP77	BIP	rs10096810	-0.0820238	0.0507509	0.10605
IGP77	BIP	rs10813951	-0.0562136	0.0486545	0.247942
IGP77	BIP	rs12986368	-0.0964601	0.0519548	0.0633659
IGP77	BIP	rs6583437	-0.0605823	0.0515182	0.23962
IGP77	BIP	All	-0.0732728	0.0438822	0.0949667
IGP2	PTSD	rs10483775	0.0247508	0.0434539	0.568958
IGP2	PTSD	rs11847263	-0.0510145	0.0659185	0.438988
IGP2	PTSD	rs7789913	-0.0153799	0.0592831	0.795303
IGP2	PTSD	rs7812088	0.0148117	0.0594243	0.803165
IGP2	PTSD	All	-0.00164986	0.0475214	0.972304
IGP5	PTSD	rs17630758	-0.066275	0.0575772	0.249706
IGP5	PTSD	rs3824459	-0.0354814	0.0570229	0.533789
IGP5	PTSD	rs7281587	-0.0866382	0.0578537	0.134253
IGP5	PTSD	rs7812088	-0.0529128	0.0584882	0.365637
IGP5	PTSD	rs909674	-0.0587389	0.0613696	0.3385
IGP5	PTSD	All	-0.0599349	0.0522387	0.251247
IGP6	PTSD	rs11847263	-0.080663	0.0773588	0.297082
IGP6	PTSD	rs12451413	0.00231701	0.0552758	0.966565
IGP6	PTSD	rs12587616	0.0092883	0.0536472	0.862544
IGP6	PTSD	rs7789913	-0.0349404	0.0696156	0.615734
IGP6	PTSD	rs7812088	-0.00434995	0.0689984	0.949731
IGP6	PTSD	All	-0.0153384	0.057373	0.789203
IGP7	PTSD	rs17303508	-0.100524	0.0860122	0.242518
IGP7	PTSD	rs2834838	-0.0304565	0.0888647	0.731803
IGP7	PTSD	rs4074453	-0.0617185	0.0923768	0.504059
IGP7	PTSD	rs7865745	-0.123991	0.0892644	0.164824
IGP7	PTSD	All	-0.0797601	0.0771145	0.300992
IGP8	PTSD	rs10813950	0.0316819	0.0674753	0.638689
IGP8	PTSD	rs4074453	-0.00315519	0.083398	0.969821
IGP8	PTSD	rs7621161	0.0657988	0.0722415	0.362392
IGP8	PTSD	All	0.0344358	0.0600284	0.566199
IGP9	PTSD	rs17630758	0.0294696	0.0502979	0.557942
IGP9	PTSD	rs4821897	0.0252473	0.0474935	0.595007
IGP9	PTSD	rs6570330	0.0107578	0.04333	0.80392
IGP9	PTSD	rs7257072	0.00242034	0.0429142	0.955024
IGP9	PTSD	rs7789913	0.00416584	0.0430774	0.92296
IGP9	PTSD	All	0.0130979	0.0403804	0.745664
IGP10	PTSD	rs17630758	0.0148413	0.0865109	0.863788
IGP10	PTSD	rs4821897	0.00713872	0.0731582	0.922266
IGP10	PTSD	rs9385856	-0.0230928	0.0674785	0.732181
IGP10	PTSD	All	-0.00324911	0.0608537	0.957419
IGP11	PTSD	All	0.0703176	0.060259	0.243242
IGP12	PTSD	rs17775791	0.0725668	0.0889286	0.414494
IGP12	PTSD	rs7789913	-0.0193985	0.0787764	0.80549
IGP12	PTSD	rs874232	-0.00902709	0.0779458	0.907801
IGP12	PTSD	All	0.0100939	0.0665054	0.879364
IGP13	PTSD	rs10096810	-0.0151758	0.0565497	0.78842
IGP13	PTSD	rs10813951	-0.0246151	0.0638483	0.699849
IGP13	PTSD	rs17775791	0.018073	0.0667548	0.786594
IGP13	PTSD	rs7758383	-0.0169811	0.0593533	0.7748
IGP13	PTSD	All	-0.0108305	0.0530426	0.838209
IGP14	PTSD	rs17630758	-0.0321277	0.0559159	0.565582
IGP14	PTSD	rs17775791	-0.0193365	0.0562317	0.730943
IGP14	PTSD	rs4821897	-0.0316492	0.0550738	0.565515
IGP14	PTSD	rs6570330	-0.0430383	0.0544182	0.429013
IGP14	PTSD	rs741706	-0.0434322	0.0534019	0.416042
IGP14	PTSD	rs9319617	-0.0165737	0.0532429	0.755583
IGP14	PTSD	All	-0.0311105	0.0499141	0.5331
IGP15	PTSD	rs1122979	0.0347507	0.0305626	0.255524
IGP15	PTSD	rs2745851	0.0322562	0.0299921	0.282156
IGP15	PTSD	rs4074453	0.0337135	0.0310573	0.27769
IGP15	PTSD	rs6764279	0.107294	0.0664628	0.106452
IGP15	PTSD	All	0.0384002	0.0295081	0.19314
IGP17	PTSD	rs10813951	-0.022258	0.0633512	0.725331
IGP17	PTSD	rs250555	-0.00067726	0.0514433	0.989496
IGP17	PTSD	rs2725391	0.0111744	0.0511128	0.826944
IGP17	PTSD	rs7621161	-0.0220188	0.057926	0.703856
IGP17	PTSD	All	-0.00618336	0.0478943	0.897275
IGP21	PTSD	rs3742597	0.0957661	0.0947141	0.311965
IGP21	PTSD	rs6583437	0.0652166	0.0896644	0.467017
IGP21	PTSD	rs7621161	0.0986759	0.0828878	0.23386
IGP21	PTSD	All	0.0869139	0.0724136	0.230045
IGP22	PTSD	rs10813951	0.0442608	0.065102	0.496588
IGP22	PTSD	rs7621161	0.0398594	0.0664175	0.548418
IGP22	PTSD	rs909674	0.0252385	0.0660812	0.702512
IGP22	PTSD	All	0.0365198	0.0537743	0.497054
IGP24	PTSD	rs10813951	0.00771352	0.0336263	0.818566
IGP24	PTSD	rs250555	0.0116615	0.0312965	0.709435
IGP24	PTSD	rs2725391	0.0194368	0.0320174	0.543806
IGP24	PTSD	rs2745851	-5.04714e-05	0.0313275	0.998715
IGP24	PTSD	rs7621161	0.00267355	0.051277	0.958418
IGP24	PTSD	All	0.00903099	0.0305705	0.767677
IGP26	PTSD	rs10813951	-0.0111677	0.0487941	0.818967
IGP26	PTSD	rs250555	0.00101585	0.0429368	0.981124
IGP26	PTSD	rs2725391	0.0112812	0.0433413	0.794642
IGP26	PTSD	rs7621161	-0.0245568	0.0570996	0.667145
IGP26	PTSD	All	-0.00314513	0.0408078	0.938566
IGP28	PTSD	rs2279913	0.02896	0.0306248	0.344332
IGP28	PTSD	rs2745851	0.0137594	0.0305476	0.652404
IGP28	PTSD	rs4074453	0.0148228	0.0346422	0.668737
IGP28	PTSD	rs7621161	0.0649287	0.0779382	0.4048
IGP28	PTSD	rs7812088	0.0171904	0.0343241	0.616494
IGP28	PTSD	All	0.0208286	0.0307198	0.49776
IGP29	PTSD	rs17775791	0.0694722	0.0718839	0.333819
IGP29	PTSD	rs2725391	0.0348329	0.0301491	0.247944
IGP29	PTSD	rs2745851	0.0236064	0.0303298	0.436378
IGP29	PTSD	rs4686844	0.0143686	0.0247929	0.56222
IGP29	PTSD	rs540719	0.0303113	0.033351	0.363425
IGP29	PTSD	All	0.0280611	0.0293788	0.339502
IGP30	PTSD	rs17775791	-0.0291302	0.0676862	0.666925
IGP30	PTSD	rs4821897	-0.00525771	0.0674212	0.937842
IGP30	PTSD	rs7257072	0.0223637	0.0569149	0.694369
IGP30	PTSD	rs9385856	0.0177862	0.0568764	0.754496
IGP30	PTSD	All	0.00462744	0.0532977	0.930813
IGP31	PTSD	rs10124479	0.0194633	0.0570962	0.733189
IGP31	PTSD	rs2659005	-0.00481663	0.0696457	0.944863
IGP31	PTSD	rs7621161	0.0611943	0.0685048	0.371704
IGP31	PTSD	All	0.0248169	0.0524863	0.636337
IGP32	PTSD	rs11215031	0.017021	0.0389226	0.661892
IGP32	PTSD	rs2161318	0.0135598	0.0384948	0.72465
IGP32	PTSD	rs7621161	0.0425964	0.103454	0.680528
IGP32	PTSD	All	0.0170587	0.0374195	0.648478
IGP34	PTSD	rs17630758	-0.00742058	0.0662321	0.910793
IGP34	PTSD	rs4821897	-0.000679463	0.106663	0.994917
IGP34	PTSD	rs6570330	-0.0213017	0.0652123	0.743931
IGP34	PTSD	All	-0.0122692	0.0602472	0.838629
IGP35	PTSD	rs11215031	-0.0276015	0.0329601	0.402356
IGP35	PTSD	rs12342831	-0.0267688	0.03279	0.414288
IGP35	PTSD	rs1529869	-0.0222746	0.0328112	0.497218
IGP35	PTSD	rs2745851	-0.0186247	0.0329032	0.571363
IGP35	PTSD	rs7621161	-0.0995628	0.0765275	0.193256
IGP35	PTSD	All	-0.0271558	0.0321334	0.398058
IGP36	PTSD	rs2745851	-0.0674952	0.0991877	0.496201
IGP36	PTSD	rs6001585	-0.134828	0.0957463	0.159078
IGP36	PTSD	rs6764279	-0.122004	0.102248	0.232783
IGP36	PTSD	All	-0.108486	0.0807951	0.17936
IGP37	PTSD	rs1122979	-0.0751609	0.0610747	0.218458
IGP37	PTSD	rs2745851	-0.0583619	0.0635373	0.358333
IGP37	PTSD	rs6764279	-0.150037	0.0970419	0.122079
IGP37	PTSD	All	-0.0812539	0.0567054	0.151883
IGP38	PTSD	rs1122979	-0.0749046	0.0608699	0.218484
IGP38	PTSD	rs2745851	-0.0581548	0.063482	0.359623
IGP38	PTSD	rs6764279	-0.150611	0.0972981	0.121638
IGP38	PTSD	All	-0.0810628	0.056629	0.152295
IGP39	PTSD	rs2745851	0.00936352	0.0359158	0.794318
IGP39	PTSD	rs3780486	-0.00120508	0.0382796	0.974886
IGP39	PTSD	rs5750830	0.00935376	0.0488601	0.848181
IGP39	PTSD	rs7257072	-0.0116331	0.0357649	0.74498
IGP39	PTSD	rs7789913	-0.0115806	0.0361534	0.748727
IGP39	PTSD	rs9385856	-0.0115018	0.036477	0.752521
IGP39	PTSD	All	-0.00389087	0.0346066	0.910481
IGP40	PTSD	rs2745851	0.00895697	0.0357249	0.80203
IGP40	PTSD	rs3780486	-0.00174502	0.0382685	0.96363
IGP40	PTSD	rs5750830	0.00816831	0.0483843	0.865937
IGP40	PTSD	rs7257072	-0.0119761	0.0355046	0.735883
IGP40	PTSD	rs7789913	-0.0122615	0.0359936	0.733362
IGP40	PTSD	rs9385856	-0.011489	0.0360418	0.749903
IGP40	PTSD	All	-0.00437352	0.0343867	0.898793
IGP42	PTSD	rs10483775	0.0249472	0.0423732	0.55603
IGP42	PTSD	rs11847263	-0.0498879	0.0654066	0.445622
IGP42	PTSD	rs7789913	-0.0139957	0.0580341	0.809429
IGP42	PTSD	rs7812088	0.0148488	0.0575261	0.796312
IGP42	PTSD	All	-0.000720425	0.0463984	0.987612
IGP45	PTSD	rs1122979	-0.0208296	0.0503418	0.679047
IGP45	PTSD	rs17630758	-0.0331874	0.0503232	0.509585
IGP45	PTSD	rs3824459	-0.0107004	0.0487491	0.826261
IGP45	PTSD	rs6583437	-0.0557476	0.0488972	0.254245
IGP45	PTSD	rs7281587	-0.0473691	0.0495303	0.338887
IGP45	PTSD	rs909674	-0.0233714	0.0534141	0.661712
IGP45	PTSD	All	-0.0321137	0.0457713	0.482921
IGP46	PTSD	rs11847263	-0.0814366	0.0786061	0.300199
IGP46	PTSD	rs12451413	0.00352408	0.0554382	0.949315
IGP46	PTSD	rs12587616	0.0101461	0.0536925	0.850119
IGP46	PTSD	rs7789913	-0.0340255	0.0700597	0.627205
IGP46	PTSD	rs7812088	-0.00390799	0.0686593	0.95461
IGP46	PTSD	All	-0.0144397	0.0575837	0.801999
IGP47	PTSD	rs2063112	-0.0209571	0.0706517	0.766752
IGP47	PTSD	rs4074453	0.0656933	0.0774912	0.396576
IGP47	PTSD	rs6764279	-0.00186245	0.103135	0.985592
IGP47	PTSD	rs7281587	0.0517137	0.0918631	0.573473
IGP47	PTSD	All	0.0235581	0.0708894	0.739646
IGP49	PTSD	rs17630758	0.00855552	0.0477863	0.857909
IGP49	PTSD	rs5750830	0.00933641	0.0448704	0.83517
IGP49	PTSD	rs6570330	-0.00384346	0.0411819	0.925642
IGP49	PTSD	rs7257072	-0.010766	0.0407176	0.791467
IGP49	PTSD	rs7789913	-0.00982318	0.0410556	0.8109
IGP49	PTSD	rs9319617	0.0100896	0.0399798	0.800756
IGP49	PTSD	All	3.24264e-05	0.0386546	0.999331
IGP50	PTSD	rs17630758	0.0141021	0.0851822	0.868509
IGP50	PTSD	rs4821897	0.00684432	0.072378	0.924662
IGP50	PTSD	rs9385856	-0.0227114	0.066329	0.732046
IGP50	PTSD	All	-0.00343917	0.0599757	0.954272
IGP51	PTSD	All	0.0719994	0.0615798	0.242321
IGP52	PTSD	rs17776120	0.0147806	0.0796497	0.852782
IGP52	PTSD	rs3795464	0.0157653	0.0643385	0.806428
IGP52	PTSD	rs7789913	-0.0349921	0.0668939	0.600906
IGP52	PTSD	rs874232	-0.0281502	0.066729	0.673128
IGP52	PTSD	All	-0.00944624	0.0595049	0.873868
IGP53	PTSD	rs10096810	-0.00719241	0.0624608	0.908326
IGP53	PTSD	rs10813951	-0.0211159	0.0787941	0.788708
IGP53	PTSD	rs17775791	0.0175669	0.0645167	0.785403
IGP53	PTSD	rs7758383	-0.00812585	0.0655606	0.90136
IGP53	PTSD	All	-0.00327403	0.0580489	0.955022
IGP54	PTSD	rs17630758	-0.0809093	0.0591287	0.1712
IGP54	PTSD	rs3864327	-0.0450019	0.0651747	0.489892
IGP54	PTSD	rs6570330	-0.0885235	0.0572813	0.122245
IGP54	PTSD	rs8137426	-0.0746054	0.0581852	0.19977
IGP54	PTSD	rs9319617	-0.0604123	0.0580513	0.298028
IGP54	PTSD	All	-0.0709843	0.0531057	0.181334
IGP55	PTSD	rs10096810	-0.181364	0.0777429	0.0196548
IGP55	PTSD	rs2067749	-0.120367	0.0824113	0.144135
IGP55	PTSD	rs3824459	-0.142872	0.0876799	0.103213
IGP55	PTSD	rs7812088	-0.158956	0.077871	0.0412236
IGP55	PTSD	All	-0.152264	0.0702623	0.0302286
IGP57	PTSD	rs10813951	-0.0362939	0.0923152	0.694207
IGP57	PTSD	rs17775791	0.0176679	0.0747916	0.813255
IGP57	PTSD	rs7758383	-0.0167647	0.0760205	0.825459
IGP57	PTSD	All	-0.00852869	0.065292	0.896073
IGP58	PTSD	rs11847263	0.0560637	0.0868802	0.518733
IGP58	PTSD	rs12587616	-0.0338432	0.0455888	0.45787
IGP58	PTSD	rs7789913	0.0114497	0.0706583	0.871272
IGP58	PTSD	rs7812088	-0.0154752	0.0652141	0.812425
IGP58	PTSD	All	-0.00370921	0.0544647	0.945704
IGP59	PTSD	rs11847263	0.0406811	0.0596405	0.495172
IGP59	PTSD	rs12587616	-0.0295047	0.0413416	0.475425
IGP59	PTSD	rs7789913	0.0118661	0.0519591	0.819355
IGP59	PTSD	rs7812088	-0.0136836	0.0491389	0.780653
IGP59	PTSD	rs8068453	0.000740491	0.0512183	0.988465
IGP59	PTSD	All	-0.001667	0.0428768	0.968987
IGP60	PTSD	rs11847263	0.0837432	0.075692	0.268568
IGP60	PTSD	rs12451413	-0.00173004	0.0543531	0.974608
IGP60	PTSD	rs12587616	-0.00822753	0.0527359	0.876022
IGP60	PTSD	rs7789913	0.0338092	0.0675445	0.61669
IGP60	PTSD	rs7812088	0.00514581	0.0678455	0.939542
IGP60	PTSD	All	0.015937	0.0562659	0.776989
IGP62	PTSD	rs11847263	-0.00713414	0.0448234	0.873542
IGP62	PTSD	rs17630758	-0.0342836	0.0513905	0.504696
IGP62	PTSD	rs2064056	-0.00691829	0.0451828	0.878305
IGP62	PTSD	rs8137426	-0.0389242	0.0509166	0.444587
IGP62	PTSD	rs9385856	-0.00881207	0.0466183	0.850073
IGP62	PTSD	All	-0.017626	0.0425236	0.678509
IGP63	PTSD	rs10758192	-0.00618272	0.0410358	0.880239
IGP63	PTSD	rs1122979	-0.00985985	0.0405634	0.807949
IGP63	PTSD	rs11847263	0.0108797	0.0416856	0.794097
IGP63	PTSD	rs17630758	-0.00737533	0.0441394	0.867298
IGP63	PTSD	rs2064056	0.00681664	0.0405052	0.866355
IGP63	PTSD	rs8137426	-0.0160904	0.0481455	0.738226
IGP63	PTSD	rs9385856	0.00780812	0.0419739	0.852427
IGP63	PTSD	All	-0.0014218	0.0392289	0.971088
IGP64	PTSD	rs10903118	-0.00528933	0.0413205	0.898143
IGP64	PTSD	rs17630758	0.00674336	0.0480251	0.888333
IGP64	PTSD	rs2064056	0.0214796	0.041771	0.607097
IGP64	PTSD	rs7257072	0.0211027	0.0416622	0.612492
IGP64	PTSD	rs8137426	0.00295118	0.0455149	0.948302
IGP64	PTSD	rs9319617	0.00041211	0.0412508	0.992029
IGP64	PTSD	rs9385856	0.022697	0.0432941	0.600103
IGP64	PTSD	All	0.0100917	0.039881	0.800234
IGP65	PTSD	rs10813951	-0.0664577	0.0482925	0.168776
IGP65	PTSD	rs11847263	-0.0503814	0.0551453	0.36092
IGP65	PTSD	rs17630758	-0.0709307	0.0494067	0.151102
IGP65	PTSD	rs2064056	-0.0491364	0.0477881	0.303849
IGP65	PTSD	rs6583437	-0.0428437	0.0519937	0.40993
IGP65	PTSD	rs9385856	-0.0522711	0.0474173	0.270304
IGP65	PTSD	All	-0.0556787	0.045456	0.220616
IGP66	PTSD	rs10903118	0.0119783	0.0382105	0.753916
IGP66	PTSD	rs17630758	0.00620234	0.0453635	0.891248
IGP66	PTSD	rs2064056	-0.0108901	0.038944	0.779758
IGP66	PTSD	rs5750830	0.00979208	0.045593	0.829945
IGP66	PTSD	rs7257072	-0.00870731	0.0382919	0.820118
IGP66	PTSD	rs9385856	-0.0105891	0.0399896	0.791167
IGP66	PTSD	All	-0.00105339	0.0371719	0.977392
IGP67	PTSD	rs10124479	0.00481667	0.0395631	0.9031
IGP67	PTSD	rs17630758	0.00619828	0.0441513	0.888354
IGP67	PTSD	rs2064056	-0.00803962	0.0388138	0.835906
IGP67	PTSD	rs4821897	0.0104792	0.0506284	0.836023
IGP67	PTSD	rs9385856	-0.00954773	0.0403738	0.813058
IGP67	PTSD	All	-0.000301029	0.0376671	0.993624
IGP68	PTSD	rs10903118	0.00922869	0.03931	0.81439
IGP68	PTSD	rs17630758	0.000129388	0.0456454	0.997738
IGP68	PTSD	rs2064056	-0.0143427	0.0395339	0.716757
IGP68	PTSD	rs4807942	-0.0102475	0.0388075	0.791733
IGP68	PTSD	rs5750830	0.00187469	0.0435279	0.965647
IGP68	PTSD	rs7257072	-0.0150825	0.0397409	0.7043
IGP68	PTSD	rs9319617	0.00498498	0.0394955	0.899561
IGP68	PTSD	rs9385856	-0.015211	0.0408408	0.70956
IGP68	PTSD	All	-0.0050556	0.0380595	0.894325
IGP69	PTSD	rs10813951	-0.0244205	0.0441778	0.580415
IGP69	PTSD	rs10903118	-0.00575972	0.0422783	0.891637
IGP69	PTSD	rs11249231	-0.012642	0.0415724	0.761055
IGP69	PTSD	rs17630758	-0.0248527	0.0461392	0.590131
IGP69	PTSD	rs6583437	-0.0391983	0.0419057	0.349585
IGP69	PTSD	rs7281587	-0.0314664	0.0417463	0.450998
IGP69	PTSD	rs909674	-0.0162912	0.0433331	0.706953
IGP69	PTSD	rs9385856	-0.0338833	0.0420361	0.420213
IGP69	PTSD	All	-0.0236025	0.04006	0.555741
IGP70	PTSD	rs10903118	0.012891	0.0386949	0.739024
IGP70	PTSD	rs17630758	0.00695821	0.0457599	0.87914
IGP70	PTSD	rs2064056	-0.0107361	0.0394977	0.785764
IGP70	PTSD	rs5750830	0.0102978	0.0457224	0.821804
IGP70	PTSD	rs7257072	-0.00831456	0.0387592	0.830143
IGP70	PTSD	rs9385856	-0.0105459	0.0406817	0.795459
IGP70	PTSD	All	-0.000546062	0.0376107	0.988416
IGP71	PTSD	rs10903118	0.0127624	0.0386549	0.741278
IGP71	PTSD	rs17630758	0.00688596	0.0457744	0.880423
IGP71	PTSD	rs2064056	-0.0108179	0.0394689	0.784018
IGP71	PTSD	rs5750830	0.0102438	0.0457419	0.822797
IGP71	PTSD	rs7257072	-0.00840066	0.0387316	0.828291
IGP71	PTSD	rs9385856	-0.0104543	0.0405639	0.796619
IGP71	PTSD	All	-0.000614079	0.0375784	0.986962
IGP72	PTSD	rs17630758	-0.0253618	0.0413721	0.539864
IGP72	PTSD	rs2064056	-0.00641848	0.0366978	0.861157
IGP72	PTSD	rs311438	-0.0256972	0.0360368	0.475795
IGP72	PTSD	rs5750830	-0.0284979	0.0415897	0.493208
IGP72	PTSD	rs6583437	0.000287474	0.0381531	0.993988
IGP72	PTSD	rs7257072	-0.00764316	0.0362232	0.832886
IGP72	PTSD	rs9385856	-0.00771892	0.0373926	0.836456
IGP72	PTSD	All	-0.013844	0.0352117	0.694197
IGP73	PTSD	rs17776120	0.0142872	0.0785823	0.855731
IGP73	PTSD	rs3795464	0.0167091	0.0645288	0.795682
IGP73	PTSD	rs7789913	-0.0360654	0.0674442	0.592826
IGP73	PTSD	rs874232	-0.0274294	0.0664536	0.679782
IGP73	PTSD	All	-0.00920993	0.0594655	0.876917
IGP74	PTSD	rs10813951	-0.0214014	0.0434508	0.622336
IGP74	PTSD	rs10903118	-0.00301892	0.0418309	0.942467
IGP74	PTSD	rs11249231	-0.0101573	0.0410703	0.804664
IGP74	PTSD	rs17630758	-0.0214992	0.0452058	0.63437
IGP74	PTSD	rs6583437	-0.0387275	0.0418705	0.354999
IGP74	PTSD	rs7281587	-0.0291356	0.0413702	0.481267
IGP74	PTSD	rs909674	-0.0139051	0.042451	0.743247
IGP74	PTSD	rs9385856	-0.0314621	0.0416346	0.449846
IGP74	PTSD	All	-0.0211603	0.0395734	0.59285
IGP75	PTSD	rs10813951	-0.0213002	0.0432984	0.622762
IGP75	PTSD	rs10903118	-0.00308607	0.0416598	0.940948
IGP75	PTSD	rs11249231	-0.0100786	0.0409326	0.805509
IGP75	PTSD	rs17630758	-0.0214114	0.0450785	0.634801
IGP75	PTSD	rs6583437	-0.0386556	0.0417424	0.354419
IGP75	PTSD	rs7281587	-0.0290063	0.0412244	0.481669
IGP75	PTSD	rs909674	-0.013814	0.042321	0.744115
IGP75	PTSD	rs9385856	-0.0312023	0.0414513	0.451602
IGP75	PTSD	All	-0.0210648	0.0394352	0.593229
IGP76	PTSD	rs10813951	0.0157468	0.0437845	0.719114
IGP76	PTSD	rs10903118	-0.00123964	0.0416243	0.976241
IGP76	PTSD	rs11249231	0.00484721	0.041154	0.90624
IGP76	PTSD	rs17630758	0.0151976	0.0448284	0.734597
IGP76	PTSD	rs6583437	0.0367305	0.0426509	0.389133
IGP76	PTSD	rs7281587	0.0238889	0.041385	0.56378
IGP76	PTSD	rs8137426	0.0121034	0.0426157	0.7764
IGP76	PTSD	rs9385856	0.024503	0.0411331	0.551376
IGP76	PTSD	All	0.0164069	0.0396076	0.678702
IGP77	PTSD	rs10096810	0.0504636	0.0789422	0.522662
IGP77	PTSD	rs10813951	0.0490186	0.0762437	0.520276
IGP77	PTSD	rs12986368	0.037588	0.0816201	0.64514
IGP77	PTSD	rs6583437	-0.00543043	0.0806915	0.946344
IGP77	PTSD	All	0.0335412	0.0686704	0.62524
IGP2	ADHD	rs10483775	0.0347066	0.039553	0.380231
IGP2	ADHD	rs11847263	0.0111097	0.052255	0.831635
IGP2	ADHD	rs7789913	0.0588718	0.0405238	0.146288
IGP2	ADHD	rs7812088	0.0509532	0.0416349	0.221025
IGP2	ADHD	All	0.0417555	0.0370011	0.259111
IGP5	ADHD	rs17630758	0.0432023	0.0534009	0.418505
IGP5	ADHD	rs3824459	0.0771791	0.0518147	0.13635
IGP5	ADHD	rs7281587	0.0659231	0.0536426	0.219098
IGP5	ADHD	rs7812088	0.0875735	0.0546066	0.108777
IGP5	ADHD	rs909674	0.0790852	0.0565094	0.161662
IGP5	ADHD	All	0.0703481	0.0482358	0.144725
IGP6	ADHD	rs11847263	-0.0058123	0.0548484	0.915606
IGP6	ADHD	rs12451413	0.0405561	0.0397741	0.307889
IGP6	ADHD	rs12587616	0.0307394	0.0405904	0.448865
IGP6	ADHD	rs7789913	0.0542663	0.0431391	0.208414
IGP6	ADHD	rs7812088	0.0394457	0.0417087	0.34428
IGP6	ADHD	All	0.0350999	0.0386069	0.363266
IGP7	ADHD	All	-0.0219122	0.0988672	0.8246
IGP8	ADHD	All	0.0647433	0.0771081	0.401108
IGP9	ADHD	rs17630758	-0.0628685	0.0693538	0.364677
IGP9	ADHD	rs4821897	-0.0204778	0.0821682	0.803192
IGP9	ADHD	rs6570330	0.0159838	0.0710878	0.8221
IGP9	ADHD	rs7257072	0.0337644	0.0473333	0.47564
IGP9	ADHD	rs7789913	0.005565	0.0760311	0.941652
IGP9	ADHD	All	-0.00140365	0.0624272	0.982061
IGP10	ADHD	rs17630758	0.00539224	0.0816487	0.947344
IGP10	ADHD	rs4821897	0.0705826	0.101648	0.48744
IGP10	ADHD	rs9385856	0.108312	0.0614756	0.0780915
IGP10	ADHD	All	0.0701268	0.0600362	0.242777
IGP11	ADHD	All	0.0199092	0.13668	0.884188
IGP12	ADHD	rs17775791	-0.0420949	0.0853549	0.621888
IGP12	ADHD	rs7789913	0.0372071	0.0746849	0.618352
IGP12	ADHD	rs874232	0.0202536	0.0715847	0.777229
IGP12	ADHD	All	0.00946863	0.0625191	0.879619
IGP13	ADHD	rs10096810	0.0836427	0.101424	0.409553
IGP13	ADHD	rs10813951	0.16966	0.085852	0.0481331
IGP13	ADHD	rs17775791	0.128139	0.124879	0.30484
IGP13	ADHD	rs7758383	0.0455816	0.0686105	0.506464
IGP13	ADHD	All	0.102793	0.0828897	0.214931
IGP14	ADHD	rs17630758	-0.0288985	0.0703901	0.681404
IGP14	ADHD	rs17775791	-0.00365761	0.0821753	0.964498
IGP14	ADHD	rs4821897	-0.000137575	0.0807788	0.998641
IGP14	ADHD	rs6570330	0.0402845	0.0723724	0.577782
IGP14	ADHD	rs741706	0.058015	0.0503168	0.248913
IGP14	ADHD	rs9319617	0.00816498	0.0789963	0.917678
IGP14	ADHD	All	0.0132774	0.0666699	0.842144
IGP15	ADHD	rs1122979	-0.0309043	0.0361807	0.393013
IGP15	ADHD	rs2745851	-0.0225983	0.0288512	0.433469
IGP15	ADHD	rs6764279	-0.072298	0.0931492	0.437659
IGP15	ADHD	All	-0.0292722	0.0283397	0.301647
IGP17	ADHD	rs10813951	-0.0559926	0.0594484	0.34626
IGP17	ADHD	rs250555	-0.042411	0.0484865	0.381739
IGP17	ADHD	rs2725391	-0.0574435	0.0472446	0.224032
IGP17	ADHD	rs7621161	-0.0399362	0.0547066	0.465386
IGP17	ADHD	All	-0.0489532	0.0448641	0.275209
IGP21	ADHD	rs3742597	-0.0349161	0.0872534	0.689032
IGP21	ADHD	rs6583437	0.127514	0.182513	0.484769
IGP21	ADHD	rs7621161	0.155088	0.120107	0.196619
IGP21	ADHD	All	0.0912189	0.110473	0.408967
IGP22	ADHD	rs10813951	-0.0583838	0.0602453	0.332495
IGP22	ADHD	rs7621161	-0.047492	0.0619214	0.443098
IGP22	ADHD	rs909674	-0.0627184	0.0612753	0.306047
IGP22	ADHD	All	-0.0562831	0.049917	0.259517
IGP24	ADHD	rs10813951	-0.0385651	0.031288	0.217732
IGP24	ADHD	rs250555	-0.0358465	0.0291892	0.219419
IGP24	ADHD	rs2725391	-0.0433471	0.0295229	0.142035
IGP24	ADHD	rs2745851	-0.0314387	0.0291944	0.281536
IGP24	ADHD	rs7621161	-0.0554076	0.0487657	0.255873
IGP24	ADHD	All	-0.0387711	0.0284662	0.173196
IGP26	ADHD	rs10813951	-0.0430751	0.0456166	0.345024
IGP26	ADHD	rs250555	-0.0369506	0.0402987	0.359186
IGP26	ADHD	rs2725391	-0.0490425	0.0400103	0.220294
IGP26	ADHD	rs7621161	-0.0381975	0.0541785	0.480791
IGP26	ADHD	All	-0.042248	0.038146	0.268063
IGP28	ADHD	rs2279913	-0.0328308	0.0293154	0.26275
IGP28	ADHD	rs2745851	-0.0324619	0.0292832	0.267625
IGP28	ADHD	rs7621161	-0.134651	0.0838433	0.108276
IGP28	ADHD	rs7812088	-0.0401699	0.0333035	0.227749
IGP28	ADHD	All	-0.0390448	0.0287333	0.174188
IGP29	ADHD	rs17775791	-0.0170309	0.0503919	0.735386
IGP29	ADHD	rs2725391	-0.0194355	0.0220076	0.377169
IGP29	ADHD	rs2745851	-0.0132757	0.0218516	0.543494
IGP29	ADHD	rs4686844	-0.0229903	0.0226301	0.30967
IGP29	ADHD	rs540719	-0.0160128	0.0218577	0.463806
IGP29	ADHD	All	-0.0177992	0.0215684	0.409234
IGP30	ADHD	rs17775791	0.0571914	0.111973	0.60952
IGP30	ADHD	rs4821897	0.0526809	0.113053	0.641227
IGP30	ADHD	rs7257072	-0.0343874	0.0523043	0.510893
IGP30	ADHD	rs9385856	-0.000723943	0.0996957	0.994206
IGP30	ADHD	All	0.0124893	0.078976	0.874346
IGP31	ADHD	rs10124479	0.0351398	0.0543951	0.518273
IGP31	ADHD	rs2659005	0.0530024	0.0643063	0.409816
IGP31	ADHD	rs7621161	0.00798055	0.0665017	0.904479
IGP31	ADHD	All	0.0328794	0.0498163	0.509245
IGP32	ADHD	rs11215031	-0.0154933	0.0648954	0.811305
IGP32	ADHD	rs2161318	-0.0227243	0.0355537	0.522723
IGP32	ADHD	rs7621161	0.157298	0.0975285	0.106778
IGP32	ADHD	All	-0.00806179	0.0481951	0.867154
IGP34	ADHD	rs17630758	0.00854576	0.0848511	0.919777
IGP34	ADHD	rs4821897	0.0495386	0.200903	0.805233
IGP34	ADHD	rs6570330	0.0827253	0.071673	0.248417
IGP34	ADHD	All	0.0471099	0.0795932	0.553929
IGP35	ADHD	rs11215031	0.044404	0.0303561	0.14353
IGP35	ADHD	rs12342831	0.035824	0.0302413	0.236173
IGP35	ADHD	rs1529869	0.0327153	0.0302827	0.279995
IGP35	ADHD	rs2745851	0.0303694	0.0303713	0.31734
IGP35	ADHD	rs7621161	0.0854587	0.0713509	0.231024
IGP35	ADHD	All	0.0379686	0.0296511	0.200365
IGP36	ADHD	rs2745851	0.0494502	0.0901779	0.583443
IGP36	ADHD	rs6001585	0.134745	0.0876646	0.12428
IGP36	ADHD	rs6764279	0.0914536	0.0936448	0.328767
IGP36	ADHD	All	0.0927233	0.0736583	0.208092
IGP37	ADHD	rs1122979	0.0765543	0.0558902	0.170773
IGP37	ADHD	rs2745851	0.0436648	0.0577911	0.449912
IGP37	ADHD	rs6764279	0.0997884	0.0877352	0.255379
IGP37	ADHD	All	0.067442	0.0516583	0.191709
IGP38	ADHD	rs1122979	0.0762938	0.0557028	0.170793
IGP38	ADHD	rs2745851	0.0437115	0.0577486	0.449093
IGP38	ADHD	rs6764279	0.100601	0.0879876	0.252893
IGP38	ADHD	All	0.0674688	0.0515945	0.190984
IGP39	ADHD	rs2745851	-0.0130074	0.0452378	0.773704
IGP39	ADHD	rs3780486	-0.0096197	0.0532045	0.85652
IGP39	ADHD	rs5750830	-0.0247744	0.0680944	0.715989
IGP39	ADHD	rs7257072	0.0210873	0.0328157	0.520486
IGP39	ADHD	rs7789913	0.00473225	0.0508725	0.925886
IGP39	ADHD	rs9385856	0.00841651	0.0502443	0.866967
IGP39	ADHD	All	-0.00010964	0.0441573	0.998019
IGP40	ADHD	rs2745851	-0.0121517	0.0450612	0.787413
IGP40	ADHD	rs3780486	-0.00881738	0.0532217	0.868415
IGP40	ADHD	rs5750830	-0.0225565	0.0676213	0.738703
IGP40	ADHD	rs7257072	0.0215965	0.0325836	0.507457
IGP40	ADHD	rs7789913	0.00581533	0.0506284	0.908554
IGP40	ADHD	rs9385856	0.00882806	0.0496338	0.85883
IGP40	ADHD	All	0.000796391	0.0438833	0.985521
IGP42	ADHD	rs10483775	0.0342773	0.0385883	0.37439
IGP42	ADHD	rs11847263	0.0108477	0.0517107	0.833842
IGP42	ADHD	rs7789913	0.0579737	0.0395989	0.143187
IGP42	ADHD	rs7812088	0.0494389	0.0403422	0.220392
IGP42	ADHD	All	0.0410953	0.0361338	0.255409
IGP45	ADHD	rs1122979	0.073681	0.0468019	0.115414
IGP45	ADHD	rs17630758	0.0383489	0.0465666	0.410208
IGP45	ADHD	rs3824459	0.0655915	0.0444198	0.139775
IGP45	ADHD	rs6583437	0.0672432	0.0450715	0.135719
IGP45	ADHD	rs7281587	0.057151	0.0457826	0.211916
IGP45	ADHD	rs909674	0.068799	0.0490726	0.16092
IGP45	ADHD	All	0.061764	0.0421891	0.143199
IGP46	ADHD	rs11847263	-0.00638464	0.0557018	0.908745
IGP46	ADHD	rs12451413	0.0410442	0.0399247	0.303931
IGP46	ADHD	rs12587616	0.031128	0.0406877	0.444243
IGP46	ADHD	rs7789913	0.0549662	0.0433341	0.204645
IGP46	ADHD	rs7812088	0.0392906	0.0414949	0.3437
IGP46	ADHD	All	0.0354646	0.0387273	0.359797
IGP47	ADHD	rs2063112	-0.0852141	0.0759083	0.26161
IGP47	ADHD	rs6764279	0.0202568	0.139366	0.884435
IGP47	ADHD	rs7281587	0.00996675	0.125992	0.936948
IGP47	ADHD	All	-0.0242327	0.0808755	0.76446
IGP49	ADHD	rs17630758	-0.0534295	0.0581868	0.358493
IGP49	ADHD	rs5750830	-0.0110494	0.0682279	0.871347
IGP49	ADHD	rs6570330	0.0175356	0.0581425	0.762959
IGP49	ADHD	rs7257072	0.032507	0.038536	0.398922
IGP49	ADHD	rs7789913	0.00836935	0.0624172	0.893334
IGP49	ADHD	rs9319617	-0.0019086	0.0610827	0.975073
IGP49	ADHD	All	0.00162052	0.0532506	0.975723
IGP50	ADHD	rs17630758	0.00609319	0.0803405	0.939545
IGP50	ADHD	rs4821897	0.0703007	0.100225	0.483036
IGP50	ADHD	rs9385856	0.10634	0.0604331	0.0784707
IGP50	ADHD	All	0.0694409	0.0589814	0.239061
IGP51	ADHD	All	0.0197296	0.139762	0.88774
IGP52	ADHD	rs17776120	-0.0859729	0.0753381	0.253803
IGP52	ADHD	rs3795464	-0.0047627	0.0602151	0.936957
IGP52	ADHD	rs7789913	-0.0268951	0.0625088	0.667006
IGP52	ADHD	rs874232	-0.035205	0.0610476	0.564155
IGP52	ADHD	All	-0.0335885	0.0554349	0.544575
IGP53	ADHD	rs10096810	0.0845498	0.115611	0.464577
IGP53	ADHD	rs10813951	0.232175	0.0788262	0.00322537
IGP53	ADHD	rs17775791	0.110897	0.127027	0.382655
IGP53	ADHD	rs7758383	0.0402666	0.0790577	0.61052
IGP53	ADHD	All	0.107193	0.0932085	0.250129
IGP54	ADHD	rs17630758	0.013337	0.0548635	0.807932
IGP54	ADHD	rs3864327	0.0539674	0.0699498	0.440401
IGP54	ADHD	rs6570330	0.0792162	0.0525031	0.131352
IGP54	ADHD	rs8137426	0.0435375	0.0623045	0.484685
IGP54	ADHD	rs9319617	0.048068	0.062084	0.438788
IGP54	ADHD	All	0.0479579	0.0493424	0.33108
IGP55	ADHD	rs10096810	0.0584353	0.0734579	0.426327
IGP55	ADHD	rs2067749	-0.0563717	0.0867466	0.515794
IGP55	ADHD	rs3824459	-0.0144242	0.111952	0.897482
IGP55	ADHD	rs7812088	-0.00697241	0.105513	0.947313
IGP55	ADHD	All	-0.00283767	0.0767961	0.970524
IGP57	ADHD	rs10813951	0.230096	0.132408	0.0822487
IGP57	ADHD	rs17775791	0.0919795	0.194157	0.635687
IGP57	ADHD	rs7758383	-0.00288826	0.0705966	0.967366
IGP57	ADHD	All	0.0920835	0.119391	0.440543
IGP58	ADHD	rs11847263	-0.0015846	0.0607662	0.979196
IGP58	ADHD	rs12587616	-0.0384318	0.0416682	0.356357
IGP58	ADHD	rs7789913	-0.0632633	0.0438857	0.14943
IGP58	ADHD	rs7812088	-0.0459537	0.041572	0.268986
IGP58	ADHD	All	-0.0421686	0.0392774	0.282998
IGP59	ADHD	rs11847263	0.0365581	0.0588041	0.534143
IGP59	ADHD	rs12587616	-0.00921627	0.054492	0.865694
IGP59	ADHD	rs7789913	-0.0282927	0.0553425	0.609191
IGP59	ADHD	rs7812088	-0.0166086	0.0560486	0.766982
IGP59	ADHD	rs8068453	-0.0382873	0.0368817	0.299218
IGP59	ADHD	All	-0.0155473	0.0452043	0.730896
IGP60	ADHD	rs11847263	0.00506685	0.0545577	0.926006
IGP60	ADHD	rs12451413	-0.0408961	0.0390974	0.295559
IGP60	ADHD	rs12587616	-0.0311171	0.0398603	0.435007
IGP60	ADHD	rs7789913	-0.0525588	0.0418471	0.209126
IGP60	ADHD	rs7812088	-0.0398631	0.041028	0.331245
IGP60	ADHD	All	-0.0353118	0.0379004	0.351492
IGP62	ADHD	rs11847263	-0.0616687	0.0435263	0.156538
IGP62	ADHD	rs17630758	-0.0518929	0.0508491	0.307478
IGP62	ADHD	rs2064056	-0.0614109	0.0444367	0.166976
IGP62	ADHD	rs8137426	-0.0859836	0.0524628	0.101225
IGP62	ADHD	rs9385856	-0.101134	0.0423646	0.0169758
IGP62	ADHD	All	-0.0724275	0.0393083	0.0653951
IGP63	ADHD	rs10758192	-0.0657721	0.0373095	0.0779206
IGP63	ADHD	rs1122979	-0.061529	0.0370009	0.0963316
IGP63	ADHD	rs11847263	-0.0469803	0.0379193	0.215362
IGP63	ADHD	rs17630758	-0.0385637	0.0402511	0.338023
IGP63	ADHD	rs2064056	-0.0490761	0.0368827	0.183321
IGP63	ADHD	rs8137426	-0.0695604	0.0438402	0.112585
IGP63	ADHD	rs9385856	-0.0775623	0.038161	0.0421028
IGP63	ADHD	All	-0.0582953	0.0357157	0.102637
IGP64	ADHD	rs10903118	-0.0286884	0.0572185	0.616102
IGP64	ADHD	rs17630758	0.0319536	0.0647987	0.621927
IGP64	ADHD	rs2064056	0.00232035	0.0599235	0.969112
IGP64	ADHD	rs7257072	-0.0423207	0.0441735	0.338034
IGP64	ADHD	rs8137426	-0.00335544	0.0693206	0.961394
IGP64	ADHD	rs9319617	-0.0100298	0.0629377	0.873384
IGP64	ADHD	rs9385856	-0.0278454	0.0640225	0.663613
IGP64	ADHD	All	-0.0128856	0.0558346	0.817484
IGP65	ADHD	rs10813951	-0.082568	0.044201	0.0617603
IGP65	ADHD	rs11847263	-0.0718521	0.0506102	0.15569
IGP65	ADHD	rs17630758	-0.0634233	0.0454401	0.162788
IGP65	ADHD	rs2064056	-0.0704533	0.0438865	0.108417
IGP65	ADHD	rs6583437	-0.101303	0.0476334	0.0334427
IGP65	ADHD	rs9385856	-0.0985373	0.0434926	0.0234752
IGP65	ADHD	All	-0.0815086	0.0417018	0.0506353
IGP66	ADHD	rs10903118	0.0296857	0.058092	0.609342
IGP66	ADHD	rs17630758	-0.0245756	0.0681052	0.718214
IGP66	ADHD	rs2064056	0.00307301	0.0617618	0.960317
IGP66	ADHD	rs5750830	0.00937154	0.0768301	0.902917
IGP66	ADHD	rs7257072	0.0389165	0.0445759	0.382642
IGP66	ADHD	rs9385856	0.0302718	0.0649221	0.641016
IGP66	ADHD	All	0.0167447	0.0562089	0.765779
IGP67	ADHD	rs10124479	0.0535736	0.0398804	0.179156
IGP67	ADHD	rs17630758	0.0221978	0.0406646	0.585152
IGP67	ADHD	rs2064056	0.0375909	0.0355956	0.290943
IGP67	ADHD	rs4821897	0.0559843	0.0528503	0.289463
IGP67	ADHD	rs9385856	0.0647801	0.0369887	0.0798858
IGP67	ADHD	All	0.0469376	0.0345653	0.174483
IGP68	ADHD	rs10903118	0.026835	0.0555629	0.62912
IGP68	ADHD	rs17630758	-0.0328175	0.0630631	0.602791
IGP68	ADHD	rs2064056	-0.00172974	0.0578045	0.976128
IGP68	ADHD	rs5750830	0.0033338	0.0680291	0.960915
IGP68	ADHD	rs7257072	0.0410584	0.0429114	0.338658
IGP68	ADHD	rs9319617	0.00897156	0.0614416	0.883907
IGP68	ADHD	rs9385856	0.0253645	0.0617916	0.68145
IGP68	ADHD	All	0.0119484	0.0542611	0.825713
IGP69	ADHD	rs10813951	0.0474198	0.0461611	0.304295
IGP69	ADHD	rs10903118	0.0727678	0.0388464	0.0610385
IGP69	ADHD	rs11249231	0.0345711	0.0384238	0.368263
IGP69	ADHD	rs17630758	0.0223407	0.0439191	0.610978
IGP69	ADHD	rs6583437	0.0503647	0.0438248	0.250462
IGP69	ADHD	rs7281587	0.0431493	0.0432502	0.318442
IGP69	ADHD	rs909674	0.0478889	0.0453517	0.290994
IGP69	ADHD	rs9385856	0.0623829	0.0396655	0.115783
IGP69	ADHD	All	0.048117	0.0388969	0.216072
IGP70	ADHD	rs10903118	0.0295508	0.0589008	0.615875
IGP70	ADHD	rs17630758	-0.0254362	0.0686507	0.710998
IGP70	ADHD	rs2064056	0.00199038	0.0626613	0.97466
IGP70	ADHD	rs5750830	0.00858264	0.0770861	0.911348
IGP70	ADHD	rs7257072	0.0388249	0.0452493	0.39088
IGP70	ADHD	rs9385856	0.0305395	0.0660779	0.643956
IGP70	ADHD	All	0.0162579	0.0569198	0.775162
IGP71	ADHD	rs10903118	0.0297238	0.0588116	0.613273
IGP71	ADHD	rs17630758	-0.0252425	0.0686883	0.713251
IGP71	ADHD	rs2064056	0.00222852	0.0626107	0.971607
IGP71	ADHD	rs5750830	0.0089032	0.0771052	0.908074
IGP71	ADHD	rs7257072	0.0390987	0.0451494	0.386498
IGP71	ADHD	rs9385856	0.0305222	0.0658779	0.643138
IGP71	ADHD	All	0.0164777	0.056855	0.771955
IGP72	ADHD	rs17630758	-0.00375461	0.0527444	0.943251
IGP72	ADHD	rs2064056	-0.0207038	0.0480882	0.666805
IGP72	ADHD	rs311438	-0.0273269	0.0492603	0.579069
IGP72	ADHD	rs5750830	-0.0312859	0.0579041	0.588986
IGP72	ADHD	rs6583437	-0.0342025	0.0528927	0.517865
IGP72	ADHD	rs7257072	-0.0530155	0.033047	0.108661
IGP72	ADHD	rs9385856	-0.0448186	0.0488479	0.358874
IGP72	ADHD	All	-0.0315774	0.0447091	0.48001
IGP73	ADHD	rs17776120	-0.085192	0.0742028	0.250928
IGP73	ADHD	rs3795464	-0.00545524	0.0603749	0.928004
IGP73	ADHD	rs7789913	-0.0283422	0.0630027	0.652813
IGP73	ADHD	rs874232	-0.0364405	0.0607993	0.548934
IGP73	ADHD	All	-0.0347168	0.0553733	0.530686
IGP74	ADHD	rs10813951	0.0451778	0.0456491	0.322333
IGP74	ADHD	rs10903118	0.0709773	0.0384304	0.0647606
IGP74	ADHD	rs11249231	0.0328037	0.0381523	0.389894
IGP74	ADHD	rs17630758	0.0211158	0.043073	0.623969
IGP74	ADHD	rs6583437	0.0492407	0.0439818	0.262897
IGP74	ADHD	rs7281587	0.0412114	0.043111	0.339103
IGP74	ADHD	rs909674	0.0455236	0.0446743	0.308198
IGP74	ADHD	rs9385856	0.060807	0.0395334	0.12402
IGP74	ADHD	All	0.0462886	0.0386354	0.230883
IGP75	ADHD	rs10813951	0.0453554	0.045433	0.318138
IGP75	ADHD	rs10903118	0.0708589	0.038273	0.0641106
IGP75	ADHD	rs11249231	0.03297	0.0379843	0.3854
IGP75	ADHD	rs17630758	0.021354	0.0429281	0.618881
IGP75	ADHD	rs6583437	0.0494158	0.0437856	0.259072
IGP75	ADHD	rs7281587	0.0413755	0.0429092	0.334917
IGP75	ADHD	rs909674	0.0457031	0.0444821	0.304209
IGP75	ADHD	rs9385856	0.0607119	0.0393147	0.122527
IGP75	ADHD	All	0.0464075	0.038452	0.227473
IGP76	ADHD	rs10813951	-0.0490797	0.0454672	0.280386
IGP76	ADHD	rs10903118	-0.0724012	0.0381393	0.0576522
IGP76	ADHD	rs11249231	-0.0359301	0.0379271	0.343462
IGP76	ADHD	rs17630758	-0.0259327	0.0423886	0.54068
IGP76	ADHD	rs6583437	-0.0540947	0.0441212	0.22018
IGP76	ADHD	rs7281587	-0.0445328	0.0426859	0.296824
IGP76	ADHD	rs8137426	-0.0480341	0.0444684	0.28006
IGP76	ADHD	rs9385856	-0.0612138	0.0388843	0.115429
IGP76	ADHD	All	-0.0492998	0.0382402	0.197324
IGP77	ADHD	rs10096810	0.0838529	0.0750679	0.263982
IGP77	ADHD	rs10813951	-0.0133158	0.105634	0.899688
IGP77	ADHD	rs12986368	-0.0452805	0.091114	0.619213
IGP77	ADHD	rs6583437	-0.00146733	0.116762	0.989973
IGP77	ADHD	All	0.00558415	0.08076	0.944874
IGP2	ASD	rs10483775	-0.0453127	0.0405792	0.264144
IGP2	ASD	rs11847263	-0.0933046	0.0530698	0.0787221
IGP2	ASD	rs7789913	-0.0570104	0.0414058	0.168553
IGP2	ASD	rs7812088	-0.0420782	0.0425052	0.322197
IGP2	ASD	All	-0.055828	0.0378043	0.13974
IGP5	ASD	rs17630758	-0.0762237	0.0606307	0.208689
IGP5	ASD	rs3824459	-0.0323567	0.0845881	0.702075
IGP5	ASD	rs7281587	-0.0595466	0.0778225	0.444177
IGP5	ASD	rs7812088	-0.00221276	0.0804782	0.978065
IGP5	ASD	rs909674	0.0223171	0.0708828	0.75288
IGP5	ASD	All	-0.0310738	0.0677496	0.646481
IGP6	ASD	rs11847263	-0.0800195	0.0554717	0.149154
IGP6	ASD	rs12451413	-0.0513358	0.0406769	0.206935
IGP6	ASD	rs12587616	-0.0430293	0.0414942	0.299738
IGP6	ASD	rs7789913	-0.0495523	0.0439674	0.259732
IGP6	ASD	rs7812088	-0.0347557	0.0424927	0.413401
IGP6	ASD	All	-0.0491633	0.0393653	0.211702
IGP7	ASD	rs17303508	-0.0804184	0.081508	0.323823
IGP7	ASD	rs2834838	0.0376884	0.0857108	0.660143
IGP7	ASD	rs4074453	-0.0416647	0.114176	0.715175
IGP7	ASD	rs7865745	-0.0589479	0.107587	0.583754
IGP7	ASD	All	-0.0370595	0.0788774	0.638472
IGP8	ASD	rs10813950	0.0450309	0.0651155	0.489218
IGP8	ASD	rs4074453	0.0604557	0.0789632	0.443903
IGP8	ASD	rs7621161	0.0170957	0.0700321	0.807143
IGP8	ASD	All	0.039662	0.0577291	0.49206
IGP9	ASD	rs17630758	-0.0601925	0.0475379	0.205441
IGP9	ASD	rs4821897	0.0461808	0.0442986	0.297184
IGP9	ASD	rs6570330	-0.010315	0.0579901	0.858821
IGP9	ASD	rs7257072	-0.00403062	0.0583944	0.94497
IGP9	ASD	rs7789913	0.00429857	0.0572868	0.940186
IGP9	ASD	All	-0.00329933	0.047644	0.944791
IGP10	ASD	rs17630758	-0.0968897	0.125706	0.440848
IGP10	ASD	rs4821897	0.104929	0.0678255	0.121853
IGP10	ASD	rs9385856	0.00467548	0.15288	0.975602
IGP10	ASD	All	0.0153065	0.0987021	0.87676
IGP11	ASD	All	-0.0715496	0.108854	0.510988
IGP12	ASD	rs17775791	-0.0498932	0.0850482	0.557441
IGP12	ASD	rs7789913	0.036683	0.0750538	0.625014
IGP12	ASD	rs874232	0.0224909	0.0733158	0.759021
IGP12	ASD	All	0.00756943	0.0631311	0.904562
IGP13	ASD	rs10096810	0.0909793	0.0749714	0.224931
IGP13	ASD	rs10813951	0.160365	0.069875	0.0217316
IGP13	ASD	rs17775791	0.135662	0.0957812	0.156665
IGP13	ASD	rs7758383	0.0684761	0.05973	0.251618
IGP13	ASD	All	0.11052	0.0647738	0.0879612
IGP14	ASD	rs17630758	0.0121076	0.0640885	0.850156
IGP14	ASD	rs17775791	0.0310241	0.0711272	0.662707
IGP14	ASD	rs4821897	0.0961064	0.0516674	0.062872
IGP14	ASD	rs6570330	0.0412532	0.0699075	0.555116
IGP14	ASD	rs741706	0.0248356	0.0639931	0.697944
IGP14	ASD	rs9319617	0.0476892	0.0677183	0.48129
IGP14	ASD	All	0.0423626	0.0573099	0.459795
IGP15	ASD	rs1122979	-0.0226631	0.02897	0.43404
IGP15	ASD	rs2745851	-0.0109162	0.0314211	0.728278
IGP15	ASD	rs4074453	-0.0136763	0.0317243	0.666396
IGP15	ASD	rs6764279	0.0574531	0.0626749	0.359308
IGP15	ASD	All	-0.01087	0.0278764	0.696584
IGP17	ASD	rs10813951	-0.053167	0.0608309	0.382111
IGP17	ASD	rs250555	-0.0195666	0.0496352	0.693427
IGP17	ASD	rs2725391	-0.0439122	0.0484795	0.365047
IGP17	ASD	rs7621161	-0.0141047	0.0559706	0.801039
IGP17	ASD	All	-0.0320208	0.0459502	0.485892
IGP21	ASD	rs3742597	-0.105739	0.0896621	0.238278
IGP21	ASD	rs6583437	-0.0692571	0.0842228	0.410901
IGP21	ASD	rs7621161	-0.0652227	0.078023	0.403188
IGP21	ASD	All	-0.0782769	0.0682286	0.251269
IGP22	ASD	rs10813951	0.0428988	0.116497	0.712695
IGP22	ASD	rs7621161	0.0817285	0.0817526	0.317453
IGP22	ASD	rs909674	-0.0415878	0.0628691	0.508293
IGP22	ASD	All	0.0280946	0.0702796	0.689338
IGP24	ASD	rs10813951	-0.0269716	0.0320416	0.399918
IGP24	ASD	rs250555	-0.018255	0.0298947	0.541436
IGP24	ASD	rs2725391	-0.0291193	0.0302808	0.336229
IGP24	ASD	rs2745851	-0.023803	0.0299204	0.426297
IGP24	ASD	rs7621161	-0.00797198	0.0497495	0.87269
IGP24	ASD	All	-0.0230123	0.0291586	0.429989
IGP26	ASD	rs10813951	-0.0410275	0.0467119	0.379776
IGP26	ASD	rs250555	-0.0210581	0.0412707	0.60988
IGP26	ASD	rs2725391	-0.0397386	0.0410606	0.333143
IGP26	ASD	rs7621161	-0.0123464	0.0553915	0.823619
IGP26	ASD	All	-0.0299117	0.0390787	0.44402
IGP28	ASD	rs2279913	-0.0142924	0.0289583	0.621624
IGP28	ASD	rs2745851	-0.0172397	0.0289203	0.551101
IGP28	ASD	rs4074453	-0.0197507	0.0294562	0.502532
IGP28	ASD	rs7621161	0.0280522	0.066677	0.673961
IGP28	ASD	rs7812088	-0.025149	0.028961	0.385189
IGP28	ASD	All	-0.0169617	0.0284043	0.550405
IGP29	ASD	rs17775791	0.00117772	0.0510196	0.981583
IGP29	ASD	rs2725391	-0.0192798	0.0225144	0.391813
IGP29	ASD	rs2745851	-0.0164463	0.022991	0.474401
IGP29	ASD	rs4686844	-0.0221511	0.0231895	0.339466
IGP29	ASD	rs540719	-0.0109182	0.0223459	0.625126
IGP29	ASD	All	-0.0162373	0.022051	0.461518
IGP30	ASD	rs17775791	0.0793682	0.0677983	0.241739
IGP30	ASD	rs4821897	-0.0547203	0.0633693	0.387855
IGP30	ASD	rs7257072	0.0268384	0.0779713	0.730689
IGP30	ASD	rs9385856	0.0359632	0.0741111	0.627492
IGP30	ASD	All	0.0231589	0.0598956	0.699013
IGP31	ASD	rs10124479	-0.0105672	0.0767873	0.890543
IGP31	ASD	rs2659005	0.0535523	0.065904	0.416458
IGP31	ASD	rs7621161	-0.0584045	0.065891	0.375412
IGP31	ASD	All	-0.00586498	0.050453	0.907457
IGP32	ASD	rs11215031	-0.0234747	0.036785	0.52337
IGP32	ASD	rs2161318	-0.0249214	0.036489	0.494618
IGP32	ASD	rs7621161	0.0915457	0.0998754	0.359353
IGP32	ASD	All	-0.0169074	0.0354626	0.633528
IGP34	ASD	rs17630758	-0.0961543	0.0738791	0.193084
IGP34	ASD	rs4821897	0.139248	0.0991922	0.160373
IGP34	ASD	rs6570330	-0.0600473	0.137002	0.661174
IGP34	ASD	All	-0.042061	0.0943791	0.655842
IGP35	ASD	rs11215031	0.0239124	0.0311343	0.442464
IGP35	ASD	rs12342831	0.0201149	0.0310146	0.516621
IGP35	ASD	rs1529869	0.0217034	0.0310612	0.48472
IGP35	ASD	rs2745851	0.0199547	0.0311653	0.521988
IGP35	ASD	rs7621161	-0.0246996	0.0728613	0.734613
IGP35	ASD	All	0.0194115	0.0304091	0.523249
IGP36	ASD	rs2745851	-0.079072	0.214678	0.712629
IGP36	ASD	rs6001585	0.0614738	0.0897752	0.4935
IGP36	ASD	rs6764279	-0.143026	0.164238	0.383836
IGP36	ASD	All	-0.0492971	0.126573	0.696924
IGP37	ASD	rs1122979	0.0463324	0.0574933	0.420315
IGP37	ASD	rs2745851	0.0135742	0.0945381	0.885828
IGP37	ASD	rs6764279	-0.0725896	0.0943042	0.441455
IGP37	ASD	All	0.0122706	0.0595821	0.836835
IGP38	ASD	rs1122979	0.0461788	0.0573005	0.420297
IGP38	ASD	rs2745851	0.0141067	0.0943947	0.881203
IGP38	ASD	rs6764279	-0.0721129	0.0950934	0.448249
IGP38	ASD	All	0.0126827	0.0594657	0.831111
IGP39	ASD	rs2745851	-0.0461467	0.0337677	0.171753
IGP39	ASD	rs3780486	-0.0521418	0.0358042	0.145308
IGP39	ASD	rs5750830	0.00254669	0.0461408	0.955984
IGP39	ASD	rs7257072	-0.0452528	0.033584	0.177835
IGP39	ASD	rs7789913	-0.0405546	0.0339584	0.232382
IGP39	ASD	rs9385856	-0.0523718	0.0342936	0.126721
IGP39	ASD	All	-0.042227	0.0325098	0.193979
IGP40	ASD	rs2745851	-0.0461828	0.0335983	0.169268
IGP40	ASD	rs3780486	-0.0526968	0.0357947	0.140968
IGP40	ASD	rs5750830	0.00185023	0.0457117	0.967714
IGP40	ASD	rs7257072	-0.0450996	0.0333491	0.176264
IGP40	ASD	rs7789913	-0.0405611	0.0338176	0.23037
IGP40	ASD	rs9385856	-0.0514012	0.0338912	0.129354
IGP40	ASD	All	-0.0421634	0.0323116	0.191928
IGP42	ASD	rs10483775	-0.0435606	0.0395912	0.271218
IGP42	ASD	rs11847263	-0.0920277	0.0525098	0.0796741
IGP42	ASD	rs7789913	-0.0549585	0.0404652	0.174411
IGP42	ASD	rs7812088	-0.0404971	0.0411926	0.325551
IGP42	ASD	All	-0.0538906	0.0369216	0.144401
IGP45	ASD	rs1122979	-0.0177733	0.0624133	0.775822
IGP45	ASD	rs17630758	-0.0802466	0.0469902	0.0876862
IGP45	ASD	rs3824459	-0.0407072	0.0640632	0.525153
IGP45	ASD	rs6583437	-0.0304503	0.0634167	0.631112
IGP45	ASD	rs7281587	-0.0615256	0.0585828	0.293611
IGP45	ASD	rs909674	0.00234489	0.0584203	0.967983
IGP45	ASD	All	-0.0389211	0.0541988	0.472684
IGP46	ASD	rs11847263	-0.0801778	0.0563124	0.154503
IGP46	ASD	rs12451413	-0.0506055	0.0408339	0.215234
IGP46	ASD	rs12587616	-0.042188	0.0415921	0.310427
IGP46	ASD	rs7789913	-0.0486631	0.0441659	0.270538
IGP46	ASD	rs7812088	-0.0344133	0.0422789	0.415668
IGP46	ASD	All	-0.0484246	0.039488	0.220082
IGP47	ASD	rs2063112	-0.076476	0.0670812	0.254265
IGP47	ASD	rs4074453	-0.0484936	0.0688506	0.481226
IGP47	ASD	rs6764279	-0.0171957	0.0754926	0.819817
IGP47	ASD	rs7281587	-0.0236484	0.0706739	0.737917
IGP47	ASD	All	-0.0432424	0.0609012	0.477678
IGP49	ASD	rs17630758	-0.0550428	0.0449116	0.220356
IGP49	ASD	rs5750830	0.0427064	0.0419389	0.308536
IGP49	ASD	rs6570330	-0.00908875	0.0475737	0.84849
IGP49	ASD	rs7257072	-0.003478	0.0478105	0.942009
IGP49	ASD	rs7789913	0.00407038	0.0470986	0.931131
IGP49	ASD	rs9319617	-0.00322516	0.0469231	0.945202
IGP49	ASD	All	-0.00289804	0.0406536	0.94317
IGP50	ASD	rs17630758	-0.0966273	0.122858	0.431578
IGP50	ASD	rs4821897	0.103928	0.0670999	0.121415
IGP50	ASD	rs9385856	0.00391629	0.150314	0.979214
IGP50	ASD	All	0.0144108	0.0973401	0.882306
IGP51	ASD	All	-0.0736063	0.110915	0.506928
IGP52	ASD	rs17776120	-0.10157	0.0755671	0.178915
IGP52	ASD	rs3795464	0.0353646	0.0610161	0.562188
IGP52	ASD	rs7789913	0.0108892	0.0951777	0.908913
IGP52	ASD	rs874232	0.00211097	0.0965743	0.982561
IGP52	ASD	All	-0.0053064	0.0713752	0.940736
IGP53	ASD	rs10096810	0.0951178	0.0863785	0.27082
IGP53	ASD	rs10813951	0.216663	0.0739475	0.00339004
IGP53	ASD	rs17775791	0.121162	0.0993963	0.222853
IGP53	ASD	rs7758383	0.0691741	0.0697983	0.321657
IGP53	ASD	All	0.117784	0.0730025	0.106652
IGP54	ASD	rs17630758	-0.0713122	0.0558659	0.201782
IGP54	ASD	rs3864327	0.0114042	0.0814196	0.888607
IGP54	ASD	rs6570330	-0.0357917	0.0753552	0.634806
IGP54	ASD	rs8137426	0.0138254	0.0595727	0.816479
IGP54	ASD	rs9319617	-0.0275862	0.0782732	0.724513
IGP54	ASD	All	-0.0229753	0.0624685	0.713029
IGP55	ASD	rs10096810	-0.121322	0.0732134	0.0974987
IGP55	ASD	rs2067749	-0.133422	0.0782163	0.0880435
IGP55	ASD	rs3824459	-0.210973	0.080652	0.00890059
IGP55	ASD	rs7812088	-0.137511	0.0738494	0.0625962
IGP55	ASD	All	-0.148579	0.0660765	0.0245382
IGP57	ASD	rs10813951	0.205148	0.0958604	0.0323492
IGP57	ASD	rs17775791	0.101513	0.144009	0.480866
IGP57	ASD	rs7758383	0.0312022	0.0724068	0.66652
IGP57	ASD	All	0.102199	0.0886491	0.248971
IGP58	ASD	rs11847263	0.0904347	0.0616902	0.142662
IGP58	ASD	rs12587616	0.0413995	0.042756	0.332908
IGP58	ASD	rs7789913	0.0479914	0.0448892	0.285021
IGP58	ASD	rs7812088	0.0346537	0.0424999	0.414853
IGP58	ASD	All	0.0480788	0.0401643	0.231286
IGP59	ASD	rs11847263	0.108411	0.0504116	0.0315144
IGP59	ASD	rs12587616	0.0610056	0.0425015	0.151181
IGP59	ASD	rs7789913	0.0685762	0.0441022	0.11996
IGP59	ASD	rs7812088	0.054111	0.0400129	0.176267
IGP59	ASD	rs8068453	0.0479791	0.0376914	0.203037
IGP59	ASD	All	0.0641676	0.0362689	0.076858
IGP60	ASD	rs11847263	0.0801951	0.055149	0.145903
IGP60	ASD	rs12451413	0.0504368	0.0399884	0.207206
IGP60	ASD	rs12587616	0.0421519	0.0407465	0.300906
IGP60	ASD	rs7789913	0.047973	0.0426504	0.260675
IGP60	ASD	rs7812088	0.0339032	0.0417959	0.417273
IGP60	ASD	All	0.0481876	0.0386431	0.212401
IGP62	ASD	rs11847263	-0.0185131	0.0586658	0.752329
IGP62	ASD	rs17630758	0.0317444	0.0516649	0.538932
IGP62	ASD	rs2064056	-0.00151453	0.0570714	0.978829
IGP62	ASD	rs8137426	-0.0702372	0.0473717	0.138158
IGP62	ASD	rs9385856	-0.00615057	0.0613934	0.920199
IGP62	ASD	All	-0.0127244	0.0490421	0.795282
IGP63	ASD	rs10758192	0.0138318	0.0479745	0.773105
IGP63	ASD	rs1122979	0.00103894	0.0423606	0.980433
IGP63	ASD	rs11847263	0.0111308	0.0486219	0.818926
IGP63	ASD	rs17630758	0.0504738	0.0413339	0.22204
IGP63	ASD	rs2064056	0.0229897	0.0444925	0.605359
IGP63	ASD	rs8137426	-0.0326393	0.044821	0.466482
IGP63	ASD	rs9385856	0.0227981	0.0478393	0.633678
IGP63	ASD	All	0.0138063	0.0419295	0.741948
IGP64	ASD	rs10903118	-0.0197865	0.0417665	0.635684
IGP64	ASD	rs17630758	0.0309454	0.0450944	0.492564
IGP64	ASD	rs2064056	-0.0015651	0.0427491	0.970795
IGP64	ASD	rs7257072	-0.0115589	0.0447632	0.796234
IGP64	ASD	rs8137426	-0.0531887	0.0424613	0.210338
IGP64	ASD	rs9319617	-0.0114217	0.0442898	0.796496
IGP64	ASD	rs9385856	-0.00477728	0.0460708	0.917412
IGP64	ASD	All	-0.0108451	0.0391681	0.781867
IGP65	ASD	rs10813951	-0.0206393	0.0453277	0.648869
IGP65	ASD	rs11847263	-0.0395171	0.0518411	0.445897
IGP65	ASD	rs17630758	0.00810547	0.0466274	0.861995
IGP65	ASD	rs2064056	-0.00872274	0.0450067	0.846325
IGP65	ASD	rs6583437	-0.0469889	0.048806	0.335664
IGP65	ASD	rs9385856	-0.0146302	0.0446435	0.743129
IGP65	ASD	All	-0.0191641	0.0427647	0.654061
IGP66	ASD	rs10903118	0.00811133	0.0462697	0.86084
IGP66	ASD	rs17630758	-0.0434741	0.042605	0.307538
IGP66	ASD	rs2064056	-0.0079867	0.0467673	0.8644
IGP66	ASD	rs5750830	0.0586681	0.042391	0.166365
IGP66	ASD	rs7257072	0.00136531	0.0485104	0.977547
IGP66	ASD	rs9385856	-0.00519565	0.0498794	0.917039
IGP66	ASD	All	0.00146697	0.0421578	0.972241
IGP67	ASD	rs10124479	-0.00236537	0.0560001	0.966308
IGP67	ASD	rs17630758	-0.0451192	0.044136	0.306649
IGP67	ASD	rs2064056	-0.0118021	0.051719	0.819493
IGP67	ASD	rs4821897	0.0714598	0.0471615	0.129718
IGP67	ASD	rs9385856	-0.0112903	0.0560856	0.84046
IGP67	ASD	All	-0.00379539	0.0462733	0.93463
IGP68	ASD	rs10903118	0.0136248	0.0433192	0.753125
IGP68	ASD	rs17630758	-0.0381194	0.0440212	0.386527
IGP68	ASD	rs2064056	-0.00316618	0.0436115	0.942125
IGP68	ASD	rs5750830	0.0520261	0.0416743	0.211886
IGP68	ASD	rs7257072	0.00581967	0.046025	0.899379
IGP68	ASD	rs9319617	0.00583299	0.0456843	0.898402
IGP68	ASD	rs9385856	-0.000822248	0.0467872	0.985979
IGP68	ASD	All	0.00555912	0.0402132	0.89005
IGP69	ASD	rs10813951	-0.00237221	0.0473019	0.960003
IGP69	ASD	rs10903118	0.00920269	0.0435995	0.83283
IGP69	ASD	rs11249231	-0.00114072	0.0446842	0.979633
IGP69	ASD	rs17630758	-0.0399804	0.0434317	0.357293
IGP69	ASD	rs6583437	0.00856103	0.0429495	0.842006
IGP69	ASD	rs7281587	-0.0108179	0.0427207	0.800094
IGP69	ASD	rs909674	0.0299004	0.040665	0.462165
IGP69	ASD	rs9385856	-0.00710529	0.0445359	0.873243
IGP69	ASD	All	-0.00110325	0.0399117	0.977948
IGP70	ASD	rs10903118	0.00918413	0.0468119	0.84446
IGP70	ASD	rs17630758	-0.0422171	0.043383	0.330491
IGP70	ASD	rs2064056	-0.00745607	0.0474594	0.875163
IGP70	ASD	rs5750830	0.058518	0.0425161	0.168706
IGP70	ASD	rs7257072	0.00224497	0.0490947	0.963528
IGP70	ASD	rs9385856	-0.0045993	0.0507592	0.927802
[truncated: 53 more rows]

## Sheet: Table S9
Table S9. The leave-one-out analysis for psychiatric disorders on IgG N-glycosylation traits.
exposure	outcome	SNP	beta	se	p
SCZ	IGP1	rs1000237	-0.0392443	0.037776	0.298866
SCZ	IGP1	rs10035564	-0.0322827	0.038312	0.399437
SCZ	IGP1	rs10086619	-0.0341695	0.0382768	0.372022
SCZ	IGP1	rs10117	-0.0356601	0.0382725	0.35147
SCZ	IGP1	rs11136325	-0.0338117	0.0381253	0.375155
SCZ	IGP1	rs11165867	-0.0416271	0.0376559	0.26896
SCZ	IGP1	rs11191580	-0.0322063	0.0385423	0.403374
SCZ	IGP1	rs11210892	-0.0330486	0.0383259	0.38852
SCZ	IGP1	rs11534045	-0.0336076	0.0383294	0.38059
SCZ	IGP1	rs11587347	-0.0349678	0.0381886	0.359844
SCZ	IGP1	rs11664298	-0.0325388	0.0383481	0.396153
SCZ	IGP1	rs11941714	-0.0376566	0.0380691	0.322582
SCZ	IGP1	rs1198588	-0.0346163	0.0386203	0.37008
SCZ	IGP1	rs12151767	-0.0418512	0.0377171	0.267168
SCZ	IGP1	rs12489270	-0.036282	0.0382677	0.343073
SCZ	IGP1	rs12712510	-0.0293093	0.0379433	0.439847
SCZ	IGP1	rs13016542	-0.0316535	0.0382208	0.407571
SCZ	IGP1	rs13195636	-0.0377985	0.0385489	0.326822
SCZ	IGP1	rs13233308	-0.0370205	0.0381324	0.331627
SCZ	IGP1	rs132582	-0.0374972	0.0378732	0.322139
SCZ	IGP1	rs1451488	-0.0284704	0.0381776	0.455828
SCZ	IGP1	rs1593304	-0.0364596	0.038215	0.340051
SCZ	IGP1	rs1604060	-0.0327086	0.0381996	0.391858
SCZ	IGP1	rs1615350	-0.0335002	0.03838	0.382742
SCZ	IGP1	rs167924	-0.0324785	0.0381623	0.394734
SCZ	IGP1	rs16867571	-0.0351255	0.0382855	0.358901
SCZ	IGP1	rs17016552	-0.0466258	0.0357161	0.191737
SCZ	IGP1	rs17194490	-0.0239728	0.0369607	0.516595
SCZ	IGP1	rs17731	-0.0343835	0.0381378	0.367291
SCZ	IGP1	rs187557	-0.0319076	0.0381118	0.402473
SCZ	IGP1	rs1901512	-0.0383314	0.0376775	0.308985
SCZ	IGP1	rs1915019	-0.0358253	0.0382109	0.348467
SCZ	IGP1	rs2053079	-0.0344672	0.038257	0.367621
SCZ	IGP1	rs2078266	-0.031698	0.0376702	0.400091
SCZ	IGP1	rs2238057	-0.0301749	0.0385099	0.433297
SCZ	IGP1	rs2252074	-0.0374831	0.0383381	0.328223
SCZ	IGP1	rs2381411	-0.0343525	0.0381195	0.367493
SCZ	IGP1	rs2455415	-0.0353332	0.0380914	0.353621
SCZ	IGP1	rs2514218	-0.0247317	0.0375312	0.509919
SCZ	IGP1	rs2710323	-0.046677	0.0374886	0.213096
SCZ	IGP1	rs2999392	-0.0286913	0.0376365	0.445865
SCZ	IGP1	rs308697	-0.0279028	0.037529	0.45718
SCZ	IGP1	rs3739118	-0.0319335	0.0381712	0.402825
SCZ	IGP1	rs3791710	-0.0377848	0.0380072	0.320151
SCZ	IGP1	rs3802924	-0.0362018	0.0382725	0.344201
SCZ	IGP1	rs3824451	-0.0375213	0.0380369	0.323915
SCZ	IGP1	rs4129585	-0.0320518	0.0384944	0.405049
SCZ	IGP1	rs4653164	-0.0419724	0.0371216	0.258193
SCZ	IGP1	rs4702	-0.0228694	0.0378947	0.546176
SCZ	IGP1	rs4812325	-0.0330393	0.0381649	0.386655
SCZ	IGP1	rs498591	-0.0349434	0.0382293	0.360692
SCZ	IGP1	rs500102	-0.0292211	0.0378251	0.4398
SCZ	IGP1	rs505061	-0.0395021	0.0378986	0.297268
SCZ	IGP1	rs5751191	-0.0336971	0.0381878	0.377557
SCZ	IGP1	rs6125656	-0.0360091	0.038034	0.343761
SCZ	IGP1	rs634940	-0.0303653	0.0381005	0.425463
SCZ	IGP1	rs6538539	-0.0380326	0.0381443	0.318729
SCZ	IGP1	rs6546857	-0.0299571	0.037925	0.429585
SCZ	IGP1	rs6549963	-0.0385652	0.0379303	0.309278
SCZ	IGP1	rs6715366	-0.0344874	0.0382402	0.36713
SCZ	IGP1	rs6798742	-0.0359226	0.038268	0.347878
SCZ	IGP1	rs6943762	-0.0371623	0.0384562	0.333867
SCZ	IGP1	rs708228	-0.0319454	0.0381368	0.402226
SCZ	IGP1	rs7251	-0.032645	0.038101	0.391555
SCZ	IGP1	rs7647398	-0.0386021	0.0381915	0.312137
SCZ	IGP1	rs7798283	-0.0383609	0.0379464	0.312054
SCZ	IGP1	rs7830315	-0.0288115	0.0376437	0.44405
SCZ	IGP1	rs8055219	-0.0284965	0.0378544	0.451575
SCZ	IGP1	rs9304548	-0.0380118	0.0376495	0.312676
SCZ	IGP1	rs9318627	-0.0420219	0.0376329	0.264153
SCZ	IGP1	rs9636107	-0.03394	0.0384611	0.377534
SCZ	IGP1	rs9687282	-0.0324917	0.0381763	0.394716
SCZ	IGP1	rs9876421	-0.0301695	0.0380884	0.428307
SCZ	IGP1	All	-0.0344547	0.0377708	0.36166
SCZ	IGP10	rs1000237	-0.0216285	0.0359731	0.54768
SCZ	IGP10	rs10035564	-0.0200787	0.0361036	0.578115
SCZ	IGP10	rs10086619	-0.0304092	0.036027	0.398631
SCZ	IGP10	rs10117	-0.0288377	0.0360433	0.423661
SCZ	IGP10	rs11136325	-0.0255111	0.0358986	0.477305
SCZ	IGP10	rs11165867	-0.0288557	0.0360653	0.423656
SCZ	IGP10	rs11191580	-0.0212436	0.0363119	0.558526
SCZ	IGP10	rs11210892	-0.0293892	0.0360963	0.415537
SCZ	IGP10	rs11534045	-0.0213986	0.0360832	0.553158
SCZ	IGP10	rs11587347	-0.0224698	0.0359519	0.531973
SCZ	IGP10	rs11664298	-0.0363325	0.0361323	0.314637
SCZ	IGP10	rs11941714	-0.0276825	0.0359995	0.441912
SCZ	IGP10	rs1198588	-0.0182961	0.0363504	0.614736
SCZ	IGP10	rs12151767	-0.0285545	0.0360904	0.428831
SCZ	IGP10	rs12489270	-0.0315725	0.0360605	0.381279
SCZ	IGP10	rs12712510	-0.0302963	0.0360501	0.400687
SCZ	IGP10	rs13016542	-0.0270879	0.0360725	0.452695
SCZ	IGP10	rs13195636	-0.0348719	0.0362825	0.33649
SCZ	IGP10	rs13233308	-0.0270658	0.0359951	0.452093
SCZ	IGP10	rs132582	-0.0293941	0.0359121	0.413071
SCZ	IGP10	rs1451488	-0.025157	0.0362114	0.487226
SCZ	IGP10	rs1593304	-0.0265018	0.0360294	0.461998
SCZ	IGP10	rs1604060	-0.0289809	0.0360016	0.420826
SCZ	IGP10	rs1615350	-0.0232088	0.0361321	0.520658
SCZ	IGP10	rs167924	-0.0261545	0.0359867	0.467359
SCZ	IGP10	rs16867571	-0.0313203	0.0360435	0.38487
SCZ	IGP10	rs17016552	-0.0282179	0.036005	0.433204
SCZ	IGP10	rs17194490	-0.026848	0.0360761	0.456752
SCZ	IGP10	rs17731	-0.0299654	0.0358965	0.403846
SCZ	IGP10	rs187557	-0.0291531	0.0359838	0.41784
SCZ	IGP10	rs1901512	-0.0277799	0.0359054	0.43911
SCZ	IGP10	rs1915019	-0.0346692	0.035997	0.335491
SCZ	IGP10	rs2053079	-0.0281466	0.0360104	0.434435
SCZ	IGP10	rs2078266	-0.027937	0.0358596	0.43594
SCZ	IGP10	rs2238057	-0.0337409	0.0363475	0.353259
SCZ	IGP10	rs2252074	-0.0222755	0.0361659	0.537945
SCZ	IGP10	rs2381411	-0.028398	0.0358797	0.428665
SCZ	IGP10	rs2455415	-0.0275911	0.0358822	0.441932
SCZ	IGP10	rs2514218	-0.0284812	0.0361619	0.430931
SCZ	IGP10	rs2710323	-0.0313515	0.0362758	0.387449
SCZ	IGP10	rs2999392	-0.0265209	0.035988	0.46116
SCZ	IGP10	rs308697	-0.0229824	0.0360017	0.523233
SCZ	IGP10	rs3739118	-0.0257915	0.0360205	0.473977
SCZ	IGP10	rs3791710	-0.0249915	0.0359758	0.487259
SCZ	IGP10	rs3802924	-0.0274129	0.0360651	0.447198
SCZ	IGP10	rs3824451	-0.0261227	0.0359748	0.467754
SCZ	IGP10	rs4129585	-0.020531	0.0362726	0.571379
SCZ	IGP10	rs4653164	-0.0246058	0.0359752	0.493997
SCZ	IGP10	rs4702	-0.0231373	0.0364075	0.525097
SCZ	IGP10	rs4812325	-0.0317692	0.0359598	0.376985
SCZ	IGP10	rs498591	-0.0267766	0.0359891	0.456864
SCZ	IGP10	rs500102	-0.0306401	0.0360148	0.394901
SCZ	IGP10	rs505061	-0.0263311	0.0360274	0.464863
SCZ	IGP10	rs5751191	-0.0248324	0.0359523	0.489751
SCZ	IGP10	rs6125656	-0.0293783	0.0358866	0.41299
SCZ	IGP10	rs634940	-0.0253303	0.0360615	0.482417
SCZ	IGP10	rs6538539	-0.0340301	0.0360596	0.345313
SCZ	IGP10	rs6546857	-0.0234944	0.0360055	0.514065
SCZ	IGP10	rs6549963	-0.02762	0.0359874	0.44279
SCZ	IGP10	rs6715366	-0.0242995	0.0359943	0.499616
SCZ	IGP10	rs6798742	-0.025819	0.0360482	0.473846
SCZ	IGP10	rs6943762	-0.0321745	0.0362489	0.374757
SCZ	IGP10	rs708228	-0.0283651	0.0359954	0.430684
SCZ	IGP10	rs7251	-0.0231278	0.0359378	0.519867
SCZ	IGP10	rs7647398	-0.0274188	0.0361173	0.447756
SCZ	IGP10	rs7798283	-0.028626	0.0359823	0.42629
SCZ	IGP10	rs7830315	-0.0283873	0.0359835	0.430172
SCZ	IGP10	rs8055219	-0.0305688	0.0360597	0.39659
SCZ	IGP10	rs9304548	-0.0289704	0.0358893	0.419543
SCZ	IGP10	rs9318627	-0.0332657	0.0360782	0.356505
SCZ	IGP10	rs9636107	-0.0248624	0.0362046	0.49226
SCZ	IGP10	rs9687282	-0.0345485	0.035996	0.337163
SCZ	IGP10	rs9876421	-0.0312763	0.0360684	0.385867
SCZ	IGP10	All	-0.0275484	0.0358007	0.441601
SCZ	IGP11	rs1000237	0.0443404	0.0385331	0.249851
SCZ	IGP11	rs10035564	0.0419511	0.0386145	0.277299
SCZ	IGP11	rs10086619	0.0365559	0.0377407	0.332742
SCZ	IGP11	rs10117	0.0409262	0.0384647	0.287331
SCZ	IGP11	rs11136325	0.0425037	0.0383628	0.267887
SCZ	IGP11	rs11165867	0.0494584	0.0382779	0.196327
SCZ	IGP11	rs11191580	0.0436934	0.0388948	0.261278
SCZ	IGP11	rs11210892	0.034013	0.0374961	0.36435
SCZ	IGP11	rs11534045	0.04913	0.0383581	0.200255
SCZ	IGP11	rs11587347	0.0419722	0.038407	0.27447
SCZ	IGP11	rs11664298	0.0476387	0.0385809	0.216915
SCZ	IGP11	rs11941714	0.0461699	0.038492	0.230347
SCZ	IGP11	rs1198588	0.0446366	0.0389291	0.251542
SCZ	IGP11	rs12151767	0.0420533	0.0386067	0.276034
SCZ	IGP11	rs12489270	0.0448417	0.038619	0.245588
SCZ	IGP11	rs12712510	0.0379603	0.0381028	0.319124
SCZ	IGP11	rs13016542	0.041176	0.0385316	0.285238
SCZ	IGP11	rs13195636	0.0487328	0.0387399	0.20841
SCZ	IGP11	rs13233308	0.0490221	0.0381493	0.19879
SCZ	IGP11	rs132582	0.0500452	0.0374056	0.180927
SCZ	IGP11	rs1451488	0.0494186	0.0385615	0.199999
SCZ	IGP11	rs1593304	0.0445755	0.0385896	0.248043
SCZ	IGP11	rs1604060	0.045571	0.0385279	0.236886
SCZ	IGP11	rs1615350	0.0467626	0.0386339	0.226124
SCZ	IGP11	rs167924	0.0513389	0.0376172	0.172325
SCZ	IGP11	rs16867571	0.0464685	0.0385341	0.227855
SCZ	IGP11	rs17016552	0.0513022	0.0377292	0.17391
SCZ	IGP11	rs17194490	0.0447332	0.0386384	0.246971
SCZ	IGP11	rs17731	0.0434805	0.0384356	0.257948
SCZ	IGP11	rs187557	0.0443721	0.0385428	0.249632
SCZ	IGP11	rs1901512	0.0416392	0.0382659	0.276528
SCZ	IGP11	rs1915019	0.0419796	0.0384782	0.275275
SCZ	IGP11	rs2053079	0.0452756	0.0385519	0.240231
SCZ	IGP11	rs2078266	0.0458623	0.0382483	0.230502
SCZ	IGP11	rs2238057	0.0417547	0.0388968	0.283059
SCZ	IGP11	rs2252074	0.0429325	0.0387243	0.267572
SCZ	IGP11	rs2381411	0.0387704	0.0372197	0.297568
SCZ	IGP11	rs2455415	0.0423351	0.0383036	0.269051
SCZ	IGP11	rs2514218	0.0355387	0.038048	0.350279
SCZ	IGP11	rs2710323	0.043532	0.0388466	0.262453
SCZ	IGP11	rs2999392	0.0437024	0.0385441	0.256867
SCZ	IGP11	rs308697	0.0493302	0.0381183	0.195619
SCZ	IGP11	rs3739118	0.0425567	0.0385443	0.26955
SCZ	IGP11	rs3791710	0.0416738	0.0384194	0.278052
SCZ	IGP11	rs3802924	0.0490755	0.0383268	0.200387
SCZ	IGP11	rs3824451	0.0481506	0.0382301	0.207852
SCZ	IGP11	rs4129585	0.0440479	0.0388513	0.256898
SCZ	IGP11	rs4653164	0.048551	0.0381658	0.203335
SCZ	IGP11	rs4702	0.0337262	0.0383957	0.379735
SCZ	IGP11	rs4812325	0.0443591	0.0385184	0.249472
SCZ	IGP11	rs498591	0.0414171	0.0384161	0.280982
SCZ	IGP11	rs500102	0.0532649	0.0372713	0.152972
SCZ	IGP11	rs505061	0.0532369	0.0373659	0.154231
SCZ	IGP11	rs5751191	0.0445968	0.0385083	0.24682
SCZ	IGP11	rs6125656	0.0470891	0.0381081	0.216581
SCZ	IGP11	rs634940	0.0361467	0.0378069	0.339028
SCZ	IGP11	rs6538539	0.0483305	0.0384059	0.208243
SCZ	IGP11	rs6546857	0.037991	0.0379509	0.3168
SCZ	IGP11	rs6549963	0.0465385	0.0384493	0.22613
SCZ	IGP11	rs6715366	0.0429336	0.0385317	0.265176
SCZ	IGP11	rs6798742	0.0446934	0.0386081	0.247021
SCZ	IGP11	rs6943762	0.0391199	0.038641	0.31135
SCZ	IGP11	rs708228	0.0434346	0.0385469	0.259827
SCZ	IGP11	rs7251	0.0446689	0.038488	0.245807
SCZ	IGP11	rs7647398	0.0388379	0.038391	0.311709
SCZ	IGP11	rs7798283	0.0418318	0.0384448	0.276551
SCZ	IGP11	rs7830315	0.0370378	0.0376175	0.324825
SCZ	IGP11	rs8055219	0.0452268	0.0386098	0.241446
SCZ	IGP11	rs9304548	0.0438941	0.0384408	0.253511
SCZ	IGP11	rs9318627	0.0508744	0.0381012	0.181797
SCZ	IGP11	rs9636107	0.0384798	0.0385141	0.317741
SCZ	IGP11	rs9687282	0.0465483	0.0384623	0.22619
SCZ	IGP11	rs9876421	0.0467537	0.0385499	0.225202
SCZ	IGP11	All	0.0441498	0.0380801	0.246297
SCZ	IGP12	rs1000237	0.0373261	0.0383472	0.330369
SCZ	IGP12	rs10035564	0.0369049	0.0385109	0.337913
SCZ	IGP12	rs10086619	0.0303744	0.0379758	0.423806
SCZ	IGP12	rs10117	0.0310746	0.038115	0.414909
SCZ	IGP12	rs11136325	0.0367856	0.0382781	0.336547
SCZ	IGP12	rs11165867	0.036353	0.0384736	0.34472
SCZ	IGP12	rs11191580	0.037816	0.0387223	0.32877
SCZ	IGP12	rs11210892	0.0319652	0.0383273	0.404278
SCZ	IGP12	rs11534045	0.0396954	0.0383324	0.300409
SCZ	IGP12	rs11587347	0.0357064	0.0383542	0.351872
SCZ	IGP12	rs11664298	0.0337007	0.0384905	0.38127
SCZ	IGP12	rs11941714	0.0382918	0.0383133	0.317582
SCZ	IGP12	rs1198588	0.0332452	0.0387328	0.390716
SCZ	IGP12	rs12151767	0.0361129	0.0385026	0.348278
SCZ	IGP12	rs12489270	0.0391396	0.0383433	0.307364
SCZ	IGP12	rs12712510	0.0360451	0.0384598	0.348648
SCZ	IGP12	rs13016542	0.0403687	0.0382417	0.291141
SCZ	IGP12	rs13195636	0.0408783	0.038632	0.289989
SCZ	IGP12	rs13233308	0.0369187	0.0383891	0.336202
SCZ	IGP12	rs132582	0.0413745	0.0374083	0.268716
SCZ	IGP12	rs1451488	0.0311827	0.0384373	0.417217
SCZ	IGP12	rs1593304	0.0370664	0.0384177	0.334632
SCZ	IGP12	rs1604060	0.0351371	0.0383956	0.360122
SCZ	IGP12	rs1615350	0.0236534	0.0369897	0.522525
SCZ	IGP12	rs167924	0.0364787	0.0383879	0.341977
SCZ	IGP12	rs16867571	0.0328989	0.0383221	0.390626
SCZ	IGP12	rs17016552	0.0395087	0.0382043	0.301069
SCZ	IGP12	rs17194490	0.036396	0.0384847	0.344288
SCZ	IGP12	rs17731	0.0354588	0.0382891	0.354404
SCZ	IGP12	rs187557	0.0376322	0.0383391	0.326315
SCZ	IGP12	rs1901512	0.034202	0.0382125	0.370763
SCZ	IGP12	rs1915019	0.0353385	0.0383961	0.357381
SCZ	IGP12	rs2053079	0.0342131	0.0383677	0.372546
SCZ	IGP12	rs2078266	0.0357553	0.0382553	0.349968
SCZ	IGP12	rs2238057	0.0345846	0.0387645	0.372301
SCZ	IGP12	rs2252074	0.0344646	0.0385575	0.371402
SCZ	IGP12	rs2381411	0.0309115	0.0372077	0.406097
SCZ	IGP12	rs2455415	0.0404864	0.0374652	0.279858
SCZ	IGP12	rs2514218	0.0231632	0.0370356	0.531688
SCZ	IGP12	rs2710323	0.0356817	0.0386995	0.356518
SCZ	IGP12	rs2999392	0.0310046	0.0379525	0.413968
SCZ	IGP12	rs308697	0.0436289	0.0374307	0.24378
SCZ	IGP12	rs3739118	0.0340523	0.038372	0.37485
SCZ	IGP12	rs3791710	0.0370638	0.038358	0.333915
SCZ	IGP12	rs3802924	0.0419699	0.0380142	0.269568
SCZ	IGP12	rs3824451	0.0387597	0.0382284	0.310632
SCZ	IGP12	rs4129585	0.0458527	0.0379887	0.227428
SCZ	IGP12	rs4653164	0.0416682	0.0377597	0.269806
SCZ	IGP12	rs4702	0.0288069	0.0385341	0.45472
SCZ	IGP12	rs4812325	0.0311851	0.037893	0.410522
SCZ	IGP12	rs498591	0.0363406	0.0383903	0.343837
SCZ	IGP12	rs500102	0.0465896	0.0366128	0.203197
SCZ	IGP12	rs505061	0.0419585	0.0379091	0.268373
SCZ	IGP12	rs5751191	0.0397461	0.0380577	0.296316
SCZ	IGP12	rs6125656	0.0412638	0.0372086	0.267436
SCZ	IGP12	rs634940	0.0390065	0.0383547	0.309157
SCZ	IGP12	rs6538539	0.0365018	0.0384665	0.342659
SCZ	IGP12	rs6546857	0.0292754	0.0376757	0.437138
SCZ	IGP12	rs6549963	0.0371555	0.0383686	0.332854
SCZ	IGP12	rs6715366	0.0374486	0.0383633	0.328987
SCZ	IGP12	rs6798742	0.0320868	0.0382535	0.401585
SCZ	IGP12	rs6943762	0.0331383	0.0386143	0.39079
SCZ	IGP12	rs708228	0.0371886	0.0383792	0.332556
SCZ	IGP12	rs7251	0.0401613	0.0379219	0.289576
SCZ	IGP12	rs7647398	0.0372334	0.0385142	0.333672
SCZ	IGP12	rs7798283	0.0356613	0.0383851	0.352869
SCZ	IGP12	rs7830315	0.0325646	0.0381768	0.393662
SCZ	IGP12	rs8055219	0.0291477	0.0378657	0.441439
SCZ	IGP12	rs9304548	0.0384322	0.0380688	0.312712
SCZ	IGP12	rs9318627	0.0353723	0.0384852	0.358036
SCZ	IGP12	rs9636107	0.0286949	0.038185	0.452369
SCZ	IGP12	rs9687282	0.0361865	0.0384015	0.346028
SCZ	IGP12	rs9876421	0.0367108	0.0384725	0.339979
SCZ	IGP12	All	0.0359806	0.0379282	0.342799
SCZ	IGP13	rs1000237	0.0376421	0.0397962	0.344214
SCZ	IGP13	rs10035564	0.0412001	0.0399662	0.3026
SCZ	IGP13	rs10086619	0.043921	0.0396463	0.267939
SCZ	IGP13	rs10117	0.0360783	0.0397791	0.364425
SCZ	IGP13	rs11136325	0.0415605	0.0396449	0.294492
SCZ	IGP13	rs11165867	0.0464934	0.0393795	0.237742
SCZ	IGP13	rs11191580	0.0405921	0.0402243	0.312905
SCZ	IGP13	rs11210892	0.0391675	0.0399939	0.327414
SCZ	IGP13	rs11534045	0.0405545	0.039969	0.310273
SCZ	IGP13	rs11587347	0.0376206	0.0397592	0.344041
SCZ	IGP13	rs11664298	0.0418206	0.0399848	0.295602
SCZ	IGP13	rs11941714	0.0395588	0.0398885	0.321327
SCZ	IGP13	rs1198588	0.0368982	0.0402363	0.359124
SCZ	IGP13	rs12151767	0.0406839	0.0399701	0.308745
SCZ	IGP13	rs12489270	0.0454352	0.0395232	0.250315
SCZ	IGP13	rs12712510	0.0337571	0.0395222	0.393033
SCZ	IGP13	rs13016542	0.0424995	0.0398695	0.286439
SCZ	IGP13	rs13195636	0.0370942	0.0401965	0.3561
SCZ	IGP13	rs13233308	0.0406826	0.0398644	0.307479
SCZ	IGP13	rs132582	0.0448661	0.0389518	0.249389
SCZ	IGP13	rs1451488	0.0343158	0.0399089	0.389869
SCZ	IGP13	rs1593304	0.0409908	0.039892	0.304163
SCZ	IGP13	rs1604060	0.0438871	0.0395849	0.267567
SCZ	IGP13	rs1615350	0.034696	0.0398088	0.383445
SCZ	IGP13	rs167924	0.0437253	0.0395759	0.269226
SCZ	IGP13	rs16867571	0.0334796	0.0394599	0.39619
SCZ	IGP13	rs17016552	0.0401774	0.0398879	0.313811
SCZ	IGP13	rs17194490	0.0371222	0.0399065	0.352252
SCZ	IGP13	rs17731	0.0394641	0.0397759	0.321119
SCZ	IGP13	rs187557	0.0402251	0.0398633	0.312938
SCZ	IGP13	rs1901512	0.0395297	0.0397869	0.320449
SCZ	IGP13	rs1915019	0.0429564	0.0396942	0.279172
SCZ	IGP13	rs2053079	0.0391274	0.0399007	0.32678
SCZ	IGP13	rs2078266	0.0370929	0.0394153	0.346664
SCZ	IGP13	rs2238057	0.0400793	0.0402704	0.319612
SCZ	IGP13	rs2252074	0.0400972	0.0400691	0.316971
SCZ	IGP13	rs2381411	0.03091	0.0366675	0.399239
SCZ	IGP13	rs2455415	0.0411296	0.0396607	0.299719
SCZ	IGP13	rs2514218	0.0302726	0.0392996	0.44112
SCZ	IGP13	rs2710323	0.0428137	0.0401132	0.285827
SCZ	IGP13	rs2999392	0.0328698	0.0391219	0.400802
SCZ	IGP13	rs308697	0.0409555	0.0398583	0.304173
SCZ	IGP13	rs3739118	0.038873	0.0399056	0.329994
SCZ	IGP13	rs3791710	0.0417784	0.039773	0.293525
SCZ	IGP13	rs3802924	0.0415806	0.0399106	0.297484
SCZ	IGP13	rs3824451	0.0410265	0.0398207	0.302878
SCZ	IGP13	rs4129585	0.0344482	0.0400131	0.38928
SCZ	IGP13	rs4653164	0.0463856	0.0390019	0.234315
SCZ	IGP13	rs4702	0.0308697	0.039938	0.439558
SCZ	IGP13	rs4812325	0.035132	0.0394603	0.373298
SCZ	IGP13	rs498591	0.0362671	0.0396972	0.360931
SCZ	IGP13	rs500102	0.0435563	0.0396618	0.27212
SCZ	IGP13	rs505061	0.0426407	0.0397866	0.283839
SCZ	IGP13	rs5751191	0.0328316	0.0389001	0.398671
SCZ	IGP13	rs6125656	0.0447954	0.0387307	0.247442
SCZ	IGP13	rs634940	0.0309516	0.0390565	0.42808
SCZ	IGP13	rs6538539	0.0445324	0.0396505	0.261385
SCZ	IGP13	rs6546857	0.0338441	0.0393953	0.390291
SCZ	IGP13	rs6549963	0.038332	0.0398532	0.336135
SCZ	IGP13	rs6715366	0.0438756	0.039575	0.267573
SCZ	IGP13	rs6798742	0.0373836	0.0398828	0.348585
SCZ	IGP13	rs6943762	0.0405473	0.0401577	0.312639
SCZ	IGP13	rs708228	0.0401637	0.0398774	0.313848
SCZ	IGP13	rs7251	0.0398916	0.0398179	0.316415
SCZ	IGP13	rs7647398	0.0388117	0.0400139	0.332068
SCZ	IGP13	rs7798283	0.0446288	0.0394112	0.257471
SCZ	IGP13	rs7830315	0.031364	0.0386857	0.417516
SCZ	IGP13	rs8055219	0.0370505	0.039883	0.3529
SCZ	IGP13	rs9304548	0.0417183	0.039595	0.292053
SCZ	IGP13	rs9318627	0.0482157	0.0390941	0.217455
SCZ	IGP13	rs9636107	0.047978	0.0395426	0.225006
SCZ	IGP13	rs9687282	0.0422895	0.0397635	0.287543
SCZ	IGP13	rs9876421	0.0395217	0.0399679	0.322743
SCZ	IGP13	All	0.0395288	0.0393928	0.315642
SCZ	IGP14	rs1000237	0.0282724	0.0371223	0.446299
SCZ	IGP14	rs10035564	0.0303331	0.0371376	0.414056
SCZ	IGP14	rs10086619	0.0271444	0.0372921	0.466684
SCZ	IGP14	rs10117	0.0214686	0.0371356	0.563188
SCZ	IGP14	rs11136325	0.0288442	0.0367971	0.433116
SCZ	IGP14	rs11165867	0.030036	0.0371013	0.418189
SCZ	IGP14	rs11191580	0.0314888	0.0373805	0.399572
SCZ	IGP14	rs11210892	0.0227742	0.0373248	0.541754
SCZ	IGP14	rs11534045	0.0266258	0.037378	0.476255
SCZ	IGP14	rs11587347	0.026105	0.0372492	0.483415
SCZ	IGP14	rs11664298	0.0241862	0.0374277	0.518143
SCZ	IGP14	rs11941714	0.0263989	0.0372895	0.478979
SCZ	IGP14	rs1198588	0.0245452	0.0376633	0.514595
SCZ	IGP14	rs12151767	0.0260849	0.0373943	0.48545
SCZ	IGP14	rs12489270	0.0251055	0.0373677	0.501679
SCZ	IGP14	rs12712510	0.0210775	0.0371043	0.569994
SCZ	IGP14	rs13016542	0.0278608	0.0373095	0.455216
SCZ	IGP14	rs13195636	0.0254448	0.037614	0.49874
SCZ	IGP14	rs13233308	0.0267883	0.037271	0.472299
SCZ	IGP14	rs132582	0.0264233	0.0371841	0.477328
SCZ	IGP14	rs1451488	0.0220579	0.0374293	0.555644
SCZ	IGP14	rs1593304	0.0251993	0.0373367	0.499727
SCZ	IGP14	rs1604060	0.0277133	0.0372189	0.456512
SCZ	IGP14	rs1615350	0.0237062	0.0374166	0.526358
SCZ	IGP14	rs167924	0.032941	0.0362453	0.363438
SCZ	IGP14	rs16867571	0.0218739	0.0371787	0.556302
SCZ	IGP14	rs17016552	0.0257222	0.0373103	0.490563
SCZ	IGP14	rs17194490	0.0249736	0.0373859	0.504137
SCZ	IGP14	rs17731	0.0241855	0.0371494	0.515025
SCZ	IGP14	rs187557	0.0263518	0.0372759	0.479605
SCZ	IGP14	rs1901512	0.0233332	0.0370724	0.52909
SCZ	IGP14	rs1915019	0.0241598	0.0372766	0.516905
SCZ	IGP14	rs2053079	0.0221507	0.0371473	0.550979
SCZ	IGP14	rs2078266	0.0241129	0.0370674	0.515359
SCZ	IGP14	rs2238057	0.0209096	0.0375436	0.577568
SCZ	IGP14	rs2252074	0.0345051	0.0366892	0.346976
SCZ	IGP14	rs2381411	0.0170809	0.0359327	0.634532
SCZ	IGP14	rs2455415	0.0278476	0.0369417	0.450955
SCZ	IGP14	rs2514218	0.014761	0.0363927	0.685034
SCZ	IGP14	rs2710323	0.0265579	0.0375806	0.479758
SCZ	IGP14	rs2999392	0.0190978	0.0365666	0.601479
SCZ	IGP14	rs308697	0.031198	0.0367406	0.395802
SCZ	IGP14	rs3739118	0.0237969	0.0372902	0.523374
SCZ	IGP14	rs3791710	0.0301034	0.0368546	0.414034
SCZ	IGP14	rs3802924	0.0286689	0.0372364	0.441349
SCZ	IGP14	rs3824451	0.0286145	0.0370791	0.440284
SCZ	IGP14	rs4129585	0.0281465	0.0375384	0.453372
SCZ	IGP14	rs4653164	0.0327746	0.0362128	0.365435
SCZ	IGP14	rs4702	0.0207286	0.0375999	0.581431
SCZ	IGP14	rs4812325	0.0219866	0.0370191	0.552561
SCZ	IGP14	rs498591	0.019857	0.0367312	0.588781
SCZ	IGP14	rs500102	0.0301757	0.0369557	0.414193
SCZ	IGP14	rs505061	0.0296417	0.0370684	0.423916
SCZ	IGP14	rs5751191	0.0225957	0.0370842	0.54232
SCZ	IGP14	rs6125656	0.0291036	0.0366527	0.427174
SCZ	IGP14	rs634940	0.0195774	0.0369267	0.595995
SCZ	IGP14	rs6538539	0.0251155	0.0373699	0.501535
SCZ	IGP14	rs6546857	0.0203113	0.0368809	0.581822
SCZ	IGP14	rs6549963	0.0267857	0.0372617	0.472232
SCZ	IGP14	rs6715366	0.0315984	0.0366254	0.388278
SCZ	IGP14	rs6798742	0.0210309	0.037089	0.570688
SCZ	IGP14	rs6943762	0.0237121	0.0375419	0.527637
SCZ	IGP14	rs708228	0.0255656	0.037304	0.493135
SCZ	IGP14	rs7251	0.0276122	0.0371244	0.457013
SCZ	IGP14	rs7647398	0.0238184	0.0374038	0.524261
SCZ	IGP14	rs7798283	0.0259608	0.0372852	0.486256
SCZ	IGP14	rs7830315	0.0174239	0.0360872	0.629217
SCZ	IGP14	rs8055219	0.0222997	0.0372439	0.549341
SCZ	IGP14	rs9304548	0.0267226	0.0371295	0.471701
SCZ	IGP14	rs9318627	0.0278997	0.0373145	0.454646
SCZ	IGP14	rs9636107	0.0312974	0.0372285	0.400526
SCZ	IGP14	rs9687282	0.0220394	0.0371068	0.552548
SCZ	IGP14	rs9876421	0.0225666	0.0372773	0.544932
SCZ	IGP14	All	0.0254119	0.0368435	0.490366
SCZ	IGP15	rs1000237	-0.0110728	0.0415589	0.789902
SCZ	IGP15	rs10035564	-0.0029313	0.0424186	0.944907
SCZ	IGP15	rs10086619	-0.0053703	0.0423551	0.899105
SCZ	IGP15	rs10117	-0.000157902	0.0421406	0.99701
SCZ	IGP15	rs11136325	-0.000148272	0.0416084	0.997157
SCZ	IGP15	rs11165867	-0.00296332	0.0423791	0.944254
SCZ	IGP15	rs11191580	-0.00659225	0.0426702	0.877221
SCZ	IGP15	rs11210892	-0.00728942	0.04237	0.863405
SCZ	IGP15	rs11534045	-0.00636386	0.0423956	0.88068
SCZ	IGP15	rs11587347	-0.011338	0.0413523	0.783946
SCZ	IGP15	rs11664298	-0.0070415	0.0424322	0.868199
SCZ	IGP15	rs11941714	0.00328168	0.0413893	0.936803
SCZ	IGP15	rs1198588	0.00401525	0.0423275	0.924425
SCZ	IGP15	rs12151767	-0.00783026	0.0423228	0.853219
SCZ	IGP15	rs12489270	-0.00496803	0.0424011	0.906727
SCZ	IGP15	rs12712510	-0.00761208	0.0422794	0.85712
SCZ	IGP15	rs13016542	0.00117129	0.0420561	0.977781
SCZ	IGP15	rs13195636	-0.016469	0.0417572	0.693287
SCZ	IGP15	rs13233308	-0.00290098	0.0422827	0.945301
SCZ	IGP15	rs132582	-0.00273156	0.0421368	0.948313
SCZ	IGP15	rs1451488	-0.014126	0.0419066	0.736054
SCZ	IGP15	rs1593304	-0.00577329	0.0423474	0.891559
SCZ	IGP15	rs1604060	0.000933941	0.0418727	0.982205
SCZ	IGP15	rs1615350	-0.0102736	0.0421915	0.807619
SCZ	IGP15	rs167924	-0.00757058	0.0421709	0.857529
SCZ	IGP15	rs16867571	0.00174907	0.0418934	0.966698
SCZ	IGP15	rs17016552	-0.000683018	0.0421146	0.98706
SCZ	IGP15	rs17194490	-0.00978397	0.0421242	0.816332
SCZ	IGP15	rs17731	-0.00281847	0.0421133	0.946641
SCZ	IGP15	rs187557	-0.00900619	0.0419895	0.830168
SCZ	IGP15	rs1901512	-0.00465103	0.0422202	0.912282
SCZ	IGP15	rs1915019	-0.00903063	0.042018	0.829828
SCZ	IGP15	rs2053079	-0.00619495	0.0423092	0.883589
SCZ	IGP15	rs2078266	-0.000187022	0.041176	0.996376
SCZ	IGP15	rs2238057	0.00653598	0.0420545	0.876493
SCZ	IGP15	rs2252074	-0.00634573	0.0425011	0.881311
SCZ	IGP15	rs2381411	-0.00610127	0.0421003	0.884772
SCZ	IGP15	rs2455415	-0.00151538	0.041848	0.971114
SCZ	IGP15	rs2514218	-2.31967e-06	0.0423479	0.999956
SCZ	IGP15	rs2710323	0.00511347	0.0420436	0.903198
SCZ	IGP15	rs2999392	-0.00285998	0.0422735	0.946061
SCZ	IGP15	rs308697	-0.0105399	0.0417989	0.80092
SCZ	IGP15	rs3739118	-0.0099939	0.0419529	0.811713
SCZ	IGP15	rs3791710	-0.000612277	0.0420335	0.988378
SCZ	IGP15	rs3802924	-0.010186	0.0420492	0.808595
SCZ	IGP15	rs3824451	-0.00667116	0.0422262	0.874468
SCZ	IGP15	rs4129585	0.000934355	0.0424583	0.982443
SCZ	IGP15	rs4653164	-0.00178719	0.0421687	0.966194
SCZ	IGP15	rs4702	-0.00318834	0.0428017	0.94062
SCZ	IGP15	rs4812325	-0.00450377	0.0422829	0.915174
SCZ	IGP15	rs498591	0.00263114	0.0414838	0.949428
SCZ	IGP15	rs500102	-0.00332855	0.0423274	0.93732
SCZ	IGP15	rs505061	-0.0153736	0.0407902	0.706252
SCZ	IGP15	rs5751191	-0.00989534	0.0417117	0.812477
SCZ	IGP15	rs6125656	-0.00314418	0.0421258	0.940503
SCZ	IGP15	rs634940	0.0033083	0.0416931	0.936755
SCZ	IGP15	rs6538539	-0.00976587	0.0420953	0.816543
SCZ	IGP15	rs6546857	-0.00601467	0.0423078	0.88695
SCZ	IGP15	rs6549963	-0.00845899	0.0420791	0.840678
SCZ	IGP15	rs6715366	0.00297958	0.0414433	0.942685
SCZ	IGP15	rs6798742	-0.00825037	0.0422241	0.845084
SCZ	IGP15	rs6943762	-0.00689682	0.0425884	0.871352
SCZ	IGP15	rs708228	-0.00586408	0.0423006	0.889744
SCZ	IGP15	rs7251	-0.00233851	0.042147	0.955752
SCZ	IGP15	rs7647398	-0.00424241	0.0424687	0.920428
SCZ	IGP15	rs7798283	-0.00534188	0.0423029	0.899513
SCZ	IGP15	rs7830315	-0.0052425	0.042305	0.901377
SCZ	IGP15	rs8055219	-0.00527425	0.0423963	0.900996
SCZ	IGP15	rs9304548	-0.000485954	0.0416281	0.990686
SCZ	IGP15	rs9318627	0.000545695	0.042139	0.989668
SCZ	IGP15	rs9636107	0.000325013	0.0423933	0.993883
SCZ	IGP15	rs9687282	-0.012162	0.0414459	0.769184
SCZ	IGP15	rs9876421	-0.00699824	0.0423462	0.868738
SCZ	IGP15	All	-0.00457403	0.0418038	0.912872
SCZ	IGP16	rs1000237	0.00672661	0.0359134	0.851425
SCZ	IGP16	rs10035564	-0.00194665	0.0358857	0.956739
SCZ	IGP16	rs10086619	0.00118435	0.0358044	0.973612
SCZ	IGP16	rs10117	0.0079659	0.0360301	0.825022
SCZ	IGP16	rs11136325	0.00855778	0.035885	0.811511
SCZ	IGP16	rs11165867	0.0108683	0.0359643	0.762501
SCZ	IGP16	rs11191580	0.00330832	0.0361284	0.927039
SCZ	IGP16	rs11210892	-0.00199741	0.0358718	0.955595
SCZ	IGP16	rs11534045	0.00795036	0.0360699	0.825548
SCZ	IGP16	rs11587347	0.00670234	0.0358815	0.851825
SCZ	IGP16	rs11664298	0.01061	0.0360627	0.768597
SCZ	IGP16	rs11941714	0.0108618	0.0358672	0.762016
SCZ	IGP16	rs1198588	0.00885457	0.0363352	0.80747
SCZ	IGP16	rs12151767	0.0106389	0.0360159	0.767693
SCZ	IGP16	rs12489270	0.00526223	0.0359187	0.883524
SCZ	IGP16	rs12712510	0.00488533	0.0358729	0.891675
SCZ	IGP16	rs13016542	0.0118147	0.0358944	0.74204
SCZ	IGP16	rs13195636	0.00933813	0.0362974	0.796973
SCZ	IGP16	rs13233308	0.0125893	0.0357715	0.724885
SCZ	IGP16	rs132582	0.00970046	0.0358361	0.78663
SCZ	IGP16	rs1451488	0.0110265	0.0361354	0.760257
SCZ	IGP16	rs1593304	0.00759337	0.0360073	0.832978
SCZ	IGP16	rs1604060	0.00620026	0.0359114	0.862923
SCZ	IGP16	rs1615350	0.00983867	0.0360945	0.785175
SCZ	IGP16	rs167924	0.0121358	0.035763	0.734354
SCZ	IGP16	rs16867571	0.00822457	0.0360313	0.819443
SCZ	IGP16	rs17016552	0.0139878	0.0357789	0.695834
SCZ	IGP16	rs17194490	0.00789424	0.0360616	0.82672
SCZ	IGP16	rs17731	0.0111319	0.0356739	0.755006
SCZ	IGP16	rs187557	0.0100058	0.0359151	0.780555
SCZ	IGP16	rs1901512	0.00295094	0.0356842	0.934093
SCZ	IGP16	rs1915019	0.00918596	0.0359731	0.798448
SCZ	IGP16	rs2053079	0.00380383	0.0357842	0.915345
SCZ	IGP16	rs2078266	0.00990916	0.0356917	0.781295
SCZ	IGP16	rs2238057	0.00608565	0.0363036	0.866873
SCZ	IGP16	rs2252074	0.0238723	0.0359411	0.506557
SCZ	IGP16	rs2381411	0.0138108	0.0356571	0.698518
SCZ	IGP16	rs2455415	0.00763363	0.0358521	0.831389
SCZ	IGP16	rs2514218	0.00142598	0.0359369	0.968348
SCZ	IGP16	rs2710323	0.0137283	0.0360501	0.703342
SCZ	IGP16	rs2999392	0.00804099	0.0359751	0.823134
SCZ	IGP16	rs308697	0.0132192	0.035778	0.711771
SCZ	IGP16	rs3739118	0.00909032	0.0359986	0.80064
SCZ	IGP16	rs3791710	0.00634304	0.0358864	0.859702
SCZ	IGP16	rs3802924	0.0102892	0.0359967	0.775003
SCZ	IGP16	rs3824451	0.0115162	0.0357511	0.747361
SCZ	IGP16	rs4129585	0.00788649	0.0362538	0.827791
SCZ	IGP16	rs4653164	0.0107454	0.0358418	0.76433
SCZ	IGP16	rs4702	0.00293321	0.0362173	0.93545
SCZ	IGP16	rs4812325	0.0102213	0.0358667	0.775658
SCZ	IGP16	rs498591	0.00724893	0.0359544	0.840218
SCZ	IGP16	rs500102	0.0186153	0.0357885	0.60296
SCZ	IGP16	rs505061	0.0137659	0.0358035	0.70062
SCZ	IGP16	rs5751191	0.00941985	0.0359121	0.793088
SCZ	IGP16	rs6125656	0.0075116	0.0358497	0.834034
SCZ	IGP16	rs634940	0.0046397	0.0358672	0.897075
SCZ	IGP16	rs6538539	0.00540484	0.0359334	0.880439
SCZ	IGP16	rs6546857	0.00291911	0.0357835	0.934983
SCZ	IGP16	rs6549963	0.00652421	0.0359162	0.855857
SCZ	IGP16	rs6715366	0.0101283	0.0359212	0.777974
SCZ	IGP16	rs6798742	0.00859409	0.036035	0.811499
SCZ	IGP16	rs6943762	0.0113976	0.0361637	0.752636
SCZ	IGP16	rs708228	0.00730476	0.0359681	0.839065
SCZ	IGP16	rs7251	0.00898057	0.0359137	0.802541
SCZ	IGP16	rs7647398	0.00373797	0.0358952	0.917062
SCZ	IGP16	rs7798283	0.0057006	0.035838	0.873617
SCZ	IGP16	rs7830315	0.00540764	0.0358102	0.879969
SCZ	IGP16	rs8055219	0.00874483	0.0360449	0.808308
SCZ	IGP16	rs9304548	0.0045908	0.035666	0.897582
SCZ	IGP16	rs9318627	0.00657284	0.0360284	0.855242
SCZ	IGP16	rs9636107	0.00209455	0.0359795	0.953577
SCZ	IGP16	rs9687282	0.0122526	0.0357722	0.731962
SCZ	IGP16	rs9876421	0.0093814	0.036041	0.794634
SCZ	IGP16	All	0.00829786	0.0355784	0.815585
SCZ	IGP17	rs1000237	0.0567049	0.0377122	0.132679
SCZ	IGP17	rs10035564	0.0620338	0.0382712	0.105039
SCZ	IGP17	rs10086619	0.0642215	0.0380808	0.0917084
SCZ	IGP17	rs10117	0.0596912	0.0381748	0.117905
SCZ	IGP17	rs11136325	0.0655284	0.0374794	0.0803975
SCZ	IGP17	rs11165867	0.0671507	0.0378204	0.0758128
SCZ	IGP17	rs11191580	0.0598278	0.0384838	0.120036
SCZ	IGP17	rs11210892	0.0586078	0.0381831	0.124805
SCZ	IGP17	rs11534045	0.0566457	0.0379895	0.135939
SCZ	IGP17	rs11587347	0.0578251	0.0378331	0.126407
SCZ	IGP17	rs11664298	0.0614878	0.038306	0.108455
SCZ	IGP17	rs11941714	0.0651985	0.0379268	0.0856038
SCZ	IGP17	rs1198588	0.0594011	0.0385107	0.122963
SCZ	IGP17	rs12151767	0.0635477	0.038208	0.0962713
SCZ	IGP17	rs12489270	0.0644638	0.0381132	0.0907642
SCZ	IGP17	rs12712510	0.0559014	0.0378159	0.13934
SCZ	IGP17	rs13016542	0.0662094	0.037962	0.0811422
SCZ	IGP17	rs13195636	0.0581209	0.0384205	0.130341
SCZ	IGP17	rs13233308	0.0626993	0.0381352	0.100149
SCZ	IGP17	rs132582	0.0646683	0.0377527	0.0867226
SCZ	IGP17	rs1451488	0.051097	0.0375201	0.173243
SCZ	IGP17	rs1593304	0.0622232	0.0381881	0.103231
SCZ	IGP17	rs1604060	0.0654626	0.0378932	0.0840683
SCZ	IGP17	rs1615350	0.0570343	0.0381168	0.134574
SCZ	IGP17	rs167924	0.0626252	0.0381283	0.10049
SCZ	IGP17	rs16867571	0.0619706	0.0382109	0.104846
SCZ	IGP17	rs17016552	0.0625057	0.0381547	0.101376
SCZ	IGP17	rs17194490	0.0594279	0.0382027	0.119805
SCZ	IGP17	rs17731	0.0623953	0.0380263	0.100829
SCZ	IGP17	rs187557	0.0610647	0.0381499	0.109454
SCZ	IGP17	rs1901512	0.0579351	0.0376885	0.124242
SCZ	IGP17	rs1915019	0.063732	0.0380709	0.0941241
SCZ	IGP17	rs2053079	0.0597117	0.0381347	0.117393
SCZ	IGP17	rs2078266	0.0632956	0.0378177	0.0941892
SCZ	IGP17	rs2238057	0.0661717	0.0383985	0.0848365
SCZ	IGP17	rs2252074	0.0654798	0.0381932	0.0864487
SCZ	IGP17	rs2381411	0.055647	0.0366217	0.128634
SCZ	IGP17	rs2455415	0.0646247	0.0376191	0.0858199
SCZ	IGP17	rs2514218	0.0556831	0.0380376	0.143222
SCZ	IGP17	rs2710323	0.0714513	0.0377309	0.0582641
SCZ	IGP17	rs2999392	0.0576711	0.0379081	0.128175
SCZ	IGP17	rs308697	0.0618033	0.0381683	0.105398
SCZ	IGP17	rs3739118	0.0590253	0.0381052	0.121379
SCZ	IGP17	rs3791710	0.0634778	0.0380617	0.0953626
SCZ	IGP17	rs3802924	0.0619117	0.038235	0.105396
SCZ	IGP17	rs3824451	0.0614972	0.0381422	0.106894
SCZ	IGP17	rs4129585	0.0626093	0.038448	0.103437
SCZ	IGP17	rs4653164	0.0660786	0.0377237	0.079835
SCZ	IGP17	rs4702	0.0497723	0.0378307	0.188289
SCZ	IGP17	rs4812325	0.0577624	0.0378481	0.126969
SCZ	IGP17	rs498591	0.061688	0.0381561	0.105938
SCZ	IGP17	rs500102	0.0668815	0.0377072	0.0761113
SCZ	IGP17	rs505061	0.0606874	0.0381907	0.112046
SCZ	IGP17	rs5751191	0.0532135	0.0366304	0.146303
SCZ	IGP17	rs6125656	0.066452	0.0370493	0.0728755
SCZ	IGP17	rs634940	0.0545671	0.0376327	0.147061
SCZ	IGP17	rs6538539	0.0611677	0.038235	0.109646
SCZ	IGP17	rs6546857	0.0538577	0.0372382	0.148093
SCZ	IGP17	rs6549963	0.058689	0.0380242	0.122718
SCZ	IGP17	rs6715366	0.0679971	0.0374186	0.0691864
SCZ	IGP17	rs6798742	0.0603816	0.0382032	0.113984
SCZ	IGP17	rs6943762	0.062832	0.0384181	0.101948
SCZ	IGP17	rs708228	0.0621565	0.0381546	0.103298
SCZ	IGP17	rs7251	0.0626896	0.038063	0.0995593
SCZ	IGP17	rs7647398	0.0616925	0.0382927	0.107163
SCZ	IGP17	rs7798283	0.0636383	0.0380589	0.0945043
SCZ	IGP17	rs7830315	0.0553464	0.0374779	0.139736
SCZ	IGP17	rs8055219	0.0624709	0.0382179	0.102133
SCZ	IGP17	rs9304548	0.0641409	0.0377699	0.0894699
SCZ	IGP17	rs9318627	0.0716461	0.0369709	0.0526349
SCZ	IGP17	rs9636107	0.0696189	0.0378244	0.0656825
SCZ	IGP17	rs9687282	0.0596199	0.0381107	0.117727
SCZ	IGP17	rs9876421	0.0597788	0.0382089	0.117694
SCZ	IGP17	All	0.0614038	0.0376932	0.103304
SCZ	IGP18	rs1000237	0.0166179	0.036029	0.644629
SCZ	IGP18	rs10035564	0.00669845	0.0359622	0.852238
SCZ	IGP18	rs10086619	0.0221097	0.0358837	0.537796
SCZ	IGP18	rs10117	0.0157533	0.0360701	0.6623
SCZ	IGP18	rs11136325	0.0222467	0.0357529	0.533788
SCZ	IGP18	rs11165867	0.0131981	0.0359176	0.713281
SCZ	IGP18	rs11191580	0.0209628	0.036326	0.563889
SCZ	IGP18	rs11210892	0.0213918	0.0360257	0.552651
SCZ	IGP18	rs11534045	0.0126851	0.0359385	0.724114
SCZ	IGP18	rs11587347	0.0164702	0.0359947	0.64726
SCZ	IGP18	rs11664298	0.0155215	0.0361603	0.667748
SCZ	IGP18	rs11941714	0.0172588	0.0360779	0.632383
SCZ	IGP18	rs1198588	0.0252672	0.0362045	0.485239
SCZ	IGP18	rs12151767	0.0200337	0.036114	0.579076
SCZ	IGP18	rs12489270	0.00722115	0.0359129	0.840641
SCZ	IGP18	rs12712510	0.0166007	0.0361165	0.645773
SCZ	IGP18	rs13016542	0.0185513	0.0361471	0.6078
SCZ	IGP18	rs13195636	0.0195386	0.0363451	0.590863
SCZ	IGP18	rs13233308	0.0172675	0.036076	0.632193
SCZ	IGP18	rs132582	0.0134901	0.0357682	0.70606
SCZ	IGP18	rs1451488	0.00615636	0.0360669	0.864465
SCZ	IGP18	rs1593304	0.012323	0.0358822	0.731275
SCZ	IGP18	rs1604060	0.0116742	0.0358562	0.74474
SCZ	IGP18	rs1615350	0.0101982	0.0359871	0.776882
SCZ	IGP18	rs167924	0.0182046	0.0360684	0.613753
SCZ	IGP18	rs16867571	0.0184056	0.0361228	0.610383
SCZ	IGP18	rs17016552	0.0210447	0.035901	0.55775
SCZ	IGP18	rs17194490	0.0154543	0.0360926	0.668515
SCZ	IGP18	rs17731	0.0207837	0.0357508	0.561005
SCZ	IGP18	rs187557	0.0222425	0.0358387	0.534843
SCZ	IGP18	rs1901512	0.0186283	0.035964	0.604479
SCZ	IGP18	rs1915019	0.0170963	0.036074	0.635555
SCZ	IGP18	rs2053079	0.0127897	0.0358655	0.72139
SCZ	IGP18	rs2078266	0.0160662	0.0357674	0.653298
SCZ	IGP18	rs2238057	0.0131389	0.0362964	0.71736
SCZ	IGP18	rs2252074	0.0307538	0.0360213	0.393235
SCZ	IGP18	rs2381411	0.0217579	0.0357337	0.542597
SCZ	IGP18	rs2455415	0.0190009	0.0358999	0.596616
SCZ	IGP18	rs2514218	0.0187944	0.0362379	0.604011
SCZ	IGP18	rs2710323	0.0196476	0.0363366	0.588706
SCZ	IGP18	rs2999392	0.0184232	0.0360652	0.609469
SCZ	IGP18	rs308697	0.0233154	0.0358572	0.515543
SCZ	IGP18	rs3739118	0.0193321	0.0360668	0.591952
SCZ	IGP18	rs3791710	0.0162886	0.0360145	0.651068
SCZ	IGP18	rs3802924	0.0231453	0.0359175	0.519315
SCZ	IGP18	rs3824451	0.0221049	0.0358297	0.537272
SCZ	IGP18	rs4129585	0.0170702	0.0363561	0.638693
SCZ	IGP18	rs4653164	0.0167929	0.0360411	0.641259
SCZ	IGP18	rs4702	0.0261329	0.0362556	0.471035
SCZ	IGP18	rs4812325	0.0224733	0.0358122	0.530312
SCZ	IGP18	rs498591	0.019081	0.0360397	0.596498
SCZ	IGP18	rs500102	0.0201208	0.0360059	0.576284
SCZ	IGP18	rs505061	0.0202836	0.0360149	0.573297
SCZ	IGP18	rs5751191	0.017431	0.0360329	0.628562
SCZ	IGP18	rs6125656	0.0192113	0.0358832	0.592385
SCZ	IGP18	rs634940	0.0229731	0.0359165	0.522417
SCZ	IGP18	rs6538539	0.0129491	0.035915	0.718438
SCZ	IGP18	rs6546857	0.0139185	0.0358627	0.697939
SCZ	IGP18	rs6549963	0.0133927	0.0358429	0.708665
SCZ	IGP18	rs6715366	0.0223231	0.0358495	0.533489
SCZ	IGP18	rs6798742	0.0215449	0.0359305	0.548755
SCZ	IGP18	rs6943762	0.0175454	0.0363339	0.629172
SCZ	IGP18	rs708228	0.0154519	0.0359869	0.667651
SCZ	IGP18	rs7251	0.0193523	0.0359547	0.59041
SCZ	IGP18	rs7647398	0.0169832	0.0361959	0.638924
SCZ	IGP18	rs7798283	0.0203543	0.035937	0.57113
SCZ	IGP18	rs7830315	0.0139099	0.035839	0.697925
SCZ	IGP18	rs8055219	0.0157302	0.0360885	0.662926
SCZ	IGP18	rs9304548	0.0170461	0.0359514	0.635397
SCZ	IGP18	rs9318627	0.0177658	0.0361639	0.623244
SCZ	IGP18	rs9636107	0.0190211	0.0362777	0.600055
SCZ	IGP18	rs9687282	0.01642	0.0360486	0.648753
SCZ	IGP18	rs9876421	0.0163024	0.0361257	0.651797
SCZ	IGP18	All	0.017769	0.0356562	0.618242
SCZ	IGP19	rs1000237	0.0176596	0.0368139	0.631442
SCZ	IGP19	rs10035564	0.0125443	0.036578	0.731639
SCZ	IGP19	rs10086619	0.0156335	0.0367572	0.670604
SCZ	IGP19	rs10117	0.0109756	0.036071	0.760917
SCZ	IGP19	rs11136325	0.018683	0.0367541	0.611225
SCZ	IGP19	rs11165867	0.0228353	0.0366854	0.533638
SCZ	IGP19	rs11191580	0.0128517	0.0369611	0.728058
SCZ	IGP19	rs11210892	0.00812635	0.0356549	0.819711
SCZ	IGP19	rs11534045	0.0187779	0.036947	0.611286
SCZ	IGP19	rs11587347	0.0188243	0.0368057	0.609035
SCZ	IGP19	rs11664298	0.0161322	0.0369258	0.662198
SCZ	IGP19	rs11941714	0.0161239	0.03675	0.660845
SCZ	IGP19	rs1198588	0.0168614	0.037201	0.650368
SCZ	IGP19	rs12151767	0.0225656	0.0367738	0.539458
SCZ	IGP19	rs12489270	0.0182247	0.0369196	0.621566
SCZ	IGP19	rs12712510	0.0182096	0.0369086	0.621751
SCZ	IGP19	rs13016542	0.0247294	0.036429	0.49724
SCZ	IGP19	rs13195636	0.0170037	0.0371896	0.647516
SCZ	IGP19	rs13233308	0.0193308	0.0368472	0.599848
SCZ	IGP19	rs132582	0.0199184	0.0367156	0.587471
SCZ	IGP19	rs1451488	0.0133159	0.0368416	0.717773
SCZ	IGP19	rs1593304	0.0233802	0.0365312	0.522169
SCZ	IGP19	rs1604060	0.0159275	0.0367408	0.664645
SCZ	IGP19	rs1615350	0.0189556	0.0369953	0.608386
SCZ	IGP19	rs167924	0.0227737	0.0365179	0.532869
SCZ	IGP19	rs16867571	0.0147558	0.0366879	0.687538
SCZ	IGP19	rs17016552	0.0218519	0.0366787	0.551333
SCZ	IGP19	rs17194490	0.0130951	0.0365519	0.720147
SCZ	IGP19	rs17731	0.0226182	0.0361544	0.531578
SCZ	IGP19	rs187557	0.0229315	0.036484	0.529653
SCZ	IGP19	rs1901512	0.0164472	0.0366145	0.653288
SCZ	IGP19	rs1915019	0.0182459	0.0368556	0.620555
SCZ	IGP19	rs2053079	0.0154449	0.0367058	0.673919
SCZ	IGP19	rs2078266	0.0186613	0.0367144	0.611255
SCZ	IGP19	rs2238057	0.0160976	0.0371756	0.665004
SCZ	IGP19	rs2252074	0.0226721	0.0368704	0.538611
SCZ	IGP19	rs2381411	0.0178851	0.0367138	0.626152
SCZ	IGP19	rs2455415	0.0201758	0.0366291	0.581762
SCZ	IGP19	rs2514218	0.0132168	0.0367475	0.719097
SCZ	IGP19	rs2710323	0.0204281	0.0371227	0.582123
SCZ	IGP19	rs2999392	0.0161108	0.0367338	0.660964
SCZ	IGP19	rs308697	0.0207236	0.0367824	0.573155
SCZ	IGP19	rs3739118	0.0252512	0.036173	0.485134
SCZ	IGP19	rs3791710	0.013318	0.0362789	0.713545
SCZ	IGP19	rs3802924	0.0190908	0.0369181	0.605078
SCZ	IGP19	rs3824451	0.0207026	0.0367418	0.57312
SCZ	IGP19	rs4129585	0.0325968	0.0356449	0.36046
SCZ	IGP19	rs4653164	0.018592	0.0368335	0.613728
SCZ	IGP19	rs4702	0.011408	0.0369592	0.757576
SCZ	IGP19	rs4812325	0.0167538	0.0367443	0.648421
SCZ	IGP19	rs498591	0.0214986	0.0366853	0.557857
SCZ	IGP19	rs500102	0.0282202	0.0353688	0.424938
SCZ	IGP19	rs505061	0.0204561	0.036834	0.578648
SCZ	IGP19	rs5751191	0.0203753	0.0367365	0.579145
SCZ	IGP19	rs6125656	0.0179571	0.0367265	0.624884
SCZ	IGP19	rs634940	0.025008	0.0363676	0.491677
SCZ	IGP19	rs6538539	0.0109745	0.0361275	0.761302
SCZ	IGP19	rs6546857	0.0121203	0.0361589	0.737478
SCZ	IGP19	rs6549963	0.0134967	0.0363655	0.710533
SCZ	IGP19	rs6715366	0.020361	0.0367964	0.580028
SCZ	IGP19	rs6798742	0.0158532	0.0368036	0.666648
SCZ	IGP19	rs6943762	0.0281983	0.0364011	0.438543
SCZ	IGP19	rs708228	0.0266614	0.0356919	0.455071
SCZ	IGP19	rs7251	0.0186636	0.0367928	0.61197
SCZ	IGP19	rs7647398	0.0219933	0.0368537	0.550659
SCZ	IGP19	rs7798283	0.015954	0.0367084	0.663842
SCZ	IGP19	rs7830315	0.0153256	0.0366419	0.675763
SCZ	IGP19	rs8055219	0.0193938	0.0369104	0.599285
SCZ	IGP19	rs9304548	0.0192115	0.0367286	0.600927
SCZ	IGP19	rs9318627	0.0162062	0.0368686	0.660252
SCZ	IGP19	rs9636107	0.0159525	0.0370098	0.666443
SCZ	IGP19	rs9687282	0.0245542	0.0362184	0.497804
SCZ	IGP19	rs9876421	0.0184536	0.0369285	0.617278
SCZ	IGP19	All	0.0185826	0.0364	0.609694
SCZ	IGP2	rs1000237	-0.00691995	0.0376369	0.854123
SCZ	IGP2	rs10035564	-0.0164284	0.0376666	0.662725
SCZ	IGP2	rs10086619	-0.022708	0.0361547	0.529953
SCZ	IGP2	rs10117	-0.011148	0.0379761	0.769099
SCZ	IGP2	rs11136325	-0.0128811	0.0376663	0.732366
SCZ	IGP2	rs11165867	-0.00736371	0.0378666	0.845812
SCZ	IGP2	rs11191580	-0.00657963	0.0381523	0.863078
SCZ	IGP2	rs11210892	-0.0222239	0.0364854	0.542446
SCZ	IGP2	rs11534045	-0.00994737	0.0380148	0.793575
SCZ	IGP2	rs11587347	-0.0115255	0.0378704	0.760869
SCZ	IGP2	rs11664298	-0.0101624	0.0380704	0.789517
SCZ	IGP2	rs11941714	-0.014542	0.0376805	0.699549
SCZ	IGP2	rs1198588	-0.0200108	0.0377648	0.596195
SCZ	IGP2	rs12151767	-0.00912735	0.0379966	0.810164
SCZ	IGP2	rs12489270	-0.0121909	0.0379678	0.748145
SCZ	IGP2	rs12712510	-0.0162561	0.0375726	0.665262
SCZ	IGP2	rs13016542	-0.0174894	0.0374414	0.640419
SCZ	IGP2	rs13195636	-0.00179618	0.0376798	0.96198
SCZ	IGP2	rs13233308	-0.00731025	0.0377358	0.846394
SCZ	IGP2	rs132582	-0.00994536	0.0378232	0.792594
SCZ	IGP2	rs1451488	-0.000401414	0.0372761	0.991408
SCZ	IGP2	rs1593304	-0.00958378	0.0379473	0.800612
SCZ	IGP2	rs1604060	-0.0127981	0.0378594	0.735332
SCZ	IGP2	rs1615350	-0.00823666	0.0380119	0.828453
SCZ	IGP2	rs167924	-0.011757	0.0379015	0.756409
SCZ	IGP2	rs16867571	-0.00452941	0.0374595	0.903758
SCZ	IGP2	rs17016552	-0.00201153	0.036679	0.956265
SCZ	IGP2	rs17194490	-0.0054655	0.0376808	0.884673
SCZ	IGP2	rs17731	-0.0112501	0.0378161	0.766089
SCZ	IGP2	rs187557	-0.00829018	0.0378123	0.826459
SCZ	IGP2	rs1901512	-0.0110828	0.0378316	0.76956
SCZ	IGP2	rs1915019	-0.0115686	0.0379175	0.76029
SCZ	IGP2	rs2053079	-0.00666134	0.0376896	0.859711
SCZ	IGP2	rs2078266	-0.00831535	0.0374731	0.82439
SCZ	IGP2	rs2238057	-0.0168815	0.0380599	0.657367
SCZ	IGP2	rs2252074	-0.0135839	0.0380301	0.720951
SCZ	IGP2	rs2381411	-0.0110251	0.0378043	0.770565
SCZ	IGP2	rs2455415	-0.012921	0.037609	0.731177
SCZ	IGP2	rs2514218	-0.0105842	0.0381037	0.781187
SCZ	IGP2	rs2710323	-0.0167653	0.0379504	0.658656
SCZ	IGP2	rs2999392	-0.00645148	0.037604	0.863781
SCZ	IGP2	rs308697	-0.00926568	0.0379047	0.806885
SCZ	IGP2	rs3739118	-0.0184793	0.0370138	0.6176
SCZ	IGP2	rs3791710	-0.0150932	0.0375342	0.687597
SCZ	IGP2	rs3802924	-0.00477061	0.0375558	0.898919
SCZ	IGP2	rs3824451	-0.00630498	0.0375367	0.866608
SCZ	IGP2	rs4129585	-0.0079732	0.0381668	0.834523
SCZ	IGP2	rs4653164	-0.0145241	0.0376276	0.699499
SCZ	IGP2	rs4702	-0.00668949	0.0382718	0.861245
SCZ	IGP2	rs4812325	-0.0125268	0.0378242	0.740506
SCZ	IGP2	rs498591	-0.00765492	0.0377594	0.839347
SCZ	IGP2	rs500102	-0.00921754	0.0379154	0.807922
SCZ	IGP2	rs505061	-0.00259268	0.0369916	0.944123
SCZ	IGP2	rs5751191	-0.00565351	0.0373322	0.87963
SCZ	IGP2	rs6125656	-0.0120775	0.0377406	0.748958
SCZ	IGP2	rs634940	-0.0148339	0.0377809	0.694593
SCZ	IGP2	rs6538539	-0.00829158	0.0379258	0.826941
SCZ	IGP2	rs6546857	-0.00852967	0.0378667	0.821781
SCZ	IGP2	rs6549963	-0.00783094	0.0377776	0.835783
SCZ	IGP2	rs6715366	-0.0110828	0.0379274	0.770125
SCZ	IGP2	rs6798742	-0.00911188	0.0379509	0.810255
SCZ	IGP2	rs6943762	-0.00865365	0.0381655	0.820626
SCZ	IGP2	rs708228	-0.00878349	0.0378666	0.81657
SCZ	IGP2	rs7251	-0.0133338	0.0376995	0.723574
SCZ	IGP2	rs7647398	-0.0132511	0.0379874	0.727218
SCZ	IGP2	rs7798283	-0.0157114	0.0374467	0.674801
SCZ	IGP2	rs7830315	-0.00972652	0.0378996	0.797457
SCZ	IGP2	rs8055219	-0.0132812	0.0379127	0.726107
SCZ	IGP2	rs9304548	-0.0106042	0.0378192	0.779176
SCZ	IGP2	rs9318627	-0.0119266	0.0380006	0.753633
SCZ	IGP2	rs9636107	-0.0201312	0.0373945	0.590339
SCZ	IGP2	rs9687282	-0.00996316	0.0379232	0.792767
SCZ	IGP2	rs9876421	-0.00537797	0.037657	0.886437
SCZ	IGP2	All	-0.0106835	0.0374618	0.775503
SCZ	IGP20	rs1000237	-0.0097269	0.0353761	0.78335
SCZ	IGP20	rs10035564	-0.0196449	0.0355089	0.580101
SCZ	IGP20	rs10086619	-0.0165248	0.0354294	0.640918
SCZ	IGP20	rs10117	-0.0154683	0.0354407	0.662507
SCZ	IGP20	rs11136325	-0.012315	0.0353013	0.727199
SCZ	IGP20	rs11165867	-0.00720756	0.0354632	0.838947
SCZ	IGP20	rs11191580	-0.0231947	0.0357084	0.515977
SCZ	IGP20	rs11210892	-0.0211061	0.0354954	0.5521
SCZ	IGP20	rs11534045	-0.0135925	0.0354824	0.701664
SCZ	IGP20	rs11587347	-0.0165386	0.0353519	0.639908
SCZ	IGP20	rs11664298	-0.0117417	0.0355261	0.741015
SCZ	IGP20	rs11941714	-0.0104862	0.0353958	0.767035
SCZ	IGP20	rs1198588	-0.0145252	0.0357424	0.684458
SCZ	IGP20	rs12151767	-0.00932442	0.0354933	0.792774
SCZ	IGP20	rs12489270	-0.0161264	0.0354574	0.649246
SCZ	IGP20	rs12712510	-0.00894657	0.0354472	0.800739
SCZ	IGP20	rs13016542	-0.00923272	0.035465	0.794607
SCZ	IGP20	rs13195636	-0.00577874	0.0357657	0.871643
SCZ	IGP20	rs13233308	-0.0147042	0.0353962	0.677837
SCZ	IGP20	rs132582	-0.0119412	0.0353114	0.735237
SCZ	IGP20	rs1451488	-0.00817003	0.0356044	0.818506
SCZ	IGP20	rs1593304	-0.00775677	0.0354241	0.826675
SCZ	IGP20	rs1604060	-0.0127029	0.0354016	0.719728
SCZ	IGP20	rs1615350	-0.0139274	0.0355296	0.695062
SCZ	IGP20	rs167924	-0.010804	0.0353855	0.76012
SCZ	IGP20	rs16867571	-0.0152022	0.03544	0.667956
SCZ	IGP20	rs17016552	-0.00662568	0.035401	0.851535
SCZ	IGP20	rs17194490	-0.0159741	0.0354711	0.652465
SCZ	IGP20	rs17731	-0.0101637	0.0352993	0.773402
SCZ	IGP20	rs187557	-0.0109105	0.0353831	0.757813
SCZ	IGP20	rs1901512	-0.0127752	0.035311	0.717508
SCZ	IGP20	rs1915019	-0.0113687	0.0353971	0.748077
SCZ	IGP20	rs2053079	-0.0185269	0.035408	0.600807
SCZ	IGP20	rs2078266	-0.0146058	0.0352629	0.678731
SCZ	IGP20	rs2238057	-0.0128084	0.035743	0.720083
SCZ	IGP20	rs2252074	-0.00317518	0.03556	0.928851
SCZ	IGP20	rs2381411	-0.00931306	0.0352826	0.791813
SCZ	IGP20	rs2455415	-0.011054	0.0352858	0.754076
SCZ	IGP20	rs2514218	-0.0156697	0.0355558	0.659426
SCZ	IGP20	rs2710323	-0.013662	0.035678	0.701775
SCZ	IGP20	rs2999392	-0.0133613	0.0353887	0.705759
SCZ	IGP20	rs308697	-0.00823359	0.0354026	0.816095
SCZ	IGP20	rs3739118	-0.0122908	0.0354206	0.728595
SCZ	IGP20	rs3791710	-0.0142559	0.0353757	0.686959
SCZ	IGP20	rs3802924	-0.018832	0.0354583	0.595347
SCZ	IGP20	rs3824451	-0.00924912	0.0353729	0.793726
SCZ	IGP20	rs4129585	-0.00816374	0.0356641	0.818942
SCZ	IGP20	rs4653164	-0.0145117	0.0353759	0.68165
SCZ	IGP20	rs4702	-0.0155754	0.0357811	0.663347
SCZ	IGP20	rs4812325	-0.0109345	0.0353639	0.75717
SCZ	IGP20	rs498591	-0.00815894	0.0353865	0.817652
SCZ	IGP20	rs500102	-0.00375535	0.0354105	0.915541
SCZ	IGP20	rs505061	-0.0110735	0.0354279	0.754611
SCZ	IGP20	rs5751191	-0.0133232	0.0353569	0.706307
SCZ	IGP20	rs6125656	-0.012777	0.0352897	0.717307
SCZ	IGP20	rs634940	-0.00700017	0.0354602	0.843508
SCZ	IGP20	rs6538539	-0.0189396	0.0354566	0.593228
SCZ	IGP20	rs6546857	-0.0137142	0.0354073	0.698515
SCZ	IGP20	rs6549963	-0.014069	0.0353863	0.690938
SCZ	IGP20	rs6715366	-0.0118956	0.0353947	0.736808
SCZ	IGP20	rs6798742	-0.0112415	0.035445	0.751128
SCZ	IGP20	rs6943762	-0.00781221	0.0356454	0.826522
SCZ	IGP20	rs708228	-0.0104479	0.0353981	0.767876
SCZ	IGP20	rs7251	-0.0143944	0.035339	0.683771
SCZ	IGP20	rs7647398	-0.0175908	0.0355174	0.620409
SCZ	IGP20	rs7798283	-0.0156193	0.0353813	0.658882
SCZ	IGP20	rs7830315	-0.0152075	0.0353847	0.667359
SCZ	IGP20	rs8055219	-0.00972505	0.0354584	0.78388
SCZ	IGP20	rs9304548	-0.010912	0.0352919	0.757174
SCZ	IGP20	rs9318627	-0.0162491	0.0354744	0.646915
SCZ	IGP20	rs9636107	-0.0169427	0.0356027	0.634157
SCZ	IGP20	rs9687282	-0.00741838	0.0353966	0.833997
SCZ	IGP20	rs9876421	-0.012836	0.0354647	0.7174
SCZ	IGP20	All	-0.0124613	0.0352046	0.723364
SCZ	IGP21	rs1000237	0.0272094	0.0368538	0.460328
SCZ	IGP21	rs10035564	0.00928338	0.0355764	0.794137
SCZ	IGP21	rs10086619	0.013265	0.0358412	0.711304
SCZ	IGP21	rs10117	0.0210956	0.0372387	0.571056
SCZ	IGP21	rs11136325	0.0251254	0.0369796	0.49686
SCZ	IGP21	rs11165867	0.024418	0.0372846	0.512526
SCZ	IGP21	rs11191580	0.0210178	0.0375423	0.575587
SCZ	IGP21	rs11210892	0.0112656	0.0357281	0.752522
SCZ	IGP21	rs11534045	0.0224243	0.0373299	0.548035
SCZ	IGP21	rs11587347	0.0202523	0.0370169	0.584304
SCZ	IGP21	rs11664298	0.0226578	0.0373788	0.544403
SCZ	IGP21	rs11941714	0.0250476	0.0371686	0.500381
SCZ	IGP21	rs1198588	0.0263263	0.037539	0.483112
SCZ	IGP21	rs12151767	0.025675	0.037262	0.490799
SCZ	IGP21	rs12489270	0.0165822	0.036759	0.651913
SCZ	IGP21	rs12712510	0.022242	0.037292	0.550889
SCZ	IGP21	rs13016542	0.0245703	0.0372836	0.509888
SCZ	IGP21	rs13195636	0.0348609	0.0366201	0.341117
SCZ	IGP21	rs13233308	0.0258569	0.0370997	0.485829
SCZ	IGP21	rs132582	0.0240328	0.0371248	0.517404
SCZ	IGP21	rs1451488	0.0194803	0.0373589	0.602064
SCZ	IGP21	rs1593304	0.022951	0.0372746	0.538075
SCZ	IGP21	rs1604060	0.0220805	0.037236	0.55319
SCZ	IGP21	rs1615350	0.0229432	0.0373837	0.539398
SCZ	IGP21	rs167924	0.0256326	0.0371064	0.4897
SCZ	IGP21	rs16867571	0.0291888	0.03674	0.426923
SCZ	IGP21	rs17016552	0.0251695	0.0371708	0.498322
SCZ	IGP21	rs17194490	0.0202005	0.0372271	0.587386
SCZ	IGP21	rs17731	0.022976	0.0371381	0.536137
SCZ	IGP21	rs187557	0.0262118	0.0370382	0.479133
SCZ	IGP21	rs1901512	0.0264221	0.0367606	0.472289
SCZ	IGP21	rs1915019	0.0217839	0.0372182	0.558345
SCZ	IGP21	rs2053079	0.0207349	0.0371742	0.576998
SCZ	IGP21	rs2078266	0.0236612	0.0370744	0.523338
SCZ	IGP21	rs2238057	0.0195948	0.0375368	0.60166
SCZ	IGP21	rs2252074	0.0266453	0.03729	0.474891
SCZ	IGP21	rs2381411	0.0228036	0.0371188	0.53899
SCZ	IGP21	rs2455415	0.024506	0.0370267	0.50807
SCZ	IGP21	rs2514218	0.0213173	0.0373845	0.56853
SCZ	IGP21	rs2710323	0.020016	0.0374774	0.593284
SCZ	IGP21	rs2999392	0.0248423	0.03717	0.503915
SCZ	IGP21	rs308697	0.0310522	0.0361369	0.390178
SCZ	IGP21	rs3739118	0.0225863	0.0372659	0.544458
SCZ	IGP21	rs3791710	0.0209057	0.0371358	0.573468
SCZ	IGP21	rs3802924	0.0280112	0.0369807	0.448777
SCZ	IGP21	rs3824451	0.0305695	0.0360725	0.396745
SCZ	IGP21	rs4129585	0.027189	0.0373971	0.467205
SCZ	IGP21	rs4653164	0.0196562	0.0370032	0.59528
SCZ	IGP21	rs4702	0.031251	0.0372623	0.401651
SCZ	IGP21	rs4812325	0.0238314	0.0371873	0.521621
SCZ	IGP21	rs498591	0.027094	0.0369227	0.463068
SCZ	IGP21	rs500102	0.0299864	0.0364557	0.410769
SCZ	IGP21	rs505061	0.0257008	0.0371665	0.489248
SCZ	IGP21	rs5751191	0.0250533	0.0371003	0.499494
SCZ	IGP21	rs6125656	0.0230603	0.0371275	0.534528
SCZ	IGP21	rs634940	0.0263289	0.0371647	0.478673
SCZ	IGP21	rs6538539	0.014568	0.0363512	0.6886
SCZ	IGP21	rs6546857	0.0168339	0.0366227	0.645763
SCZ	IGP21	rs6549963	0.0172985	0.0366305	0.636753
SCZ	IGP21	rs6715366	0.0249733	0.0371724	0.501695
SCZ	IGP21	rs6798742	0.0241347	0.0372792	0.51737
SCZ	IGP21	rs6943762	0.0221575	0.0375006	0.554615
SCZ	IGP21	rs708228	0.0226424	0.0372427	0.543208
SCZ	IGP21	rs7251	0.0259765	0.0369524	0.482072
SCZ	IGP21	rs7647398	0.0194541	0.0372363	0.601358
SCZ	IGP21	rs7798283	0.0192273	0.0369609	0.60292
SCZ	IGP21	rs7830315	0.0235125	0.0372257	0.527636
SCZ	IGP21	rs8055219	0.0198566	0.0371784	0.59328
SCZ	IGP21	rs9304548	0.0252502	0.0369316	0.494164
SCZ	IGP21	rs9318627	0.022921	0.0373287	0.539195
SCZ	IGP21	rs9636107	0.0135918	0.0367085	0.711187
SCZ	IGP21	rs9687282	0.0227263	0.037242	0.541707
SCZ	IGP21	rs9876421	0.0188378	0.0370976	0.611602
SCZ	IGP21	All	0.0229957	0.0367824	0.531851
SCZ	IGP22	rs1000237	0.0217407	0.0358143	0.543824
SCZ	IGP22	rs10035564	0.0169046	0.0359485	0.63818
SCZ	IGP22	rs10086619	0.0278989	0.0358701	0.436702
SCZ	IGP22	rs10117	0.0238264	0.0358851	0.506715
SCZ	IGP22	rs11136325	0.0296706	0.0357395	0.406431
SCZ	IGP22	rs11165867	0.0319872	0.035904	0.372978
SCZ	IGP22	rs11191580	0.0190433	0.0361509	0.598353
SCZ	IGP22	rs11210892	0.0254701	0.0359379	0.478496
SCZ	IGP22	rs11534045	0.0190124	0.0359249	0.596649
SCZ	IGP22	rs11587347	0.0225105	0.0357914	0.529391
SCZ	IGP22	rs11664298	0.025376	0.0359701	0.480515
SCZ	IGP22	rs11941714	0.031971	0.0358391	0.372356
SCZ	IGP22	rs1198588	0.0272917	0.0361906	0.450782
SCZ	IGP22	rs12151767	0.0283866	0.0359321	0.429525
SCZ	IGP22	rs12489270	0.0257739	0.0358993	0.472788
SCZ	IGP22	rs12712510	0.0289928	0.0358919	0.419217
SCZ	IGP22	rs13016542	0.0301963	0.0359111	0.400425
SCZ	IGP22	rs13195636	0.0311688	0.0361489	0.38856
SCZ	IGP22	rs13233308	0.0293511	0.0358371	0.412778
SCZ	IGP22	rs132582	0.0285398	0.0357538	0.424736
SCZ	IGP22	rs1451488	0.0179377	0.0360531	0.618811
SCZ	IGP22	rs1593304	0.0268864	0.0358686	0.453507
SCZ	IGP22	rs1604060	0.0302417	0.0358427	0.398819
SCZ	IGP22	rs1615350	0.0169557	0.0359733	0.637397
SCZ	IGP22	rs167924	0.0237509	0.0358285	0.507392
SCZ	IGP22	rs16867571	0.0292387	0.0358849	0.415192
SCZ	IGP22	rs17016552	0.0279547	0.0358445	0.435457
SCZ	IGP22	rs17194490	0.0219299	0.0359147	0.541458
SCZ	IGP22	rs17731	0.0333876	0.0357374	0.350176
SCZ	IGP22	rs187557	0.0280488	0.0358251	0.433664
SCZ	IGP22	rs1901512	0.0260718	0.0357477	0.465801
SCZ	IGP22	rs1915019	0.0295308	0.0358386	0.409942
SCZ	IGP22	rs2053079	0.0235208	0.0358498	0.511765
SCZ	IGP22	rs2078266	0.0265992	0.035701	0.456239
SCZ	IGP22	rs2238057	0.0309275	0.0361888	0.392765
SCZ	IGP22	rs2252074	0.0299204	0.0360033	0.405947
SCZ	IGP22	rs2381411	0.0278949	0.0357209	0.434854
SCZ	IGP22	rs2455415	0.0272527	0.035724	0.445541
SCZ	IGP22	rs2514218	0.0300241	0.0360034	0.404324
SCZ	IGP22	rs2710323	0.0322154	0.0361172	0.372411
SCZ	IGP22	rs2999392	0.0265352	0.0358298	0.458941
SCZ	IGP22	rs308697	0.0277939	0.0358436	0.43809
SCZ	IGP22	rs3739118	0.0265857	0.0358622	0.458494
SCZ	IGP22	rs3791710	0.0249728	0.0358157	0.48564
SCZ	IGP22	rs3802924	0.0299721	0.0359038	0.403836
SCZ	IGP22	rs3824451	0.0267278	0.0358161	0.455516
SCZ	IGP22	rs4129585	0.0267122	0.0361085	0.459436
SCZ	IGP22	rs4653164	0.0259957	0.0358169	0.467966
SCZ	IGP22	rs4702	0.0231714	0.0362416	0.52259
SCZ	IGP22	rs4812325	0.0295986	0.0357999	0.408361
SCZ	IGP22	rs498591	0.0299758	0.0358288	0.402795
SCZ	IGP22	rs500102	0.0337096	0.0358542	0.347121
SCZ	IGP22	rs505061	0.018341	0.0358692	0.60912
SCZ	IGP22	rs5751191	0.0216557	0.0357937	0.545169
SCZ	IGP22	rs6125656	0.0318657	0.0357276	0.372443
SCZ	IGP22	rs634940	0.0305173	0.0359029	0.395328
SCZ	IGP22	rs6538539	0.0209166	0.0359014	0.560153
SCZ	IGP22	rs6546857	0.0222263	0.0358471	0.535238
SCZ	IGP22	rs6549963	0.0211497	0.0358293	0.554996
SCZ	IGP22	rs6715366	0.0269329	0.035836	0.452316
SCZ	IGP22	rs6798742	0.0285791	0.0358871	0.425822
SCZ	IGP22	rs6943762	0.0311773	0.036089	0.387641
SCZ	IGP22	rs708228	0.0271161	0.0358393	0.449288
SCZ	IGP22	rs7251	0.0274967	0.0357771	0.442157
SCZ	IGP22	rs7647398	0.0270156	0.0359583	0.45247
SCZ	IGP22	rs7798283	0.0259742	0.0358235	0.468415
SCZ	IGP22	rs7830315	0.0282105	0.0358255	0.431022
SCZ	IGP22	rs8055219	0.02771	0.0359011	0.440208
SCZ	IGP22	rs9304548	0.0291114	0.0357304	0.415214
SCZ	IGP22	rs9318627	0.0349485	0.0359198	0.330575
SCZ	IGP22	rs9636107	0.0247583	0.0360463	0.492179
SCZ	IGP22	rs9687282	0.0311174	0.0358378	0.385239
SCZ	IGP22	rs9876421	0.0282008	0.03591	0.432267
SCZ	IGP22	All	0.0268818	0.0356429	0.45073
SCZ	IGP23	rs1000237	0.0414669	0.0356332	0.24454
SCZ	IGP23	rs10035564	0.0347087	0.0357756	0.331957
SCZ	IGP23	rs10086619	0.0404646	0.0356922	0.256917
SCZ	IGP23	rs10117	0.0423067	0.035703	0.236032
SCZ	IGP23	rs11136325	0.0471943	0.0355602	0.184454
SCZ	IGP23	rs11165867	0.0411374	0.0357239	0.249512
SCZ	IGP23	rs11191580	0.0433122	0.0359683	0.228522
SCZ	IGP23	rs11210892	0.0381566	0.0357583	0.285941
SCZ	IGP23	rs11534045	0.0349459	0.0357452	0.328253
SCZ	IGP23	rs11587347	0.0379591	0.0356113	0.286457
SCZ	IGP23	rs11664298	0.04003	0.0357898	0.263365
SCZ	IGP23	rs11941714	0.0455927	0.0356598	0.201058
SCZ	IGP23	rs1198588	0.0456055	0.036009	0.205333
SCZ	IGP23	rs12151767	0.043623	0.0357561	0.222458
SCZ	IGP23	rs12489270	0.0358698	0.0357199	0.315283
SCZ	IGP23	rs12712510	0.0435544	0.0357125	0.222622
SCZ	IGP23	rs13016542	0.0412825	0.0357286	0.247907
SCZ	IGP23	rs13195636	0.044915	0.035956	0.211604
SCZ	IGP23	rs13233308	0.0434578	0.0356579	0.222942
SCZ	IGP23	rs132582	0.0379371	0.0355765	0.286264
SCZ	IGP23	rs1451488	0.0316433	0.0358733	0.377731
SCZ	IGP23	rs1593304	0.0407524	0.0356889	0.253504
SCZ	IGP23	rs1604060	0.0416266	0.0356642	0.243138
SCZ	IGP23	rs1615350	0.0334438	0.0357933	0.350118
SCZ	IGP23	rs167924	0.0415307	0.0356493	0.244028
SCZ	IGP23	rs16867571	0.0477516	0.0357027	0.181066
SCZ	IGP23	rs17016552	0.0449975	0.0356652	0.20707
SCZ	IGP23	rs17194490	0.0413583	0.0357344	0.247118
SCZ	IGP23	rs17731	0.0452497	0.0355582	0.203177
SCZ	IGP23	rs187557	0.0472354	0.0356454	0.185122
SCZ	IGP23	rs1901512	0.0444898	0.0355676	0.210989
SCZ	IGP23	rs1915019	0.0433204	0.0356592	0.224425
SCZ	IGP23	rs2053079	0.038958	0.0356703	0.274758
SCZ	IGP23	rs2078266	0.0415366	0.0355219	0.242273
SCZ	IGP23	rs2238057	0.0428425	0.0360084	0.234128
SCZ	IGP23	rs2252074	0.0463947	0.0358278	0.195343
SCZ	IGP23	rs2381411	0.0449806	0.0355412	0.20566
SCZ	IGP23	rs2455415	0.0432045	0.0355442	0.224171
SCZ	IGP23	rs2514218	0.0478941	0.0358194	0.181191
SCZ	IGP23	rs2710323	0.0464378	0.0359427	0.196359
SCZ	IGP23	rs2999392	0.040181	0.0356505	0.259708
SCZ	IGP23	rs308697	0.0474734	0.0356644	0.183151
SCZ	IGP23	rs3739118	0.0407177	0.0356828	0.253828
SCZ	IGP23	rs3791710	0.0405019	0.0356361	0.255731
SCZ	IGP23	rs3802924	0.0474448	0.0357238	0.184145
SCZ	IGP23	rs3824451	0.043844	0.0356365	0.218579
SCZ	IGP23	rs4129585	0.0378741	0.0359285	0.291813
SCZ	IGP23	rs4653164	0.040198	0.0356377	0.259336
SCZ	IGP23	rs4702	0.0460397	0.036054	0.201614
SCZ	IGP23	rs4812325	0.0457206	0.0356201	0.199295
SCZ	IGP23	rs498591	0.0461715	0.0356489	0.195261
SCZ	IGP23	rs500102	0.0472259	0.035675	0.185575
SCZ	IGP23	rs505061	0.0420521	0.03569	0.238693
SCZ	IGP23	rs5751191	0.0392915	0.0356129	0.269899
SCZ	IGP23	rs6125656	0.0444388	0.0355483	0.211265
SCZ	IGP23	rs634940	0.0485635	0.0357231	0.174006
SCZ	IGP23	rs6538539	0.0303264	0.035719	0.395867
SCZ	IGP23	rs6546857	0.0377332	0.0356695	0.290122
SCZ	IGP23	rs6549963	0.037565	0.0356502	0.292015
SCZ	IGP23	rs6715366	0.0458505	0.0356566	0.198482
SCZ	IGP23	rs6798742	0.0451178	0.0357102	0.20643
SCZ	IGP23	rs6943762	0.0443437	0.0359074	0.216852
SCZ	IGP23	rs708228	0.0391395	0.03566	0.272391
SCZ	IGP23	rs7251	0.0432871	0.0355976	0.223981
SCZ	IGP23	rs7647398	0.043984	0.0357812	0.218978
SCZ	IGP23	rs7798283	0.0412447	0.035645	0.247233
SCZ	IGP23	rs7830315	0.0426894	0.0356463	0.23108
SCZ	IGP23	rs8055219	0.0449242	0.0357213	0.208525
SCZ	IGP23	rs9304548	0.0457335	0.0355505	0.198291
SCZ	IGP23	rs9318627	0.0438553	0.0357403	0.219802
SCZ	IGP23	rs9636107	0.0419676	0.0358665	0.241959
SCZ	IGP23	rs9687282	0.0405901	0.0356585	0.254995
SCZ	IGP23	rs9876421	0.0408408	0.0357304	0.253027
SCZ	IGP23	All	0.042276	0.0354644	0.233234
SCZ	IGP24	rs1000237	0.0270075	0.0358883	0.451724
SCZ	IGP24	rs10035564	0.0291333	0.0360292	0.418745
SCZ	IGP24	rs10086619	0.0322844	0.0360258	0.370174
SCZ	IGP24	rs10117	0.0303234	0.0360153	0.399811
SCZ	IGP24	rs11136325	0.0361496	0.0358137	0.312793
SCZ	IGP24	rs11165867	0.0353478	0.0359785	0.325869
SCZ	IGP24	rs11191580	0.028736	0.0362532	0.427984
SCZ	IGP24	rs11210892	0.0278971	0.0360093	0.438504
SCZ	IGP24	rs11534045	0.0247273	0.0359995	0.492158
SCZ	IGP24	rs11587347	0.0283494	0.0358666	0.429287
SCZ	IGP24	rs11664298	0.0291685	0.0360624	0.41861
SCZ	IGP24	rs11941714	0.0384071	0.0359132	0.28487
SCZ	IGP24	rs1198588	0.0289947	0.0363015	0.424453
SCZ	IGP24	rs12151767	0.0333111	0.0360613	0.355623
SCZ	IGP24	rs12489270	0.0324748	0.0360544	0.367739
SCZ	IGP24	rs12712510	0.0278452	0.0359663	0.438811
SCZ	IGP24	rs13016542	0.0362578	0.0359857	0.313664
SCZ	IGP24	rs13195636	0.024861	0.0362048	0.492286
SCZ	IGP24	rs13233308	0.0347224	0.0359111	0.333595
SCZ	IGP24	rs132582	0.0317659	0.0359141	0.376428
SCZ	IGP24	rs1451488	0.0222327	0.0361235	0.53825
SCZ	IGP24	rs1593304	0.0328008	0.0360134	0.362403
SCZ	IGP24	rs1604060	0.0331103	0.03597	0.357312
SCZ	IGP24	rs1615350	0.0248325	0.0360448	0.490865
SCZ	IGP24	rs167924	0.0327614	0.0359708	0.362411
SCZ	IGP24	rs16867571	0.0371289	0.0359592	0.301825
SCZ	IGP24	rs17016552	0.0316161	0.0360063	0.379905
SCZ	IGP24	rs17194490	0.0305367	0.0360587	0.397072
SCZ	IGP24	rs17731	0.0344323	0.0358116	0.336309
SCZ	IGP24	rs187557	0.0312943	0.0359832	0.384469
SCZ	IGP24	rs1901512	0.0267476	0.0358205	0.455237
SCZ	IGP24	rs1915019	0.0310708	0.0359905	0.38797
SCZ	IGP24	rs2053079	0.0292409	0.035924	0.415663
SCZ	IGP24	rs2078266	0.0360905	0.0357745	0.313055
SCZ	IGP24	rs2238057	0.0383233	0.0362586	0.290537
SCZ	IGP24	rs2252074	0.0395076	0.0360784	0.273495
SCZ	IGP24	rs2381411	0.031652	0.0358816	0.37771
SCZ	IGP24	rs2455415	0.0355896	0.0357973	0.320128
SCZ	IGP24	rs2514218	0.0337256	0.0361239	0.350505
SCZ	IGP24	rs2710323	0.0426891	0.0361875	0.238134
SCZ	IGP24	rs2999392	0.0317075	0.0359917	0.378336
SCZ	IGP24	rs308697	0.0331629	0.0359703	0.356554
SCZ	IGP24	rs3739118	0.0314586	0.0360232	0.382506
SCZ	IGP24	rs3791710	0.033659	0.0359028	0.348499
SCZ	IGP24	rs3802924	0.0315661	0.036066	0.381448
SCZ	IGP24	rs3824451	0.0303907	0.0359394	0.397772
SCZ	IGP24	rs4129585	0.0390205	0.0361842	0.280863
SCZ	IGP24	rs4653164	0.0332053	0.0359355	0.355473
SCZ	IGP24	rs4702	0.0245869	0.0363182	0.498415
SCZ	IGP24	rs4812325	0.0310666	0.0359527	0.387535
SCZ	IGP24	rs498591	0.0361861	0.0359028	0.313507
SCZ	IGP24	rs500102	0.0374064	0.0359283	0.297811
SCZ	IGP24	rs505061	0.026932	0.0359435	0.453685
SCZ	IGP24	rs5751191	0.0262734	0.0358675	0.463855
SCZ	IGP24	rs6125656	0.0351885	0.035801	0.325661
SCZ	IGP24	rs634940	0.0285742	0.0359774	0.427063
SCZ	IGP24	rs6538539	0.0248423	0.0359759	0.489863
SCZ	IGP24	rs6546857	0.024924	0.0359212	0.487774
SCZ	IGP24	rs6549963	0.0278659	0.0359033	0.437669
SCZ	IGP24	rs6715366	0.0366224	0.03591	0.307805
SCZ	IGP24	rs6798742	0.0317707	0.0360495	0.378151
SCZ	IGP24	rs6943762	0.0310019	0.0362489	0.392412
SCZ	IGP24	rs708228	0.0332099	0.0359602	0.355736
SCZ	IGP24	rs7251	0.0340543	0.0358519	0.342183
SCZ	IGP24	rs7647398	0.0326054	0.0361131	0.366596
SCZ	IGP24	rs7798283	0.0294987	0.0358975	0.41122
SCZ	IGP24	rs7830315	0.0319988	0.0359839	0.373868
SCZ	IGP24	rs8055219	0.0354959	0.0359756	0.323806
SCZ	IGP24	rs9304548	0.0329315	0.0358346	0.358103
SCZ	IGP24	rs9318627	0.0371255	0.0359944	0.302343
SCZ	IGP24	rs9636107	0.0328113	0.0361951	0.364665
SCZ	IGP24	rs9687282	0.0260171	0.0359119	0.468777
SCZ	IGP24	rs9876421	0.0304787	0.0360518	0.39788
SCZ	IGP24	All	0.0317393	0.0357158	0.374184
SCZ	IGP25	rs1000237	0.014015	0.0364733	0.70079
SCZ	IGP25	rs10035564	0.00794413	0.0360641	0.825655
SCZ	IGP25	rs10086619	0.0230939	0.0372203	0.534951
SCZ	IGP25	rs10117	0.0217348	0.037322	0.560325
SCZ	IGP25	rs11136325	0.0227809	0.0369896	0.537977
SCZ	IGP25	rs11165867	0.0172587	0.0372512	0.643145
SCZ	IGP25	rs11191580	0.0177706	0.0375839	0.636337
SCZ	IGP25	rs11210892	0.0226667	0.0373413	0.543842
SCZ	IGP25	rs11534045	0.0128837	0.0367261	0.725735
SCZ	IGP25	rs11587347	0.0163626	0.036897	0.657427
SCZ	IGP25	rs11664298	0.0200062	0.037441	0.593106
SCZ	IGP25	rs11941714	0.0223593	0.0372336	0.548163
SCZ	IGP25	rs1198588	0.0239009	0.0375876	0.52486
SCZ	IGP25	rs12151767	0.0218213	0.0373723	0.559294
SCZ	IGP25	rs12489270	0.0144205	0.0369064	0.695996
SCZ	IGP25	rs12712510	0.021226	0.0373491	0.569823
SCZ	IGP25	rs13016542	0.0201698	0.0373778	0.589458
SCZ	IGP25	rs13195636	0.0190062	0.0375872	0.613098
SCZ	IGP25	rs13233308	0.021135	0.0372912	0.570881
SCZ	IGP25	rs132582	0.0190255	0.0371641	0.608699
SCZ	IGP25	rs1451488	0.0103693	0.0366879	0.777457
SCZ	IGP25	rs1593304	0.0155576	0.0369946	0.674094
SCZ	IGP25	rs1604060	0.0164515	0.037051	0.657026
SCZ	IGP25	rs1615350	0.00983591	0.0362883	0.786353
SCZ	IGP25	rs167924	0.0159732	0.0369484	0.665515
SCZ	IGP25	rs16867571	0.0241547	0.0371432	0.515489
SCZ	IGP25	rs17016552	0.0239355	0.0370918	0.518729
SCZ	IGP25	rs17194490	0.0178791	0.0373097	0.631791
SCZ	IGP25	rs17731	0.02541	0.0362654	0.48351
SCZ	IGP25	rs187557	0.0226537	0.0371897	0.542433
SCZ	IGP25	rs1901512	0.0216339	0.0371516	0.560355
SCZ	IGP25	rs1915019	0.0225457	0.0372163	0.544645
SCZ	IGP25	rs2053079	0.0165514	0.0370834	0.65536
SCZ	IGP25	rs2078266	0.0203205	0.0371598	0.584488
SCZ	IGP25	rs2238057	0.0224194	0.0376369	0.551392
SCZ	IGP25	rs2252074	0.025519	0.0372231	0.492985
SCZ	IGP25	rs2381411	0.0277521	0.035837	0.438695
SCZ	IGP25	rs2455415	0.0203986	0.0371833	0.583283
SCZ	IGP25	rs2514218	0.0290883	0.0367377	0.428488
SCZ	IGP25	rs2710323	0.0239939	0.0374931	0.522202
SCZ	IGP25	rs2999392	0.0222749	0.0372235	0.549566
SCZ	IGP25	rs308697	0.0204875	0.037309	0.582917
SCZ	IGP25	rs3739118	0.0211348	0.0373163	0.571142
SCZ	IGP25	rs3791710	0.0150783	0.0367396	0.681506
SCZ	IGP25	rs3802924	0.0250264	0.0370857	0.499787
SCZ	IGP25	rs3824451	0.0200329	0.0372775	0.590992
SCZ	IGP25	rs4129585	0.0177918	0.0375404	0.635545
SCZ	IGP25	rs4653164	0.01663	0.0370164	0.653244
SCZ	IGP25	rs4702	0.026034	0.0375416	0.488014
SCZ	IGP25	rs4812325	0.0265504	0.0364148	0.465934
SCZ	IGP25	rs498591	0.0245314	0.0369718	0.507
SCZ	IGP25	rs500102	0.0242947	0.0370682	0.512207
SCZ	IGP25	rs505061	0.0168933	0.0371606	0.649395
SCZ	IGP25	rs5751191	0.0195802	0.0372435	0.599072
SCZ	IGP25	rs6125656	0.021647	0.0371175	0.559758
SCZ	IGP25	rs634940	0.0290597	0.0363683	0.424267
SCZ	IGP25	rs6538539	0.015826	0.0370987	0.669677
SCZ	IGP25	rs6546857	0.0169218	0.0371215	0.648498
SCZ	IGP25	rs6549963	0.0147476	0.0367281	0.688026
SCZ	IGP25	rs6715366	0.0215574	0.037275	0.563038
SCZ	IGP25	rs6798742	0.0237543	0.0371923	0.523025
SCZ	IGP25	rs6943762	0.0215051	0.037552	0.566864
SCZ	IGP25	rs708228	0.0185063	0.0372453	0.619277
SCZ	IGP25	rs7251	0.0198864	0.0372351	0.593288
SCZ	IGP25	rs7647398	0.0214041	0.0374173	0.567296
SCZ	IGP25	rs7798283	0.0209885	0.0372802	0.573441
SCZ	IGP25	rs7830315	0.02128	0.0372712	0.568033
SCZ	IGP25	rs8055219	0.0216124	0.0373481	0.562809
SCZ	IGP25	rs9304548	0.0200345	0.037187	0.590059
SCZ	IGP25	rs9318627	0.0221366	0.0373456	0.553348
SCZ	IGP25	rs9636107	0.0178376	0.0374643	0.633986
SCZ	IGP25	rs9687282	0.023781	0.0370963	0.521482
SCZ	IGP25	rs9876421	0.0228127	0.0373008	0.540811
SCZ	IGP25	All	0.0203245	0.0368407	0.581163
SCZ	IGP26	rs1000237	0.0409318	0.0372043	0.271249
SCZ	IGP26	rs10035564	0.0433249	0.0377267	0.250808
SCZ	IGP26	rs10086619	0.0471835	0.0376881	0.21059
SCZ	IGP26	rs10117	0.0444955	0.0377119	0.238048
SCZ	IGP26	rs11136325	0.050334	0.0368619	0.172104
SCZ	IGP26	rs11165867	0.0526485	0.0371507	0.156437
SCZ	IGP26	rs11191580	0.0431622	0.0379707	0.255653
SCZ	IGP26	rs11210892	0.0419391	0.0376216	0.264953
SCZ	IGP26	rs11534045	0.0402174	0.0374055	0.282296
SCZ	IGP26	rs11587347	0.0422857	0.0373663	0.257781
SCZ	IGP26	rs11664298	0.0448348	0.0378154	0.235771
SCZ	IGP26	rs11941714	0.0511238	0.0372009	0.16936
SCZ	IGP26	rs1198588	0.0445211	0.038041	0.241863
SCZ	IGP26	rs12151767	0.0475904	0.0377417	0.207327
SCZ	IGP26	rs12489270	0.0478031	0.0376994	0.204796
SCZ	IGP26	rs12712510	0.0406183	0.0373801	0.277201
SCZ	IGP26	rs13016542	0.05093	0.0374342	0.173665
SCZ	IGP26	rs13195636	0.0428332	0.0379498	0.259033
SCZ	IGP26	rs13233308	0.0485345	0.0375521	0.196199
SCZ	IGP26	rs132582	0.0481806	0.0374197	0.197895
SCZ	IGP26	rs1451488	0.0358942	0.0370979	0.333266
SCZ	IGP26	rs1593304	0.0468929	0.0376993	0.213548
SCZ	IGP26	rs1604060	0.0491535	0.0374961	0.189893
SCZ	IGP26	rs1615350	0.0387926	0.0373272	0.298684
SCZ	IGP26	rs167924	0.0465239	0.0376653	0.216759
SCZ	IGP26	rs16867571	0.0484515	0.0376354	0.197958
SCZ	IGP26	rs17016552	0.0477626	0.0376295	0.204339
SCZ	IGP26	rs17194490	0.0427503	0.0376566	0.256264
SCZ	IGP26	rs17731	0.0477248	0.0374492	0.202526
SCZ	IGP26	rs187557	0.0458468	0.0376723	0.223609
SCZ	IGP26	rs1901512	0.0418232	0.0370886	0.259465
SCZ	IGP26	rs1915019	0.0467623	0.0376696	0.214465
SCZ	IGP26	rs2053079	0.043843	0.0376401	0.244102
SCZ	IGP26	rs2078266	0.0479201	0.0372804	0.198655
SCZ	IGP26	rs2238057	0.0512053	0.0378702	0.176335
SCZ	IGP26	rs2252074	0.0515076	0.0375581	0.170246
SCZ	IGP26	rs2381411	0.0418215	0.036891	0.256941
SCZ	IGP26	rs2455415	0.04947	0.0370037	0.181258
SCZ	IGP26	rs2514218	0.042504	0.0377586	0.260302
SCZ	IGP26	rs2710323	0.0559476	0.0372195	0.132793
SCZ	IGP26	rs2999392	0.0433402	0.0375698	0.248668
SCZ	IGP26	rs308697	0.048338	0.0375809	0.19836
SCZ	IGP26	rs3739118	0.0438553	0.0376542	0.244146
SCZ	IGP26	rs3791710	0.0477135	0.0375918	0.20435
SCZ	IGP26	rs3802924	0.0456903	0.0377575	0.226241
SCZ	IGP26	rs3824451	0.0462829	0.037658	0.219059
SCZ	IGP26	rs4129585	0.0488324	0.0379078	0.19768
SCZ	IGP26	rs4653164	0.0492841	0.037425	0.18788
SCZ	IGP26	rs4702	0.0345029	0.0373825	0.356024
SCZ	IGP26	rs4812325	0.0436919	0.0375569	0.244687
SCZ	IGP26	rs498591	0.0482401	0.0375692	0.19913
SCZ	IGP26	rs500102	0.0525586	0.036962	0.155036
SCZ	IGP26	rs505061	0.0439597	0.0376689	0.243209
SCZ	IGP26	rs5751191	0.0383557	0.0364057	0.292084
SCZ	IGP26	rs6125656	0.0515605	0.0362354	0.154756
SCZ	IGP26	rs634940	0.0409831	0.0374553	0.273872
SCZ	IGP26	rs6538539	0.0420195	0.0375673	0.263347
SCZ	IGP26	rs6546857	0.0385861	0.0368341	0.294839
SCZ	IGP26	rs6549963	0.0414923	0.0373432	0.266522
SCZ	IGP26	rs6715366	0.051893	0.0370355	0.161163
SCZ	IGP26	rs6798742	0.0443002	0.0377101	0.240092
SCZ	IGP26	rs6943762	0.0473146	0.0379322	0.212271
SCZ	IGP26	rs708228	0.0462971	0.0376798	0.219186
SCZ	IGP26	rs7251	0.0481996	0.0374797	0.198436
SCZ	IGP26	rs7647398	0.0463154	0.0378091	0.220583
SCZ	IGP26	rs7798283	0.0451703	0.0376641	0.230413
SCZ	IGP26	rs7830315	0.0406971	0.0371932	0.273864
SCZ	IGP26	rs8055219	0.0471192	0.0377284	0.2117
SCZ	IGP26	rs9304548	0.0484708	0.0372969	0.193741
SCZ	IGP26	rs9318627	0.0544249	0.0368503	0.139697
SCZ	IGP26	rs9636107	0.0491539	0.037808	0.193569
SCZ	IGP26	rs9687282	0.0427198	0.0375236	0.254921
SCZ	IGP26	rs9876421	0.044038	0.0377229	0.243045
SCZ	IGP26	All	0.0457771	0.0372195	0.218726
SCZ	IGP27	rs1000237	0.0297083	0.0359875	0.409078
SCZ	IGP27	rs10035564	0.024898	0.0361216	0.490645
SCZ	IGP27	rs10086619	0.040373	0.0360415	0.262636
SCZ	IGP27	rs10117	0.0379489	0.0360578	0.292594
SCZ	IGP27	rs11136325	0.0395053	0.0359129	0.271319
SCZ	IGP27	rs11165867	0.035648	0.0360798	0.323138
SCZ	IGP27	rs11191580	0.0327309	0.0363267	0.367581
SCZ	IGP27	rs11210892	0.0375282	0.0361109	0.298689
SCZ	IGP27	rs11534045	0.0271719	0.0360978	0.451611
SCZ	IGP27	rs11587347	0.0322886	0.0359655	0.36931
SCZ	IGP27	rs11664298	0.037266	0.0361437	0.302517
SCZ	IGP27	rs11941714	0.0391102	0.0360117	0.277461
SCZ	IGP27	rs1198588	0.0409129	0.0363653	0.260566
SCZ	IGP27	rs12151767	0.0368381	0.036105	0.307583
SCZ	IGP27	rs12489270	0.0316113	0.0360751	0.380886
SCZ	IGP27	rs12712510	0.0359205	0.0360646	0.319249
SCZ	IGP27	rs13016542	0.0383116	0.0360849	0.288369
SCZ	IGP27	rs13195636	0.0357523	0.0363059	0.324746
SCZ	IGP27	rs13233308	0.0373026	0.0360095	0.300244
SCZ	IGP27	rs132582	0.0365057	0.0359264	0.309571
SCZ	IGP27	rs1451488	0.0235845	0.0362261	0.515024
SCZ	IGP27	rs1593304	0.031458	0.0360416	0.382759
SCZ	IGP27	rs1604060	0.033893	0.0360161	0.346678
SCZ	IGP27	rs1615350	0.02569	0.0361467	0.477262
SCZ	IGP27	rs167924	0.0312099	0.0360011	0.385989
SCZ	IGP27	rs16867571	0.0378236	0.036058	0.294194
SCZ	IGP27	rs17016552	0.0401492	0.0360171	0.264968
SCZ	IGP27	rs17194490	0.0326176	0.0360907	0.366118
SCZ	IGP27	rs17731	0.0412645	0.0359108	0.250522
SCZ	IGP27	rs187557	0.037526	0.0359982	0.297207
SCZ	IGP27	rs1901512	0.0372853	0.0359197	0.299261
SCZ	IGP27	rs1915019	0.0388618	0.0360115	0.28052
SCZ	IGP27	rs2053079	0.0318646	0.0360249	0.376418
SCZ	IGP27	rs2078266	0.0350777	0.0358736	0.328166
SCZ	IGP27	rs2238057	0.0400878	0.0363623	0.270264
SCZ	IGP27	rs2252074	0.042036	0.0361806	0.245302
SCZ	IGP27	rs2381411	0.0403103	0.0358935	0.261414
SCZ	IGP27	rs2455415	0.0367777	0.0358965	0.305577
SCZ	IGP27	rs2514218	0.0403596	0.0361766	0.264581
SCZ	IGP27	rs2710323	0.0411618	0.0362906	0.2567
SCZ	IGP27	rs2999392	0.0356174	0.0360024	0.322514
SCZ	IGP27	rs308697	0.0365326	0.0360161	0.31042
SCZ	IGP27	rs3739118	0.0370269	0.036035	0.304173
SCZ	IGP27	rs3791710	0.0326327	0.0359902	0.36456
SCZ	IGP27	rs3802924	0.0396906	0.0360797	0.271296
SCZ	IGP27	rs3824451	0.0362552	0.0359892	0.313747
SCZ	IGP27	rs4129585	0.0334834	0.0362873	0.356148
SCZ	IGP27	rs4653164	0.0356627	0.0359896	0.321726
SCZ	IGP27	rs4702	0.0391561	0.036415	0.282253
SCZ	IGP27	rs4812325	0.0413993	0.035973	0.249797
SCZ	IGP27	rs498591	0.0386298	0.036002	0.283275
SCZ	IGP27	rs500102	0.0411888	0.0360267	0.25292
SCZ	IGP27	rs505061	0.0326373	0.0360419	0.36518
SCZ	IGP27	rs5751191	0.032813	0.0359667	0.361601
SCZ	IGP27	rs6125656	0.0392464	0.0359004	0.274305
SCZ	IGP27	rs634940	0.0439953	0.036076	0.222649
SCZ	IGP27	rs6538539	0.0322198	0.0360741	0.371773
SCZ	IGP27	rs6546857	0.0318885	0.03602	0.375994
SCZ	IGP27	rs6549963	0.0293345	0.0360018	0.415184
SCZ	IGP27	rs6715366	0.0389495	0.0360087	0.279399
SCZ	IGP27	rs6798742	0.0374448	0.0360627	0.299119
SCZ	IGP27	rs6943762	0.0384499	0.0362637	0.289014
SCZ	IGP27	rs708228	0.0338312	0.036012	0.347504
SCZ	IGP27	rs7251	0.0369568	0.0359511	0.303962
SCZ	IGP27	rs7647398	0.0384879	0.0361319	0.286783
SCZ	IGP27	rs7798283	0.0387947	0.0359968	0.281156
SCZ	IGP27	rs7830315	0.0340113	0.0359979	0.344754
SCZ	IGP27	rs8055219	0.0360182	0.0360742	0.318062
SCZ	IGP27	rs9304548	0.0368176	0.0359031	0.30514
SCZ	IGP27	rs9318627	0.0408048	0.0360927	0.258242
SCZ	IGP27	rs9636107	0.0369914	0.0362193	0.307104
SCZ	IGP27	rs9687282	0.0397933	0.0360105	0.26914
SCZ	IGP27	rs9876421	0.0372663	0.0360829	0.3017
SCZ	IGP27	All	0.03617	0.0358149	0.312536
SCZ	IGP28	rs1000237	-0.0155384	0.0365732	0.670941
SCZ	IGP28	rs10035564	-0.0114134	0.0370435	0.758
SCZ	IGP28	rs10086619	-0.0120235	0.0369627	0.744963
SCZ	IGP28	rs10117	-0.00975016	0.0369452	0.79185
SCZ	IGP28	rs11136325	-0.00813005	0.0364536	0.823516
SCZ	IGP28	rs11165867	-0.0107741	0.037002	0.770917
SCZ	IGP28	rs11191580	-0.010791	0.0372576	0.772097
SCZ	IGP28	rs11210892	-0.0169075	0.0366866	0.644897
SCZ	IGP28	rs11534045	-0.0138471	0.0369541	0.707876
SCZ	IGP28	rs11587347	-0.0156813	0.0364732	0.66724
SCZ	IGP28	rs11664298	-0.0153341	0.0369166	0.677869
SCZ	IGP28	rs11941714	-0.00464909	0.0361365	0.897632
SCZ	IGP28	rs1198588	-0.00861188	0.03725	0.817166
SCZ	IGP28	rs12151767	-0.0133126	0.0369868	0.718901
SCZ	IGP28	rs12489270	-0.0124183	0.0369895	0.737078
SCZ	IGP28	rs12712510	-0.0161877	0.0366834	0.659009
SCZ	IGP28	rs13016542	-0.00758296	0.0368311	0.836881
SCZ	IGP28	rs13195636	-0.0226289	0.0362928	0.532949
SCZ	IGP28	rs13233308	-0.00929104	0.036855	0.800966
SCZ	IGP28	rs132582	-0.0121963	0.0368331	0.740552
SCZ	IGP28	rs1451488	-0.0175387	0.0368413	0.634031
SCZ	IGP28	rs1593304	-0.0115489	0.0369705	0.75475
SCZ	IGP28	rs1604060	-0.00789582	0.0367283	0.829784
SCZ	IGP28	rs1615350	-0.017416	0.0367001	0.635109
SCZ	IGP28	rs167924	-0.0100961	0.0368969	0.784369
SCZ	IGP28	rs16867571	-0.00489138	0.0363832	0.893054
SCZ	IGP28	rs17016552	-0.00985044	0.036904	0.78953
SCZ	IGP28	rs17194490	-0.0134339	0.0369679	0.716311
SCZ	IGP28	rs17731	-0.00968643	0.036726	0.791974
SCZ	IGP28	rs187557	-0.0133674	0.0368528	0.71681
SCZ	IGP28	rs1901512	-0.0139741	0.0366291	0.702831
SCZ	IGP28	rs1915019	-0.01707	0.0363736	0.638858
SCZ	IGP28	rs2053079	-0.0131615	0.0369042	0.721362
SCZ	IGP28	rs2078266	-0.00626266	0.0358415	0.86129
SCZ	IGP28	rs2238057	-0.00323133	0.0368696	0.930161
SCZ	IGP28	rs2252074	-0.00642292	0.0368736	0.861718
SCZ	IGP28	rs2381411	-0.0103335	0.0367647	0.778656
SCZ	IGP28	rs2455415	-0.00771032	0.0362339	0.831489
SCZ	IGP28	rs2514218	-0.00599196	0.0368237	0.870739
SCZ	IGP28	rs2710323	-0.00290902	0.0366801	0.936788
SCZ	IGP28	rs2999392	-0.00923184	0.036843	0.802145
SCZ	IGP28	rs308697	-0.0139834	0.0368335	0.704213
SCZ	IGP28	rs3739118	-0.0137868	0.0368739	0.708485
SCZ	IGP28	rs3791710	-0.00805742	0.0366924	0.826188
SCZ	IGP28	rs3802924	-0.014369	0.036894	0.696931
SCZ	IGP28	rs3824451	-0.0142657	0.0367545	0.697916
SCZ	IGP28	rs4129585	-0.00129898	0.0364613	0.97158
SCZ	IGP28	rs4653164	-0.0103383	0.0368941	0.779312
SCZ	IGP28	rs4702	-0.00938215	0.0373345	0.801583
SCZ	IGP28	rs4812325	-0.0117078	0.0368964	0.751005
SCZ	IGP28	rs498591	-0.00412802	0.0359708	0.908635
SCZ	IGP28	rs500102	-0.00933427	0.0368855	0.800221
SCZ	IGP28	rs505061	-0.0199713	0.0360118	0.579185
SCZ	IGP28	rs5751191	-0.014841	0.0366254	0.685322
SCZ	IGP28	rs6125656	-0.0102054	0.036764	0.781325
SCZ	IGP28	rs634940	-0.00614514	0.0366402	0.866807
SCZ	IGP28	rs6538539	-0.0195735	0.03612	0.587886
SCZ	IGP28	rs6546857	-0.0153893	0.0366854	0.674855
SCZ	IGP28	rs6549963	-0.0145634	0.0367497	0.691894
SCZ	IGP28	rs6715366	-0.00620419	0.0364543	0.86486
SCZ	IGP28	rs6798742	-0.0125109	0.0369735	0.73508
SCZ	IGP28	rs6943762	-0.0155663	0.0370631	0.674491
SCZ	IGP28	rs708228	-0.0114027	0.0369358	0.757538
SCZ	IGP28	rs7251	-0.00933812	0.0367656	0.799503
SCZ	IGP28	rs7647398	-0.0131597	0.0370279	0.722291
SCZ	IGP28	rs7798283	-0.0141968	0.0367788	0.699494
SCZ	IGP28	rs7830315	-0.00897194	0.0368104	0.807437
SCZ	IGP28	rs8055219	-0.00874714	0.0369101	0.812668
SCZ	IGP28	rs9304548	-0.0102123	0.0367692	0.781212
SCZ	IGP28	rs9318627	-0.0103048	0.0370052	0.780652
SCZ	IGP28	rs9636107	-0.00996289	0.037132	0.788461
SCZ	IGP28	rs9687282	-0.0200816	0.03598	0.576754
SCZ	IGP28	rs9876421	-0.012639	0.0369949	0.73262
SCZ	IGP28	All	-0.0114227	0.0364803	0.75419
SCZ	IGP29	rs1000237	0.0388209	0.0400726	0.332663
SCZ	IGP29	rs10035564	0.0449631	0.040717	0.26947
SCZ	IGP29	rs10086619	0.0426307	0.0406117	0.293849
SCZ	IGP29	rs10117	0.0467564	0.0405693	0.249113
SCZ	IGP29	rs11136325	0.0477446	0.0400681	0.233423
SCZ	IGP29	rs11165867	0.0413681	0.0405968	0.308204
SCZ	IGP29	rs11191580	0.0407766	0.0408944	0.318706
SCZ	IGP29	rs11210892	0.0398463	0.0405295	0.325537
SCZ	IGP29	rs11534045	0.0357519	0.0399294	0.370586
SCZ	IGP29	rs11587347	0.0414129	0.0404081	0.305427
SCZ	IGP29	rs11664298	0.0414209	0.0406932	0.308734
SCZ	IGP29	rs11941714	0.0498525	0.0400873	0.213647
SCZ	IGP29	rs1198588	0.0422145	0.0409808	0.302961
SCZ	IGP29	rs12151767	0.0449361	0.0407023	0.269585
SCZ	IGP29	rs12489270	0.0424834	0.0406451	0.295918
SCZ	IGP29	rs12712510	0.0400652	0.0404647	0.322113
SCZ	IGP29	rs13016542	0.0481473	0.0405065	0.234585
SCZ	IGP29	rs13195636	0.033902	0.0401777	0.398781
SCZ	IGP29	rs13233308	0.0455636	0.0405713	0.261416
SCZ	IGP29	rs132582	0.0420804	0.0403977	0.297572
SCZ	IGP29	rs1451488	0.0353392	0.0402637	0.38011
SCZ	IGP29	rs1593304	0.0450204	0.0406325	0.267867
SCZ	IGP29	rs1604060	0.0426648	0.0405806	0.293093
SCZ	IGP29	rs1615350	0.0443327	0.0407601	0.27675
SCZ	IGP29	rs167924	0.0438667	0.0405954	0.279883
SCZ	IGP29	rs16867571	0.0540384	0.0393668	0.169849
SCZ	IGP29	rs17016552	0.0440663	0.0406171	0.277956
SCZ	IGP29	rs17194490	0.0448344	0.0406906	0.270532
SCZ	IGP29	rs17731	0.0449838	0.0404679	0.266313
SCZ	IGP29	rs187557	0.0418678	0.0405078	0.301336
SCZ	IGP29	rs1901512	0.0388252	0.0396592	0.327595
SCZ	IGP29	rs1915019	0.041663	0.0405138	0.303777
SCZ	IGP29	rs2053079	0.0422329	0.0405713	0.297896
SCZ	IGP29	rs2078266	0.0525776	0.0364406	0.149068
SCZ	IGP29	rs2238057	0.0524521	0.0406029	0.196415
SCZ	IGP29	rs2252074	0.0502324	0.0404758	0.214588
SCZ	IGP29	rs2381411	0.0469935	0.0401377	0.241676
SCZ	IGP29	rs2455415	0.0478879	0.039922	0.23032
SCZ	IGP29	rs2514218	0.0457129	0.040772	0.262211
SCZ	IGP29	rs2710323	0.0588232	0.0394454	0.135894
SCZ	IGP29	rs2999392	0.0487851	0.0402295	0.225256
SCZ	IGP29	rs308697	0.0413417	0.0404958	0.307308
SCZ	IGP29	rs3739118	0.0427082	0.0406073	0.29292
SCZ	IGP29	rs3791710	0.0467034	0.0404618	0.248395
SCZ	IGP29	rs3802924	0.0424677	0.0406533	0.296193
SCZ	IGP29	rs3824451	0.0427383	0.0405493	0.291891
SCZ	IGP29	rs4129585	0.0561811	0.0399403	0.159537
SCZ	IGP29	rs4653164	0.0439882	0.040583	0.278405
SCZ	IGP29	rs4702	0.0354211	0.0406834	0.383944
SCZ	IGP29	rs4812325	0.0425776	0.0405182	0.293339
SCZ	IGP29	rs498591	0.0507321	0.0398596	0.2031
SCZ	IGP29	rs500102	0.0451604	0.0406117	0.266136
SCZ	IGP29	rs505061	0.0409114	0.040503	0.312456
SCZ	IGP29	rs5751191	0.0405225	0.0402895	0.31452
SCZ	IGP29	rs6125656	0.0437859	0.0404784	0.27938
SCZ	IGP29	rs634940	0.0419572	0.0406296	0.301756
SCZ	IGP29	rs6538539	0.0384732	0.0402967	0.339705
SCZ	IGP29	rs6546857	0.0408671	0.0404584	0.312446
SCZ	IGP29	rs6549963	0.0420341	0.0405264	0.299641
SCZ	IGP29	rs6715366	0.0479108	0.0403692	0.2353
SCZ	IGP29	rs6798742	0.0422466	0.0406227	0.298352
SCZ	IGP29	rs6943762	0.0432854	0.0408872	0.289758
SCZ	IGP29	rs708228	0.0448866	0.040596	0.268861
SCZ	IGP29	rs7251	0.0441675	0.040539	0.275931
SCZ	IGP29	rs7647398	0.0465321	0.0406848	0.252739
SCZ	IGP29	rs7798283	0.0405687	0.0403793	0.315046
SCZ	IGP29	rs7830315	0.0466332	0.0404827	0.24935
SCZ	IGP29	rs8055219	0.0505152	0.0401781	0.208651
SCZ	IGP29	rs9304548	0.0449409	0.0404603	0.26668
SCZ	IGP29	rs9318627	0.0455222	0.0406769	0.263091
SCZ	IGP29	rs9636107	0.0471154	0.0407662	0.247785
SCZ	IGP29	rs9687282	0.0352442	0.0393369	0.370276
SCZ	IGP29	rs9876421	0.0427087	0.0406664	0.293616
SCZ	IGP29	All	0.0440931	0.0401043	0.271567
SCZ	IGP3	rs1000237	-0.0357735	0.0399286	0.370287
SCZ	IGP3	rs10035564	-0.0357296	0.0400925	0.372834
SCZ	IGP3	rs10086619	-0.0395759	0.039997	0.322432
SCZ	IGP3	rs10117	-0.0355296	0.04001	0.374531
SCZ	IGP3	rs11136325	-0.0403765	0.0396598	0.308644
SCZ	IGP3	rs11165867	-0.0466974	0.0390846	0.232174
SCZ	IGP3	rs11191580	-0.0363141	0.0403543	0.368183
SCZ	IGP3	rs11210892	-0.0348444	0.0400431	0.384207
SCZ	IGP3	rs11534045	-0.0357115	0.0400705	0.372813
SCZ	IGP3	rs11587347	-0.0366513	0.0399461	0.358871
SCZ	IGP3	rs11664298	-0.038088	0.0401598	0.342919
SCZ	IGP3	rs11941714	-0.0394718	0.0399628	0.323292
SCZ	IGP3	rs1198588	-0.0365441	0.040401	0.365713
SCZ	IGP3	rs12151767	-0.0385016	0.0401065	0.337063
SCZ	IGP3	rs12489270	-0.0413963	0.0399099	0.299621
SCZ	IGP3	rs12712510	-0.0314005	0.039579	0.427567
SCZ	IGP3	rs13016542	-0.0423002	0.0398407	0.288356
SCZ	IGP3	rs13195636	-0.0385323	0.040372	0.339865
SCZ	IGP3	rs13233308	-0.0419019	0.0397107	0.291343
SCZ	IGP3	rs132582	-0.0421557	0.0393147	0.283602
SCZ	IGP3	rs1451488	-0.0317842	0.0399887	0.426713
SCZ	IGP3	rs1593304	-0.0400272	0.03997	0.316619
SCZ	IGP3	rs1604060	-0.0396332	0.0399557	0.321233
SCZ	IGP3	rs1615350	-0.0328603	0.0399478	0.410746
SCZ	IGP3	rs167924	-0.0402381	0.0398857	0.313054
SCZ	IGP3	rs16867571	-0.0364051	0.040048	0.363331
SCZ	IGP3	rs17016552	-0.0408901	0.0398564	0.304922
SCZ	IGP3	rs17194490	-0.0336361	0.0399202	0.399461
SCZ	IGP3	rs17731	-0.0380217	0.0399001	0.340628
SCZ	IGP3	rs187557	-0.0386397	0.0399824	0.333836
SCZ	IGP3	rs1901512	-0.0365864	0.0398853	0.35899
SCZ	IGP3	rs1915019	-0.040321	0.0398927	0.312144
SCZ	IGP3	rs2053079	-0.0362697	0.0400031	0.364579
SCZ	IGP3	rs2078266	-0.036315	0.0397739	0.361223
SCZ	IGP3	rs2238057	-0.0388023	0.040396	0.336779
SCZ	IGP3	rs2252074	-0.0407705	0.0401156	0.309475
SCZ	IGP3	rs2381411	-0.0305993	0.0378739	0.419133
SCZ	IGP3	rs2455415	-0.0405854	0.0395484	0.304787
SCZ	IGP3	rs2514218	-0.0276029	0.0393044	0.482502
SCZ	IGP3	rs2710323	-0.0441815	0.0400239	0.269646
SCZ	IGP3	rs2999392	-0.0328694	0.0396219	0.406778
SCZ	IGP3	rs308697	-0.043124	0.0395363	0.275385
SCZ	IGP3	rs3739118	-0.0367137	0.04003	0.359061
SCZ	IGP3	rs3791710	-0.03912	0.0399505	0.327476
SCZ	IGP3	rs3802924	-0.0392324	0.0400594	0.327404
SCZ	IGP3	rs3824451	-0.0416104	0.0396973	0.29455
SCZ	IGP3	rs4129585	-0.0334506	0.0402039	0.405396
SCZ	IGP3	rs4653164	-0.0444647	0.0391251	0.255759
SCZ	IGP3	rs4702	-0.0244868	0.0395326	0.535648
SCZ	IGP3	rs4812325	-0.0344743	0.0397825	0.386178
SCZ	IGP3	rs498591	-0.0363938	0.0399817	0.362684
SCZ	IGP3	rs500102	-0.0429758	0.039597	0.277775
SCZ	IGP3	rs505061	-0.0429932	0.0396401	0.278104
SCZ	IGP3	rs5751191	-0.0302931	0.0388575	0.435629
SCZ	IGP3	rs6125656	-0.0443261	0.0381984	0.245879
SCZ	IGP3	rs634940	-0.029454	0.0392663	0.453188
SCZ	IGP3	rs6538539	-0.0390392	0.0400635	0.329841
SCZ	IGP3	rs6546857	-0.0328257	0.0396677	0.407944
SCZ	IGP3	rs6549963	-0.0339408	0.0397747	0.393478
SCZ	IGP3	rs6715366	-0.0422483	0.0396634	0.286799
SCZ	IGP3	rs6798742	-0.0349196	0.039975	0.382372
SCZ	IGP3	rs6943762	-0.0404704	0.0402367	0.314508
SCZ	IGP3	rs708228	-0.0370507	0.0400086	0.35441
SCZ	IGP3	rs7251	-0.0392246	0.0398909	0.325461
SCZ	IGP3	rs7647398	-0.0383915	0.0401428	0.338884
SCZ	IGP3	rs7798283	-0.0382116	0.0399929	0.339345
SCZ	IGP3	rs7830315	-0.0282036	0.0384298	0.46301
SCZ	IGP3	rs8055219	-0.0353438	0.0400218	0.377176
SCZ	IGP3	rs9304548	-0.0410583	0.0394712	0.298243
SCZ	IGP3	rs9318627	-0.0454017	0.0394024	0.249215
SCZ	IGP3	rs9636107	-0.0392071	0.0402256	0.329719
SCZ	IGP3	rs9687282	-0.0362617	0.0399876	0.364499
SCZ	IGP3	rs9876421	-0.0357046	0.0400515	0.372678
SCZ	IGP3	All	-0.0376102	0.0395203	0.341266
SCZ	IGP30	rs1000237	-0.0142191	0.0375336	0.704809
SCZ	IGP30	rs10035564	-0.0229391	0.0364488	0.529119
SCZ	IGP30	rs10086619	-0.0131014	0.0376644	0.727957
SCZ	IGP30	rs10117	-0.0139809	0.0376448	0.710346
SCZ	IGP30	rs11136325	-0.0118039	0.0375351	0.753158
SCZ	IGP30	rs11165867	-0.0134155	0.0376931	0.721905
SCZ	IGP30	rs11191580	-0.0191984	0.037643	0.610042
SCZ	IGP30	rs11210892	-0.0112697	0.037737	0.765215
SCZ	IGP30	rs11534045	-0.018925	0.0371895	0.610836
SCZ	IGP30	rs11587347	-0.013831	0.0375307	0.712483
SCZ	IGP30	rs11664298	-0.0134179	0.0377671	0.72238
SCZ	IGP30	rs11941714	-0.0100395	0.0375652	0.789272
SCZ	IGP30	rs1198588	-0.0115163	0.0380076	0.76189
SCZ	IGP30	rs12151767	-0.013302	0.0377287	0.724411
SCZ	IGP30	rs12489270	-0.0173855	0.0373517	0.641607
SCZ	IGP30	rs12712510	-0.00674252	0.037297	0.856541
SCZ	IGP30	rs13016542	-0.0109056	0.0377006	0.772376
SCZ	IGP30	rs13195636	-0.00683462	0.0377791	0.856438
SCZ	IGP30	rs13233308	-0.010941	0.0376175	0.771168
SCZ	IGP30	rs132582	-0.0136613	0.0374869	0.715538
SCZ	IGP30	rs1451488	-0.0158864	0.0377518	0.673892
SCZ	IGP30	rs1593304	-0.0133137	0.0376564	0.72367
SCZ	IGP30	rs1604060	-0.0113214	0.0376364	0.763559
SCZ	IGP30	rs1615350	-0.0173239	0.0375094	0.644186
SCZ	IGP30	rs167924	-0.015477	0.0374314	0.679259
SCZ	IGP30	rs16867571	-0.00745809	0.0373803	0.841856
SCZ	IGP30	rs17016552	-0.0123457	0.0376504	0.742985
SCZ	IGP30	rs17194490	-0.0158479	0.0375565	0.673044
SCZ	IGP30	rs17731	-0.00540864	0.0358853	0.880196
SCZ	IGP30	rs187557	-0.0112234	0.0376137	0.765409
SCZ	IGP30	rs1901512	-0.0110293	0.037506	0.768706
SCZ	IGP30	rs1915019	-0.0109717	0.0376179	0.770546
SCZ	IGP30	rs2053079	-0.0151972	0.0375071	0.685344
SCZ	IGP30	rs2078266	-0.012	0.0374976	0.748953
SCZ	IGP30	rs2238057	-0.0137866	0.0379919	0.716692
SCZ	IGP30	rs2252074	-0.00954366	0.0377552	0.80044
SCZ	IGP30	rs2381411	-0.00402488	0.0356342	0.91007
SCZ	IGP30	rs2455415	-0.0139576	0.0373883	0.708915
SCZ	IGP30	rs2514218	-0.00276614	0.0369761	0.940367
SCZ	IGP30	rs2710323	-0.00915465	0.0378688	0.808977
SCZ	IGP30	rs2999392	-0.00928033	0.0374827	0.804452
SCZ	IGP30	rs308697	-0.012389	0.0376467	0.742091
SCZ	IGP30	rs3739118	-0.0117087	0.0376639	0.755897
SCZ	IGP30	rs3791710	-0.0157624	0.0373683	0.673161
SCZ	IGP30	rs3802924	-0.0101564	0.0376614	0.787409
SCZ	IGP30	rs3824451	-0.013404	0.0375888	0.721395
SCZ	IGP30	rs4129585	-0.0101537	0.0379013	0.788777
SCZ	IGP30	rs4653164	-0.0178324	0.0369995	0.629831
SCZ	IGP30	rs4702	-0.00981383	0.0380322	0.796376
SCZ	IGP30	rs4812325	-0.00699133	0.0370276	0.850239
SCZ	IGP30	rs498591	-0.00569242	0.0368712	0.877305
SCZ	IGP30	rs500102	-0.00960619	0.037554	0.798108
SCZ	IGP30	rs505061	-0.0200174	0.0367556	0.586024
SCZ	IGP30	rs5751191	-0.0124864	0.0375943	0.739787
SCZ	IGP30	rs6125656	-0.0114891	0.0375089	0.759373
SCZ	IGP30	rs634940	-0.00294065	0.0366014	0.935965
SCZ	IGP30	rs6538539	-0.0199392	0.0369085	0.589036
SCZ	IGP30	rs6546857	-0.0120545	0.0376531	0.748857
SCZ	IGP30	rs6549963	-0.0156383	0.0374131	0.675955
SCZ	IGP30	rs6715366	-0.0166303	0.0372888	0.655607
SCZ	IGP30	rs6798742	-0.0100672	0.0376356	0.789091
SCZ	IGP30	rs6943762	-0.00955999	0.0378569	0.800632
SCZ	IGP30	rs708228	-0.0141918	0.0375722	0.705638
SCZ	IGP30	rs7251	-0.0128213	0.0375684	0.732894
SCZ	IGP30	rs7647398	-0.0118267	0.0377695	0.754184
SCZ	IGP30	rs7798283	-0.0148887	0.0374899	0.691264
SCZ	IGP30	rs7830315	-0.00407821	0.0363993	0.910791
SCZ	IGP30	rs8055219	-0.00842783	0.0375292	0.822316
SCZ	IGP30	rs9304548	-0.012179	0.0375292	0.745545
SCZ	IGP30	rs9318627	-0.0114129	0.0377204	0.762221
SCZ	IGP30	rs9636107	-0.0207332	0.0372373	0.577675
SCZ	IGP30	rs9687282	-0.0088556	0.037456	0.813101
SCZ	IGP30	rs9876421	-0.00949476	0.0376267	0.800778
SCZ	IGP30	All	-0.0121626	0.0371769	0.743551
SCZ	IGP31	rs1000237	-0.029146	0.0364877	0.424411
SCZ	IGP31	rs10035564	-0.0380069	0.0360801	0.292157
SCZ	IGP31	rs10086619	-0.021184	0.036168	0.558069
SCZ	IGP31	rs10117	-0.0267184	0.0366698	0.466234
SCZ	IGP31	rs11136325	-0.0266258	0.0365207	0.465965
SCZ	IGP31	rs11165867	-0.0349199	0.0360451	0.332653
SCZ	IGP31	rs11191580	-0.0262196	0.0369404	0.477839
SCZ	IGP31	rs11210892	-0.0164687	0.036076	0.64803
SCZ	IGP31	rs11534045	-0.0285838	0.0366724	0.435723
SCZ	IGP31	rs11587347	-0.0249287	0.0364922	0.494529
SCZ	IGP31	rs11664298	-0.0265773	0.0367598	0.46968
SCZ	IGP31	rs11941714	-0.0315204	0.0362379	0.384399
SCZ	IGP31	rs1198588	-0.0196681	0.0366555	0.591567
SCZ	IGP31	rs12151767	-0.0253461	0.0366916	0.4897
SCZ	IGP31	rs12489270	-0.0362856	0.0360403	0.314028
SCZ	IGP31	rs12712510	-0.0263219	0.0366734	0.472918
SCZ	IGP31	rs13016542	-0.0264212	0.0366976	0.471542
SCZ	IGP31	rs13195636	-0.0274938	0.0369163	0.456417
SCZ	IGP31	rs13233308	-0.028187	0.0365877	0.441066
SCZ	IGP31	rs132582	-0.0286169	0.0364381	0.432244
SCZ	IGP31	rs1451488	-0.0304976	0.0367261	0.406308
SCZ	IGP31	rs1593304	-0.0333382	0.0360092	0.354538
SCZ	IGP31	rs1604060	-0.0356141	0.0359815	0.322278
SCZ	IGP31	rs1615350	-0.027776	0.0367507	0.449773
SCZ	IGP31	rs167924	-0.0302944	0.0363867	0.405088
SCZ	IGP31	rs16867571	-0.0286776	0.0366209	0.433572
SCZ	IGP31	rs17016552	-0.0254715	0.0365999	0.486465
SCZ	IGP31	rs17194490	-0.0275922	0.0366958	0.452102
SCZ	IGP31	rs17731	-0.0251083	0.036414	0.490494
SCZ	IGP31	rs187557	-0.0265912	0.0366085	0.467614
SCZ	IGP31	rs1901512	-0.0263391	0.036522	0.470797
SCZ	IGP31	rs1915019	-0.0284261	0.0365774	0.437072
SCZ	IGP31	rs2053079	-0.0286466	0.0365814	0.433573
SCZ	IGP31	rs2078266	-0.0268452	0.036483	0.461835
SCZ	IGP31	rs2238057	-0.0299674	0.0369159	0.416921
SCZ	IGP31	rs2252074	-0.0182819	0.0361456	0.613008
SCZ	IGP31	rs2381411	-0.019793	0.0358592	0.580973
SCZ	IGP31	rs2455415	-0.0276295	0.0364778	0.44879
SCZ	IGP31	rs2514218	-0.0251538	0.0367637	0.493847
SCZ	IGP31	rs2710323	-0.0273689	0.0369041	0.458316
SCZ	IGP31	rs2999392	-0.0212577	0.0360347	0.555242
SCZ	IGP31	rs308697	-0.0285165	0.0365781	0.435622
SCZ	IGP31	rs3739118	-0.0230088	0.0364161	0.527498
SCZ	IGP31	rs3791710	-0.0315421	0.0361569	0.383008
SCZ	IGP31	rs3802924	-0.0253693	0.0366643	0.488979
SCZ	IGP31	rs3824451	-0.0237888	0.0364162	0.513596
SCZ	IGP31	rs4129585	-0.0262973	0.0369009	0.476065
SCZ	IGP31	rs4653164	-0.0298292	0.0364243	0.412822
SCZ	IGP31	rs4702	-0.0163165	0.0363989	0.653959
SCZ	IGP31	rs4812325	-0.022062	0.0360819	0.540907
SCZ	IGP31	rs498591	-0.0249689	0.0365514	0.494533
SCZ	IGP31	rs500102	-0.0298333	0.0364936	0.413647
SCZ	IGP31	rs505061	-0.0254635	0.0366285	0.486941
SCZ	IGP31	rs5751191	-0.0230187	0.0362444	0.525366
SCZ	IGP31	rs6125656	-0.0289102	0.0363327	0.426201
SCZ	IGP31	rs634940	-0.0209067	0.0362263	0.563862
SCZ	IGP31	rs6538539	-0.0232385	0.0365187	0.524551
SCZ	IGP31	rs6546857	-0.0250443	0.0365805	0.493574
SCZ	IGP31	rs6549963	-0.0293387	0.0364989	0.421498
SCZ	IGP31	rs6715366	-0.0279062	0.0366014	0.4458
SCZ	IGP31	rs6798742	-0.0225683	0.0364197	0.535472
SCZ	IGP31	rs6943762	-0.027666	0.0368734	0.453076
SCZ	IGP31	rs708228	-0.0264094	0.0366204	0.470807
SCZ	IGP31	rs7251	-0.0263154	0.0365551	0.471597
SCZ	IGP31	rs7647398	-0.0305965	0.0365883	0.403022
SCZ	IGP31	rs7798283	-0.0227252	0.0362893	0.531169
SCZ	IGP31	rs7830315	-0.0279747	0.036584	0.444467
SCZ	IGP31	rs8055219	-0.0289573	0.0366255	0.429158
SCZ	IGP31	rs9304548	-0.0320643	0.0358688	0.371358
SCZ	IGP31	rs9318627	-0.0293482	0.0366254	0.422954
SCZ	IGP31	rs9636107	-0.0286309	0.0368057	0.436632
SCZ	IGP31	rs9687282	-0.024619	0.0365386	0.50045
SCZ	IGP31	rs9876421	-0.0247065	0.0366372	0.500086
SCZ	IGP31	All	-0.0268232	0.0361696	0.458332
SCZ	IGP32	rs1000237	0.0355121	0.0355967	0.318463
SCZ	IGP32	rs10035564	0.0320389	0.0357352	0.369951
SCZ	IGP32	rs10086619	0.0325642	0.0356555	0.361084
SCZ	IGP32	rs10117	0.0405195	0.0356691	0.255964
SCZ	IGP32	rs11136325	0.0382814	0.0355239	0.281202
SCZ	IGP32	rs11165867	0.0358701	0.0356895	0.314868
SCZ	IGP32	rs11191580	0.0336773	0.0359308	0.348613
SCZ	IGP32	rs11210892	0.0304937	0.0357214	0.393297
SCZ	IGP32	rs11534045	0.0306542	0.0357084	0.390638
SCZ	IGP32	rs11587347	0.0318147	0.0355749	0.37116
SCZ	IGP32	rs11664298	0.0359559	0.0357528	0.314569
SCZ	IGP32	rs11941714	0.0402105	0.0356232	0.258994
SCZ	IGP32	rs1198588	0.0370337	0.0359713	0.303229
SCZ	IGP32	rs12151767	0.0377144	0.0357192	0.291033
SCZ	IGP32	rs12489270	0.0345339	0.0356831	0.333147
SCZ	IGP32	rs12712510	0.0420234	0.0356757	0.238826
SCZ	IGP32	rs13016542	0.0345937	0.0356938	0.332456
SCZ	IGP32	rs13195636	0.0399715	0.0359229	0.265836
SCZ	IGP32	rs13233308	0.0370063	0.0356213	0.298861
SCZ	IGP32	rs132582	0.0340401	0.0355401	0.338167
SCZ	IGP32	rs1451488	0.0327767	0.035836	0.360386
SCZ	IGP32	rs1593304	0.0373849	0.0356522	0.294362
SCZ	IGP32	rs1604060	0.0398169	0.0356276	0.263744
SCZ	IGP32	rs1615350	0.0319193	0.0357562	0.372023
SCZ	IGP32	rs167924	0.0326248	0.0356127	0.359615
SCZ	IGP32	rs16867571	0.045219	0.0356684	0.204883
SCZ	IGP32	rs17016552	0.0374671	0.0356286	0.292982
SCZ	IGP32	rs17194490	0.0357332	0.0357	0.316861
SCZ	IGP32	rs17731	0.0394628	0.0355219	0.266592
SCZ	IGP32	rs187557	0.0393053	0.0356104	0.269697
SCZ	IGP32	rs1901512	0.0399422	0.0355313	0.260953
SCZ	IGP32	rs1915019	0.0392095	0.0356226	0.27103
SCZ	IGP32	rs2053079	0.0377228	0.0356357	0.289797
SCZ	IGP32	rs2078266	0.037715	0.035486	0.287866
SCZ	IGP32	rs2238057	0.0422682	0.0359707	0.239967
SCZ	IGP32	rs2252074	0.0303236	0.0357907	0.396857
SCZ	IGP32	rs2381411	0.0413776	0.0355055	0.243863
SCZ	IGP32	rs2455415	0.036374	0.035508	0.305651
SCZ	IGP32	rs2514218	0.0470326	0.0357864	0.188759
SCZ	IGP32	rs2710323	0.0425167	0.0358996	0.236286
SCZ	IGP32	rs2999392	0.0372237	0.0356139	0.295931
SCZ	IGP32	rs308697	0.0381675	0.0356278	0.284041
SCZ	IGP32	rs3739118	0.0346686	0.0356461	0.330763
SCZ	IGP32	rs3791710	0.0331215	0.0356012	0.352191
SCZ	IGP32	rs3802924	0.0376371	0.035687	0.291588
SCZ	IGP32	rs3824451	0.0348778	0.0355999	0.327227
SCZ	IGP32	rs4129585	0.030765	0.0358968	0.391423
SCZ	IGP32	rs4653164	0.0312898	0.0356011	0.379455
SCZ	IGP32	rs4702	0.0365201	0.0360235	0.310685
SCZ	IGP32	rs4812325	0.039941	0.0355836	0.261669
SCZ	IGP32	rs498591	0.0442691	0.0356138	0.213857
SCZ	IGP32	rs500102	0.0390571	0.0356383	0.273109
SCZ	IGP32	rs505061	0.0336968	0.0356533	0.344595
SCZ	IGP32	rs5751191	0.0343588	0.0355776	0.334173
SCZ	IGP32	rs6125656	0.0366131	0.0355126	0.302546
SCZ	IGP32	rs634940	0.0454244	0.0356863	0.20306
SCZ	IGP32	rs6538539	0.0264096	0.0356853	0.459257
SCZ	IGP32	rs6546857	0.0356382	0.0356329	0.317238
SCZ	IGP32	rs6549963	0.0332015	0.0356136	0.351197
SCZ	IGP32	rs6715366	0.0361945	0.03562	0.309569
SCZ	IGP32	rs6798742	0.0407464	0.0356734	0.253369
SCZ	IGP32	rs6943762	0.0394428	0.0358701	0.271506
SCZ	IGP32	rs708228	0.0337278	0.0356234	0.343748
SCZ	IGP32	rs7251	0.034827	0.0355612	0.327405
SCZ	IGP32	rs7647398	0.0389877	0.0357442	0.275386
SCZ	IGP32	rs7798283	0.034139	0.0356085	0.337694
SCZ	IGP32	rs7830315	0.0430951	0.0356098	0.226201
SCZ	IGP32	rs8055219	0.042537	0.0356845	0.23325
SCZ	IGP32	rs9304548	0.0414289	0.0355143	0.243395
SCZ	IGP32	rs9318627	0.0388426	0.0357034	0.276629
SCZ	IGP32	rs9636107	0.0340777	0.0358293	0.341547
SCZ	IGP32	rs9687282	0.0362383	0.0356219	0.309009
SCZ	IGP32	rs9876421	0.037015	0.0356935	0.299726
SCZ	IGP32	All	0.036917	0.0354284	0.297403
SCZ	IGP33	rs1000237	-0.000848886	0.0372805	0.981834
SCZ	IGP33	rs10035564	0.00919073	0.0365423	0.80142
[truncated: 7,776 more rows]

[truncated: 4 more sheets: Table S10, Table S11, Table S12, Table S13]
